# Supplementary material for: Identification and exploration of pharmacological pyroptosis-related biomarkers of ulcerative colitis
Source: Front Immunol. 2022 Oct 13;13:998470. doi: 10.3389/fimmu.2022.998470 (PMC9606687; doi:10.3389/fimmu.2022.998470)
Supplement: Supplementary file 1 [file DataSheet_1.zip]

Archive with 19 entries (19 files):
- Supplementary Material 3.PDF
- Supplementary Material 4.PDF
- Supplementary Material 5.PDF
- Supplementary Table S1.csv
- Supplementary Table S2.csv
- Supplementary Table S3.xls
- Supplementary Table S4.csv
- Supplementary Table S5.csv
- Supplementary Table S6.csv
- Supplementary Table S7.csv
- FigureS1.pdf
- FigureS2.pdf
- FigureS3.pdf
- FigureS4.pdf
- FigureS5.pdf
- FigureS6.pdf
- FigureS7.pdf
- Supplementary Material 1.DOCX
- Supplementary Material 2.XLSX
