# Supplementary material for: Identification and exploration of pharmacological pyroptosis-related biomarkers of ulcerative colitis
Source: Front Immunol. 2022 Oct 13;13:998470. doi: 10.3389/fimmu.2022.998470 (PMC9606687; doi:10.3389/fimmu.2022.998470)
Supplement: Supplementary file 1 [file DataSheet_1.zip › Supplementary Table S1.csv]

Genes	Full-names
AIM2	Absent in melanoma 2
CASP1	cysteine-aspartic acid protease-1
CASP3	cysteine-aspartic acid protease-3
CASP4	cysteine-aspartic acid protease-4
CASP5	cysteine-aspartic acid protease-5
CASP6	cysteine-aspartic acid protease-6
CASP8	cysteine-aspartic acid protease-8
CASP9	cysteine-aspartic acid protease-9
ELANE	elastase, neutrophil expressed
GPX4	glutathione peroxidase 4
GSDMA	gasdermin A
GSDMB	gasdermin B
GSDMC	gasdermin C
GSDMD	gasdermin D
GSDME	gasdermin E
IL18	interleukin 18
IL1B	interleukin 1 beta
IL6	interleukin 6
NLRC4	NLR family CARD domain containing 4
NLRP1	NLR family pyrin domain containing 1
NLRP2	NLR family pyrin domain containing 2
NLRP3	NLR family pyrin domain containing 3
NLRP6	NLR family pyrin domain containing 6
NLRP7	NLR family pyrin domain containing 7
NOD1	nucleotide binding oligomerization domain containing 1
NOD2	nucleotide binding oligomerization domain containing 2
PJVK	pejvakin/deafness, autosomal recessive 59
PLCG1	phospholipase C gamma 1
PRKACA	protein kinase cAMP-activated catalytic subunit alpha
PYCARD	PYD and CARD domain containing
SCAF11	SR-related CTD associated factor 11
TIRAP	TIR domain containing adaptor protein
TNF	tumor necrosis factor
BAK1	Bcl-2 homologous antagonist/killer
BAX	Apoptosis regulator BAX
CHMP2A	Charged multivesicular body
CHMP2B	Charged multivesicular body
CHMP3	Charged multivesicular body
CHMP4A	Charged multivesicular body
CHMP4B	Charged multivesicular body
CHMP4C	Charged multivesicular body
CHMP6	Charged multivesicular body
CHMP7	Charged multivesicular body
CYCS	Cytochrome c
GZMB	Granzyme B
HMGB1	High mobility group protein B1
IL1A	Interleukin-1 alpha
IRF1	Interferon regulatory factor 1
IRF2	Interferon regulatory factor 2
TP53	EKC/KEOPS complex subunit TP53RK
TP63	Tumor protein 63
ZBP1	Z-DNA-binding protein 1
APIP	Methylthioribulose-1-phosphate dehydratase
CPTP	Ceramide-1-phosphate transfer
DHX9	ATP-dependent RNA helicase A
DDX3X	ATP-dependent RNA helicase DDX3X
EZH2	Histone-lysine N-methyltransferase?
DPP9	Dipeptidyl peptidase 9
DPP8	Dipeptidyl peptidase 8
EED	Polycomb protein EED
GZMA	Granzyme A
MEFV	Pyrin
NAIP	Baculoviral IAP repeat-containing protein?
POLA1	DNA polymerase alpha catalytic subunitA
POLA2	DNA polymerase alpha subunit B
PRF1	Perforin-1, P1
TREM2	Triggering receptor expressed on myeloid cells 2, TREM-2
SUZ12	Polycomb protein SUZ12?
RBBP7	Histone-binding protein RBBP7
RBBP4	Histone-binding protein RBBP4?
UBR2	E3 ubiquitin-protein ligase UBR2
IL18R1	Interleukin-18 receptor 1
IL1R1	Interleukin-1 receptor accessory
TREM1	Triggering receptor expressed on myeloid cells 1, TREM-1
