# Supplementary material for: Identification and exploration of pharmacological pyroptosis-related biomarkers of ulcerative colitis
Source: Front Immunol. 2022 Oct 13;13:998470. doi: 10.3389/fimmu.2022.998470 (PMC9606687; doi:10.3389/fimmu.2022.998470)
Supplement: Supplementary file 1 [file DataSheet_1.zip › Supplementary Table S2.csv]

	GSM2332098	GSM2332099	GSM2332100	GSM2332101	GSM2332102	GSM2332103	GSM2332104	GSM2332105	GSM2332106	GSM2332107	GSM2332108	GSM2332109	GSM2332110	GSM2332111	GSM2332112	GSM2332113	GSM2332114	GSM2332115	GSM2332116	GSM2332117	GSM2332118	GSM2332119	GSM2332120	GSM2332121	GSM2332122	GSM2332123	GSM2332124	GSM2332125	GSM2332126	GSM2332127	GSM2332128	GSM2332129	GSM2332130	GSM2332131	GSM2332132	GSM2332133	GSM2332134	GSM2332135	GSM2332136	GSM2332137	GSM2332138	GSM2332139	GSM2332140	GSM2332141	GSM2332142	GSM2332143	GSM2332144	GSM2332145	GSM2332146
PI3	9.3003	10.9916	11.2187	9.8331	10.1658	10.3477	8.1796	10.3024	10.6139	9.0376	12.7615	10.6531	11.0057	11.3029	12.1684	11.395	10.0992	11.6945	10.5679	8.8356	10.8176	12.958	13.2141	13.1935	13.1369	13.1764	12.5996	12.3311	12.9896	12.9316	12.6406	12.2126	13.127	12.3783	10.6861	13.058	13.1654	13.0898	12.5403	12.7007	13.2139	12.9175	12.7495	12.8318	13.1246	13.1024	11.651	12.406	11.7098
LCN2	8.4484	9.451	12.3486	9.7936	9.5239	10.0761	8.2123	9.6912	8.7148	9.1027	12.2747	7.8823	9.9246	10.1273	11.2963	11.1914	9.3887	8.3218	10.0812	9.7616	10.3798	12.6264	13.1099	13.0524	12.8845	12.8554	12.422	11.8308	12.6357	12.8465	12.537	12.2332	13.0113	11.5642	11.2441	12.9889	13.1076	12.9962	11.9681	12.7821	13.1209	12.9129	12.6807	12.7851	12.9925	12.956	11.0906	12.4907	11.0257
SPINK4	11.511	10.9859	7.9002	11.3634	11.4108	9.068	11.598	12.1092	10.0993	11.2708	11.6869	10.8327	12.2228	12.1521	12.8932	12.2379	10.0989	7.6291	11.5483	11.7162	12.433	10.3789	12.2681	12.5913	12.4962	12.7985	12.8838	10.6561	12.6452	12.4488	12.0095	12.496	12.4053	12.3407	11.7116	12.3875	12.8904	11.7254	12.5913	12.8297	9.9068	11.7032	11.3146	11.9102	11.7364	12.288	7.7252	11.5906	12.5392
REG4	10.7321	9.3898	9.2932	8.5797	10.36	9.5756	10.2664	10.4932	9.381	10.9182	11.3814	7.803	11.5112	10.4019	12.3557	10.8435	10.3284	8.2119	10.8414	10.1919	11.345	11.3068	12.6404	12.4666	12.0981	11.7573	12.6976	11.023	12.5576	11.9482	12.2835	12.5108	12.7089	12.5563	10.4798	12.8808	12.1454	12.023	12.6357	12.7571	12.1602	12.1355	11.3511	12.3715	12.1387	12.4921	10.0841	12.7752	12.4686
CLCA1	12.5404	12.3467	12.4814	12.5797	12.8744	12.3512	12.2774	12.4935	12.1202	12.327	12.3811	12.3285	12.3439	12.5126	12.2764	12.3061	12.6306	12.0925	12.6703	12.4347	12.3834	10.1059	11.3023	12.3936	12.174	11.4966	12.5749	12.3223	12.6075	12.5451	11.0104	12.4441	11.6675	12.4941	12.514	10.689	12.7164	6.6521	12.3954	12.3381	8.0497	8.4306	12.5374	12.6435	11.0386	12.3883	8.8224	12.0567	12.8708
C10orf99	12.1187	12.7243	12.2071	12.1605	12.2755	12.2274	12.1739	12.2851	12.0762	12.193	12.5225	12.4329	12.4499	12.4885	12.2344	12.3384	12.2568	12.1979	12.2606	12.1407	12.501	11.4717	11.5722	12.2732	12.0571	12.1488	11.3507	12.2305	11.7362	12.5145	9.9705	11.8034	10.5861	12.133	12.1849	8.7424	12.5261	11.028	11.9266	10.5141	11.6478	12.0007	12.3756	11.0592	10.7081	11.991	7.0509	10.8451	11.9994
SELENBP1	12.831	12.6013	12.68	13.0138	12.7817	12.6075	12.9216	12.9156	13.0119	13.0155	12.5853	13.1218	12.7166	12.599	12.593	12.6592	12.7772	13.177	12.5967	12.5118	12.4929	11.8858	11.1793	12.1298	11.2996	11.3565	11.0954	12.5479	11.8015	12.4008	10.2028	12.3605	10.7049	12.0568	12.6794	10.1867	11.8716	10.5724	12.2325	11.4435	12.0389	12.2027	11.9459	11.195	10.2177	11.0439	8.3758	11.4168	12.1546
PDZK1IP1	9.4255	11.2147	11.3859	10.1983	10.3124	9.8649	9.9797	10.1182	10.6006	9.6268	11.0131	8.4015	9.5207	8.2285	8.7743	9.9963	10.1404	10.9392	10.655	9.2042	10.3696	11.2737	12.7032	12.8841	12.5551	12.2732	11.4731	10.982	11.9486	12.0953	11.3909	11.7897	12.543	12.1502	11.1264	12.6099	12.8493	12.4343	10.9682	11.8181	12.2395	12.1879	11.23	11.9634	12.6074	12.4664	9.6112	11.4382	10.8858
TIMP1	9.4963	10.0352	9.2019	9.6589	8.9399	9.6203	9.4706	9.4599	9.9432	9.7513	10.5178	9.3255	10.6755	9.2709	10.5698	9.6617	10.3271	8.8906	9.574	9.516	9.6867	11.4317	12.2845	11.8022	12.0052	11.831	11.7739	10.2169	11.5922	11.356	11.8842	11.0608	11.9785	11.8158	10.4242	12.1008	12.226	12.2188	11.2925	11.6894	11.6881	11.8335	10.9344	11.5353	12.3186	11.9905	12.5861	11.8321	10.663
GUCA2A	13.1305	13.151	12.3841	12.7897	13.1913	13.0563	13.4497	13.5374	13.2225	13.254	12.6407	13.0903	12.8798	12.3295	11.8808	12.8118	12.9151	13.3192	12.9326	13.0737	13.0397	11.4214	10.3226	11.2115	11.9993	8.6502	11.0764	12.8885	12.2879	12.7309	9.0381	12.9536	9.6852	12.0246	13.0061	9.3548	12.2402	8.6953	12.616	10.4841	11.8746	11.4195	11.8276	11.9236	8.7241	11.1746	8.5136	11.1883	12.5709
MT1F	12.8617	13.0512	12.358	11.9803	12.6974	12.6623	11.6551	12.8071	12.5158	12.1687	12.4373	11.8391	11.9869	12.2259	11.6633	12.8413	12.4104	12.7168	12.866	12.8827	12.7376	10.2635	10.3888	11.1631	11.4134	11.8384	11.5825	12.964	11.2772	12.8874	10.0597	13.1908	11.2676	12.713	13.0718	10.1864	10.6478	10.8122	12.6764	10.6561	10.8221	10.6902	10.7853	11.2503	10.3809	10.7956	10.8428	10.3011	12.3163
EGR1	9.6125	8.8564	9.9626	10.816	11.5811	10.4799	10.3353	9.9664	10.1337	9.2134	10.5585	10.0273	10.2665	10.1907	12.0585	10.8308	9.5336	9.5591	9.9241	10.7331	8.8481	12.5949	12.031	11.4809	12.2186	10.6713	11.2487	10.3319	12.1795	12.2197	12.5917	10.0235	11.0514	11.8389	10.1292	12.4626	11.3436	12.4245	12.8564	11.8553	11.6396	12.0331	12.5563	12.1565	12.2744	12.1247	12.2737	11.7817	8.4347
TFF1	9.6946	10.7963	8.0071	10.0191	9.8295	8.7898	9.9441	10.4953	9.4438	10.54	11.1823	10.0778	11.3489	11.329	11.9883	11.3541	10.0221	7.2365	9.9467	9.9588	11.8263	9.9805	11.7544	11.6386	11.0726	11.3694	11.9285	11.5349	11.8099	11.5034	10.8864	11.7764	11.9901	11.7272	9.9207	12.2907	11.7259	11.1293	11.5935	11.8899	11.4004	11.0264	10.4535	11.5851	10.8961	11.6178	8.2965	11.8307	11.518
DMBT1	8.7311	10.1503	12.6243	7.4892	8.0572	10.1758	8.443	9.2111	8.8077	9.4373	11.3205	9.4982	9.7961	9.0287	6.9989	8.5039	9.2719	8.201	8.7974	10.4392	8.4189	9.7846	12.4736	12.5759	12.6209	12.1133	12.2621	9.5397	11.7282	12.0632	11.0584	10.3194	12.0127	13.031	10.4714	11.619	12.2974	12.1231	12.1389	11.2134	11.7567	10.9401	11.6959	10.9085	11.4922	12.398	8.2428	9.7453	8.0384
IGKV4-1	9.9808	10.6719	11.9947	10.973	9.7043	10.3826	9.784	9.3861	7.9959	9.3146	10.9617	6.7255	11.3752	8.4201	9.8973	10.5739	11.0755	8.1847	11.4347	11.0252	10.7594	11.4854	11.7446	10.3383	10.885	10.6007	11.8379	10.8906	11.7017	11.4361	12.3085	10.9968	11.4658	11.2248	9.6439	12.0595	10.6528	12.007	10.445	12.4159	11.8215	12.2762	11.4204	10.7665	12.1387	9.379	11.9664	11.9941	11.0069
C3	9.5777	9.7601	9.4422	8.9898	8.9554	7.8847	8.6925	10.5392	11.1049	9.0015	10.0369	9.9654	8.2768	10.088	7.8371	8.7304	8.1408	8.915	9.2071	9.1628	7.7775	12.3054	11.6389	10.5975	12.241	12.7489	11.2575	9.6939	11.8925	9.6728	12.0437	9.3922	11.9315	10.189	10.1754	11.7455	10.3112	12.6285	9.4475	11.1423	11.5072	11.1408	11.614	12.2904	12.545	12.5187	12.5282	11.2305	9.7184
CA1	12.6768	12.973	12.9027	13.2547	12.8327	11.8096	12.5079	12.0853	11.827	12.9964	13.0728	12.7045	12.9112	12.9971	13.2786	13.3417	13.0138	12.5795	12.8857	11.2326	13.0672	11.1781	11.6624	10.9986	9.3037	7.3968	11.6524	13.1458	12.6508	12.7456	10.1915	12.9501	10.3499	11.9194	12.9303	9.9468	12.3125	7.0831	12.9129	11.8981	12.4577	12.3729	12.9911	12.2556	5.8195	8.1125	8.3079	11.7725	12.7131
CALD1	11.148	8.2729	10.8632	10.286	11.1358	10.8135	11.0161	10.5223	12.143	10.6082	9.5578	9.2912	8.672	8.1487	9.6944	8.4196	10.336	11.435	10.0103	10.4139	9.2539	11.0111	11.8602	11.3835	12.1307	12.1258	11.7255	10.6881	11.3001	10.3128	11.3042	11.0672	11.6587	10.6949	11.444	11.8805	10.9937	11.6221	11.401	11.6077	11.6307	10.9983	11.0656	11.6203	11.8378	12.4589	11.8557	11.9585	10.8752
MMP1	8.9619	10.705	8.3534	7.427	8.886	8.4943	8.5204	7.3485	7.3446	10.5073	10.4882	7.889	8.2109	7.3476	10.0748	8.0378	9.1062	7.8773	9.3673	9.3891	7.2486	9.4233	12.4413	11.2576	11.588	11.0439	11.9957	8.2009	11.2588	10.9961	12.4446	9.0843	12.3193	11.6058	8.0092	12.0272	12.3612	12.3889	10.5816	10.8989	9.7848	11.179	10.2676	9.8969	12.6029	11.3238	13.1079	12.9746	10.1288
CA2	12.1759	11.7769	12.3379	12.2915	12.3115	12.1934	12.0417	11.7024	10.5766	12.1726	12.1877	11.7232	12.4513	11.4372	11.8088	12.2447	12.3611	12.0356	12.5364	12.5569	12.1393	11.4836	11.1085	11.3267	9.7528	8.3369	11.4575	12.1256	11.9398	12.1872	10.6169	12.1605	10.3183	11.5787	11.8322	10.8229	11.6918	9.6438	11.9434	11.2126	11.2445	11.8788	12.0533	11.2423	9.3542	9.178	7.699	11.633	12.0573
PTGDS	9.5556	9.8627	9.7115	9.1426	8.8486	9.0942	9.9746	10.5501	10.4967	9.5391	10.8393	10.4724	9.8549	11.1612	9.2776	9.4245	8.0984	8.9289	9.8503	9.8141	7.8909	11.879	11.5294	9.5225	11.4297	12.16	11.2735	8.6475	11.0765	9.4992	12.3762	10.1479	11.7609	9.6981	8.7527	11.7653	8.617	11.8884	9.9771	11.5668	11.7292	11.3563	11.5576	11.7381	11.7468	11.4626	12.2639	11.6534	10.0928
TCEA3	11.9183	11.5015	11.8165	11.6617	11.9792	12.4046	11.9656	12.1517	12.1005	12.0267	11.182	11.3053	11.8601	11.2023	10.7416	11.1606	11.9537	11.9823	12.1261	12.1544	11.782	10.436	10.6343	11.2924	11.0972	10.9814	11.1278	11.8821	11.0891	11.6838	9.3482	11.7323	10.3956	11.3589	12.1269	10.1163	10.9338	9.9887	11.4054	10.588	10.7559	10.9332	11.2685	11.0897	9.6911	10.9389	6.8559	10.522	12.0471
SOD2	9.6987	10.2862	11.1632	9.7345	9.4639	9.2851	9.3513	9.1611	8.6352	9.5693	10.77	7.92	9.598	8.3125	9.0869	9.0894	9.7369	8.8806	10.7549	9.6371	10.4003	10.9066	12.0963	11.2483	11.0966	10.8533	10.4345	9.6416	10.87	11.278	12.3909	9.9626	11.149	11.3581	9.0156	11.5553	12.123	11.7855	10.1209	11.2366	10.7036	11.9913	11.4335	10.3691	12.0753	10.9245	13.3691	11.7004	9.8581
CKB	11.8016	12.6214	11.1211	12.057	11.8789	11.6706	11.5708	12.4684	12.5219	12.023	11.8233	12.0546	12.4635	11.9561	11.3635	12.3028	12.463	12.2068	11.8936	11.158	12.5177	11.6308	10.6573	11.2653	10.7179	11.2006	10.3511	12.3759	10.976	12.1784	11.3225	12.1078	10.4009	11.2556	12.5305	9.0453	10.4341	8.8441	11.9366	8.6006	11.7263	10.4722	11.385	11.6742	8.656	11.0214	7.5358	10.7641	11.9471
CLU	9.4338	9.4982	8.2034	8.8571	9.9366	9.0192	9.2745	10.9237	11.4612	9.2813	10.033	8.6703	9.9799	10.2703	9.3154	8.8707	9.3626	9.7756	8.879	9.8388	8.6609	11.9934	11.1434	10.2667	11.436	12.1987	10.7711	10.1413	11.5757	8.8501	12.6398	10.4294	11.6257	9.3698	10.434	11.8351	10.1771	11.9741	9.6187	10.9591	11.2524	10.5074	11.0054	10.7579	12.0552	11.4271	12.5683	10.4257	10.4462
REG1A	9.6209	6.7368	13.3892	5.2321	5.0451	9.4014	9.9195	7.1683	5.0762	5.4846	12.5277	5.5846	9.1087	5.4049	7.1446	6.4457	6.6309	6.8586	9.466	11.8207	5.9095	7.1128	12.6855	12.2481	12.2214	12.2876	12.6973	7.3311	12.5958	13.2668	12.0492	10.0898	12.8982	12.7122	6.5577	12.4406	12.3019	12.3977	12.6873	12.9655	10.0072	12.1273	12.5186	11.0018	13.2662	12.3932	12.3307	10.3587	7.8406
MMP12	8.4843	9.3272	9.9669	8.9933	8.033	8.8855	8.6172	7.4885	6.4983	8.9223	10.6186	6.6937	9.5431	8.0629	11.2526	9.7616	8.6291	7.1588	10.0086	8.1844	7.5953	11.4432	11.6805	11.084	11.6704	11.6339	11.1919	8.8985	11.2349	10.3154	11.6377	9.9988	11.5994	11.7788	8.3687	11.5534	12.2151	12.0958	10.4411	11.2514	11.2271	10.7153	11.5514	10.0317	12.1494	11.5237	12.2606	11.5428	9.0347
CD55	10.4411	9.4325	9.2534	8.306	8.9549	9.1758	9.8865	9.2208	8.6813	9.3394	10.7102	8.1974	9.6434	8.5544	9.085	8.3361	8.9746	8.33	9.292	10.0175	9.2103	9.9757	11.7234	11.5938	11.7483	11.3003	11.1347	9.0843	11.2256	10.246	11.4678	9.8221	11.8397	11.8249	8.7739	11.7458	11.9828	11.7491	11.7404	11.4854	11.6753	11.1433	9.9505	11.1343	11.7639	11.6796	10.4986	11.1677	9.6045
MS4A12	12.2505	12.6033	11.8493	12.3943	12.0977	11.9514	12.2011	12.4157	11.4222	11.7203	11.7293	12.4839	12.4466	11.9004	11.8002	12.3099	11.8199	12.181	12.3764	12.5386	12.4017	11.5773	10.489	11.8023	10.0692	8.4119	10.1123	12.1918	11.6482	12.3104	10.0214	12.0584	9.7099	12.0914	12.0218	8.5922	11.1128	10.284	10.7837	10.4478	11.6846	11.6711	11.9375	11.5991	6.0036	8.4885	6.6115	11.5612	9.959
IL7R	9.339	10.0858	10.6789	9.9556	9.0624	8.6847	8.1304	9.3469	9.4133	9.2477	10.2895	10.1233	8.4966	10.6207	9.6619	9.2886	9.0551	8.109	10.2342	9.4129	8.9106	10.9831	11.2088	10.4903	10.4023	10.3527	10.9408	10.6212	10.2991	8.9773	12.0488	9.6184	11.4486	10.8113	9.9366	11.4421	10.8931	11.4788	10.0975	10.38	10.2862	10.8336	11.6452	11.634	11.5632	10.5477	13.1843	11.677	9.8088
CD9	11.1669	11.6527	11.2896	11.9549	11.2783	10.68	11.0145	10.064	8.7869	10.7244	12.0972	10.5526	12.2287	10.7532	11.6666	12.3037	11.831	10.5542	12.1259	11.6839	12.2258	11.1025	10.7794	11.1091	9.3376	9.3046	11.332	11.6709	11.6191	11.4536	10.9162	11.6389	10.391	11.3344	11.2366	11.3432	11.3859	10.0758	11.2335	11.3848	10.7117	11.4182	10.9918	10.9524	10.3174	9.2847	9.885	11.2144	11.5905
RGS5	9.4834	9.0704	10.1219	9.4098	9.5631	9.6697	9.2871	8.928	9.537	9.3545	10.0597	8.8632	8.9929	9.5731	10.378	9.2544	9.7853	9.3754	9.4259	9.4761	9.5537	10.8799	11.342	10.1082	10.5209	10.3353	11.1892	9.4794	10.9294	10.4777	11.6312	10.5447	10.8972	10.5517	10.0288	11.7602	10.1764	11.3978	10.3466	11.3456	11.2814	11.4427	10.7434	11.1478	11.7575	9.5368	11.5152	11.3819	9.9637
CLCA4	11.5686	11.2035	11.4455	11.8554	11.5023	10.5129	11.6469	11.7334	10.5567	11.5522	11.6584	11.9011	10.7418	11.2903	10.6695	11.0428	11.1748	11.7076	11.1595	11.3175	11.1282	11.3708	10.8716	11.3824	10.9821	9.7082	10.8915	11.0335	11.2552	11.2393	10.0545	11.1056	10.2736	11.1846	10.9448	9.7957	11.6289	10.2085	10.7063	11.0366	11.5452	11.0706	10.5295	10.9634	10.582	10.7046	8.4547	11.1841	9.251
LOC646627	11.5673	12.1737	12.2798	10.8886	11.8726	12.4325	12.1158	12.4967	12.0528	12.2371	12.2072	12.0418	12.6056	11.7776	11.3464	11.7485	11.6684	12.7692	12.2893	12.4209	11.8856	9.8477	9.2559	10.338	10.9075	8.9688	11.4091	12.1248	11.4279	11.6579	8.7603	12.4703	9.7006	11.9703	11.6053	9.4127	11.1669	7.932	11.0174	11.0558	11.0723	9.189	10.9128	11.458	8.1329	10.2245	6.3888	11.083	11.5695
PRR15	11.3501	11.3737	11.6148	11.7766	11.6213	11.7462	11.9019	11.5709	11.5863	12.1404	11.0197	11.6082	11.5652	10.9675	10.9264	11.52	11.6789	12.1064	11.6765	11.6517	11.3737	10.9503	9.9715	10.7488	10.3514	9.6727	10.6711	11.4125	11.1752	11.1837	8.8107	11.258	9.9764	10.9492	11.3091	9.6792	10.8412	9.5679	10.9705	10.2814	11.2757	10.8305	10.4374	10.8245	9.7465	10.1195	6.8037	10.5689	11.3832
PADI2	12.2662	10.8273	11.7074	11.792	12.1733	12.3286	12.1847	12.35	12.2657	12.3886	11.4093	12.4057	12.2332	12.2336	12.0293	11.7638	11.8602	12.5414	11.9239	12.0835	11.3556	9.9762	10.2766	10.384	9.9629	9.514	11.2357	11.6054	11.7092	11.4162	10.1522	11.6099	10.2682	11.2043	12.3218	9.4147	10.0433	9.3352	11.5345	10.2811	10.4938	10.289	10.8771	10.702	8.8904	9.8284	9.5323	10.9537	11.7617
SPINK5	9.1609	10.2985	8.2211	9.0924	9.9709	7.3731	8.6139	9.681	10.6129	9.3381	10.0011	9.218	9.209	10.6166	11.3715	9.7345	9.7721	7.9167	9.4339	7.8558	11.4091	11.2361	11.5308	11.4101	10.6813	10.9577	10.9649	11.4838	10.4285	11.5257	10.3567	11.5686	10.0179	10.4316	10.6963	9.6945	11.5153	11.2619	10.3196	9.3876	11.5043	11.6868	11.3069	10.9837	10.092	10.961	5.9367	11.1466	11.5713
LOC100290557	9.4497	9.8454	10.6528	10.7029	9.2701	9.4519	9.3181	9.0765	8.713	8.4742	10.4843	7.4593	10.4082	7.7409	8.7683	9.7675	10.1351	7.818	10.1797	9.9592	10.259	11.684	10.929	10.4823	10.0502	11.08	11.0666	10.4727	11.0298	10.5405	11.4734	10.8063	10.9147	11.1044	9.2591	11.6805	9.9292	11.6357	10.2557	11.5805	11.0302	11.2431	10.4185	10.4071	11.9152	10.0919	10.9213	11.3227	9.6967
CA4	11.5826	11.5215	11.7219	10.7618	11.4156	11.7795	12.2116	12.1074	11.6767	11.6297	11.0883	11.2091	10.7717	10.1849	9.1186	11.1768	10.8982	12.1149	11.2454	11.1117	10.819	11.1185	11.093	11.1594	11.4268	9.7841	10.5653	11.8523	11.342	11.472	9.0966	12.2155	10.3809	10.4775	11.7217	9.8361	11.6105	10.6117	11.3256	10.943	11.8836	10.585	10.5402	11.2344	9.3867	10.9353	7.1726	10.4186	9.9416
SMARCB1	9.3484	9.9749	10.4426	9.5892	8.5357	9.2747	9.3491	8.646	8.7431	8.949	10.1847	7.8852	10.1232	7.955	8.6348	9.1477	9.7995	8.1085	10.3455	9.3982	10.0027	11.0855	11.0904	10.1386	10.9695	11.6568	10.799	10.204	11.1256	10.3598	10.8817	10.3829	11.4157	10.6386	9.2492	11.6105	9.7349	11.6633	9.6377	11.9839	11.0604	11.2481	10.0817	10.0858	12.0928	11.3488	11.0014	11.4948	9.8935
HSD11B2	12.1667	10.9357	11.7516	11.6984	12.0081	12.1392	12.1409	12.075	12.0924	12.3475	10.5957	11.7588	11.7906	11.0065	11.1577	10.9339	11.6478	12.1977	11.4378	11.8541	10.6095	10.6094	10.2314	11.9014	11.2819	10.5157	10.6224	11.278	11.432	11.1772	8.1953	11.1795	10.1056	11.2436	11.7047	8.1529	11.2616	9.2811	11.1632	10.4447	10.7995	10.7461	11.0706	10.1019	9.1465	11.2017	6.6995	10.1191	11.4845
NNMT	9.0611	9.4768	8.3643	8.214	9.2328	8.2127	9.1452	8.7088	10.0198	8.8469	9.6622	8.539	9.1618	8.9597	10.1937	9.2409	8.4287	8.7855	8.779	8.2004	8.2208	10.35	11.489	10.5959	11.39	11.5898	11.0335	10.0995	10.5439	10.8661	11.2135	9.7182	10.9942	10.3081	8.5876	11.1459	10.7836	11.3065	9.3644	10.5734	9.8669	10.6506	10.343	10.4908	11.3787	11.2773	12.2388	11.2404	9.7344
EPB41L4B	11.3415	11.414	11.4073	11.7623	11.3669	11.4004	11.312	11.1727	10.87	11.3964	11.3412	11.7351	11.4896	11.614	11.4678	11.789	11.6413	11.4549	11.6007	11.5618	11.5452	10.5838	10.1686	10.8714	9.9802	9.5818	10.5903	11.3219	10.9735	11.2763	9.563	11.2578	9.9487	10.9653	11.3054	9.8004	10.8872	9.6676	11.0525	10.3518	10.7668	10.8289	10.9504	10.6069	9.3791	9.7937	6.3152	10.5794	11.1458
SLC26A2	12.2924	12.3051	12.423	12.6054	12.4133	12.7362	12.4749	12.6166	12.276	12.6293	12.2524	12.7702	12.088	12.4107	11.8013	12.4757	12.6482	12.969	12.3779	12.5362	12.4386	10.9146	8.7616	10.8427	9.9043	9.014	10.4713	11.7958	11.9354	12.0823	8.9172	11.421	9.5452	12.25	12.2817	8.4016	10.1227	8.4523	11.5867	8.5938	11.3177	10.0959	11.9214	11.0002	8.7562	8.9492	9.3949	10.1581	11.6365
C20orf56	10.0417	9.756	8.8702	10.0948	11.3466	8.505	9.6171	9.7894	10.1068	9.8262	9.2476	8.8762	9.111	10.3208	12.0283	9.1808	9.6762	8.4107	9.558	9.0986	10.0741	10.3092	11.0572	11.5172	10.3563	10.7408	12.0361	11.6977	11.0782	11.4286	10.2912	12.0215	10.8826	10.9304	10.9265	11.0399	10.7487	9.7376	11.7331	10.7962	9.1686	10.1419	10.9971	11.314	9.6676	10.9885	6.9098	10.4455	11.7276
GBP3	9.6014	10.5325	10.464	10.7903	8.0878	10.6125	10.6439	10.2194	9.7964	10.8032	9.9645	9.1587	9.9255	10.5996	9.891	10.5665	10.9543	10.6302	10.5032	10.8819	11.1857	10.0587	11.2153	10.4576	11.0212	10.9727	10.329	10.7499	10.9695	10.9047	7.9319	10.2353	10.3899	10.9571	10.7883	10.2167	10.9513	10.8837	11.015	8.517	10.7532	10.8744	10.8972	10.6539	8.3232	10.8769	9.9929	10.9257	7.9544
B3GNT7	9.7742	9.5647	9.6548	10.1808	11.6136	8.6061	9.4391	9.9436	10.54	10.0631	9.6867	10.6314	11.1448	12.364	12.1236	10.85	10.7159	9.3889	9.1709	9.1455	10.4258	11.0464	10.2045	11.0804	9.5325	10.2735	11.2287	11.9659	10.3162	11.5491	10.4229	11.812	9.9754	11.0745	11.9989	10.2065	10.9878	9.9004	11.7181	10.0208	10.3374	9.4861	11.8076	11.3427	8.8593	9.5961	7.4848	10.1004	11.7604
AKR1B10	12.1475	11.8527	11.4911	11.163	11.3728	11.7762	11.7121	11.438	9.7182	11.6545	11.381	10.9879	11.5913	9.8781	11.0479	11.1827	11.2217	11.1873	11.6926	12.3657	11.358	11.2131	9.6812	11.2294	9.1782	8.7933	10.9367	10.3279	11.5557	10.6876	9.1664	10.9174	10.308	10.4529	10.7969	10.3436	11.3394	9.1941	10.8022	11.0405	10.6496	11.5434	10.3322	9.0094	9.5408	9.3305	6.0585	10.909	9.9824
PRSS2	10.1254	9.6302	10.2573	9.9901	10.1904	10.3311	10.402	10.1343	9.9667	10.5573	11.5692	10.5288	10.7922	10.2097	9.5986	10.6581	10.145	10.4494	10.3377	10.3324	10.0823	9.6487	11.1935	9.85	10.3061	9.9594	11.9692	10.4463	9.9467	10.4653	10.6908	11.5014	11.9162	10.5553	9.9965	12.4151	10.4619	10.12	12.3634	12.87	10.1143	10.0769	9.6332	10.1458	11.4952	10.9388	8.8269	9.6409	10.5602
CCL28	9.7328	10.9445	11.2034	11.0666	10.2471	10.5213	9.3215	9.9135	8.3392	10.0151	10.8492	10.0431	11.0647	10.651	10.5639	11.3734	11.0773	10.1026	10.7812	10.7817	11.1379	10.6406	10.923	11.1323	9.4928	9.0076	10.1983	11.2602	10.5079	11.36	10.0383	11.3403	10.5476	10.476	10.6198	10.5455	11.597	9.9459	10.8176	11.0886	10.6152	11.2868	11.0768	10.6919	9.8555	8.7975	7.1589	10.0055	10.4707
FCGR2A	9.7802	10.1429	10.3143	10.4821	8.7073	9.0279	9.3923	8.1736	8.3068	8.9804	10.4789	8.4279	10.3006	8.5186	9.9711	10.0017	10.2293	8.1864	9.8465	9.5031	9.5799	10.547	11.2371	10.5775	9.8273	8.906	10.6951	9.7867	10.1263	9.9749	11.5097	10.0684	10.5739	10.8272	9.1074	11.2691	11.453	10.7056	10.2536	11.1716	10.1298	11.272	10.6645	10.0099	10.8809	9.7994	12.3228	11.4113	9.6467
PTPRC	9.2723	8.8323	10.056	9.8457	8.5075	8.8569	8.8202	9.2382	9.4678	8.9384	9.4898	8.2319	7.9845	8.1682	8.3163	8.842	9.1843	8.593	9.746	9.5055	8.9641	11.5324	10.8743	10.2394	10.8011	11.041	10.4035	9.1969	10.4462	9.0553	11.6011	9.4986	11.0028	10.1498	9.2951	10.9336	10.306	11.3239	9.6104	10.5524	11.0172	10.6873	11.307	11.3615	11.3608	10.8889	11.8931	10.9535	9.1149
CFB	8.644	8.823	10.2649	7.5389	8.2318	9.5149	8.8849	8.972	8.8389	8.4712	9.1052	7.6957	7.7503	8.0886	8.0293	7.3496	7.9198	8.4364	8.6939	9.045	7.9367	10.1492	11.1193	11.0862	11.0401	10.945	9.9627	8.862	10.2464	9.9482	10.6986	9.2263	11.1167	10.6429	9.1975	10.7681	10.5921	11.0881	9.5338	10.2607	10.9079	10.343	10.3492	9.9948	11.3277	11.4463	11.6367	10.0732	8.6063
LOC96610	9.2701	9.041	10.8129	10.0264	9.2598	9.3286	8.9065	8.6825	8.876	8.3844	9.8729	7.4359	10.6921	7.9612	9.0369	10.2715	9.7913	7.4002	10.003	9.3874	9.8481	10.4168	11.1078	9.7701	9.3351	10.9024	10.5219	10.0367	10.5597	10.2636	10.5781	10.3898	10.771	10.6865	9.193	11.3912	9.4982	11.6615	9.7758	11.6343	10.8237	11.2171	8.8998	9.3186	11.4815	10.0969	10.8324	11.1956	9.1918
RAPGEFL1	11.4594	10.2401	11.3948	10.9585	11.4365	11.7964	11.841	11.8085	11.8008	11.6883	10.1065	11.4997	11.057	11.1466	10.9045	10.6734	10.9375	11.8845	10.82	11.595	9.6612	9.6861	9.8293	10.779	10.3812	10.2716	10.275	11.0026	10.7139	10.2972	8.9737	10.9696	9.9259	10.6591	11.1972	9.4317	10.1468	9.4309	10.6767	9.2977	10.4121	10.0607	10.4998	10.3801	9.1294	10.517	7.6259	10.2266	10.4433
CXCL1	6.3874	6.5977	7.8922	8.0531	6.8332	6.3965	6.1793	6.2274	5.8955	5.9222	10.3025	5.6167	8.1027	7.6846	9.1117	8.2364	6.3857	5.8726	7.8619	7.5214	7.3822	10.9181	12.076	11.1386	10.9243	11.0112	9.4293	8.1722	10.7645	11.1366	11.8246	8.619	11.3108	11.3056	7.2297	11.1254	11.3225	11.6331	9.6533	11.2376	10.9358	11.3972	11.3787	9.8255	11.9677	11.0096	12.174	11.9602	7.6643
ADH1C	12.0413	11.9202	12.2744	12.2979	12.2965	12.3761	12.0547	11.7455	11.5623	11.8155	11.908	12.0536	12.2198	11.9816	11.3805	12.1987	12.3091	11.8963	11.8566	12.4313	12.1342	10.0838	8.3636	10.2665	9.3748	9.1948	10.8484	11.0463	11.175	11.5867	8.6874	11.1746	10.1085	11.5233	11.7627	5.5541	9.5803	7.069	11.6421	9.8878	10.7978	11.0293	11.3443	11.0617	8.6025	8.4139	5.1519	10.752	12.0918
CCL21	9.9043	9.9164	7.6948	9.5602	8.5213	7.7779	8.5592	10.0001	10.0213	9.2485	9.6761	10.1259	9.1463	9.187	8.44	9.3951	8.4121	8.9834	9.5678	7.7277	7.8403	10.9996	9.4146	9.8505	10.5608	11.1361	10.6003	11.073	10.3423	9.2934	11.2413	9.4788	10.7581	7.5931	10.0816	11.3435	9.7334	10.9504	9.6181	10.3006	10.7436	10.3487	10.5204	12.8116	11.1426	10.3344	11.6516	10.0684	9.9345
COL4A1	9.2777	8.8112	9.0039	8.8824	9.0655	8.5113	9.0258	8.3996	8.782	9.204	9.5278	8.1715	8.9733	8.9391	10.2024	8.8395	9.2003	8.4863	9.2442	9.0458	8.5032	10.2443	10.9854	10.6405	9.6843	9.743	10.5941	8.6901	10.439	9.6825	10.8341	9.6632	10.9714	10.5297	9.1371	11.0698	10.7412	10.7468	9.8811	10.4974	10.2119	10.0651	10.1499	10.0136	11.1823	10.0967	11.827	11.6	9.4038
C4BPB	8.7477	8.7898	9.1657	8.0674	7.9258	8.3438	7.9793	8.1051	6.9595	8.7957	10.2342	7.1667	9.002	7.5268	8.1994	8.4497	8.1316	7.5508	8.9704	9.0103	8.459	9.1238	11.384	11.4161	11.5265	10.9918	10.7469	8.0689	10.6777	10.4495	10.6882	9.233	11.511	11.1789	7.6178	11.3132	12.1686	11.5336	10.5369	10.8587	10.299	11.4237	10.373	9.7038	11.205	11.0532	7.3805	10.8936	8.6225
ALDOB	9.9809	8.9992	9.3183	8.4435	7.3273	10.6531	8.8807	9.4251	7.4904	8.5882	10.7527	8.3693	9.6574	9.1058	9.5472	9.0488	8.4198	6.5205	10.0231	10.4307	8.497	10.9619	11.4658	10.9953	10.5224	8.8972	11.0215	6.9422	11.1311	9.3899	11.187	9.7661	11.5261	11.554	6.529	11.3004	11.1225	10.5489	10.8943	12.0205	11.5812	11.067	8.8806	11.3269	11.1318	10.5047	7.2929	11.0896	7.7761
XDH	9.5676	9.3304	10.3563	9.0462	9.5829	10.145	9.7531	10.3335	9.9183	10.1486	9.5273	10.4688	9.4897	10.3282	9.9206	9.1066	9.3659	10.0559	9.2806	9.8978	9.2843	9.116	11.0225	11.0172	11.151	11.1223	10.1048	8.8749	10.0431	10.2577	8.6979	9.8028	10.2679	11.0762	9.7124	9.8805	11.1459	10.4213	10.0927	9.3704	10.43	10.0377	10.8579	8.8688	10.1782	11.265	7.2792	9.4222	8.3315
SLC6A6	9.6231	8.3729	9.5349	9.6457	8.5364	8.0965	8.7707	8.8042	8.6273	8.7854	10.0178	9.0952	9.6214	10.1247	9.9803	9.4868	8.9194	8.258	9.0582	9.3599	8.1988	11.1211	10.8904	10.389	9.9871	10.1295	10.6343	8.8732	10.856	9.4969	11.6018	9.6069	10.6806	10.505	9.2556	11.1855	10.7413	10.9605	9.766	10.979	10.2354	10.7502	10.3992	10.4054	10.8764	9.4295	11.7206	11.3299	9.1149
HSD17B2	11.9808	11.9254	11.1755	11.5664	11.0485	12.0721	12.099	11.7069	10.8345	11.8278	11.5424	11.3496	11.5544	10.9839	10.574	11.7708	11.2626	11.798	12.004	12.2113	11.668	9.4331	10.2296	9.5019	9.3078	8.2469	10.2379	11.013	11.0017	10.5516	9.673	11.2888	9.8222	10.8137	10.9998	10.6849	10.1433	9.7532	11.2006	10.2607	9.7863	9.8091	9.0429	10.1119	10.0173	8.8333	6.224	10.5998	10.5408
BASP1	9.2745	8.6032	9.1028	9.3888	8.4649	8.8466	8.6903	9.057	8.6468	8.2556	10.0385	8.9398	10.0539	9.7555	9.7343	9.4934	8.7528	8.1228	9.5392	9.0275	8.1662	10.7092	11.0719	9.9304	10.2722	10.59	10.3112	9.0719	10.1994	9.8835	11.7445	9.7973	10.8347	10.0743	8.7811	11.0382	9.7901	11.0309	9.2733	10.5766	10.6025	10.7746	10.5462	10.6622	11.1395	10.0904	12.047	10.9224	9.4371
HPGD	10.6908	11.382	11.2347	11.5497	10.3736	11.0485	10.8929	10.4439	9.2566	11.134	11.2059	11.1755	10.8027	10.7861	10.695	11.3525	11.2407	11.5824	11.1058	11.3911	11.1021	10.4167	9.9651	10.461	8.9138	7.4455	9.736	10.571	10.8352	10.45	9.5101	10.9476	9.7544	10.3216	10.7635	9.9979	10.9457	8.4894	10.6396	10.7516	10.8545	10.7326	10.0981	9.791	9.3718	7.9707	7.317	10.2438	9.4726
CCL11	9.2341	9.4449	8.5688	9.202	9.2895	7.8793	8.2484	8.2944	8.8006	7.2219	10.3785	7.5048	9.2729	9.311	8.6405	9.6798	7.7477	7.8219	8.7908	8.5946	8.7246	10.3133	11.308	9.2046	11.0542	10.3841	11.1332	10.3433	10.5958	11.0945	10.6774	10.9438	11.1123	10.7555	9.3918	10.1856	8.5296	10.7623	10.8043	11.8793	10.4411	10.932	8.8291	11.0842	10.6908	9.7461	10.909	10.0464	11.1201
NAMPT	9.673	9.1873	9.8029	9.5931	9.2391	8.7405	8.4586	8.1655	7.0431	8.7682	10.1694	8.3211	9.5466	8.9075	9.9289	9.8533	9.6795	8.3333	9.6771	9.6486	9.216	10.0654	10.9032	10.2547	9.8253	9.7284	10.3911	9.6736	10.103	10.4934	11.6652	9.7821	10.3047	10.7047	8.7453	10.5709	10.8589	10.5726	10.3982	10.6929	9.5592	10.8489	10.2393	9.9973	10.4548	9.1604	12.3285	10.9432	9.3694
ACTG2	9.7853	9.8572	9.3786	9.1915	9.4371	8.526	9.6155	8.7617	11.9304	10.2865	9.455	7.8587	9.7927	9.7872	10.6667	9.545	10.2211	10.8647	9.4726	9.0456	8.7149	10.0964	10.4333	9.3566	10.4453	9.2958	11.6645	10.4622	10.5013	9.5265	8.683	11.1577	10.0164	8.6057	11.399	10.2177	8.7742	10.3932	10.8237	10.6348	9.7272	9.8333	9.2485	10.9806	9.4148	10.6293	9.2805	9.1851	11.0287
PPM1A	10.4547	10.8787	10.9125	11.4294	10.2704	10.3272	9.9297	9.341	7.6696	10.2528	11.1821	10.4758	11.2168	10.9411	10.856	11.5042	11.1352	9.9882	11.2226	11.064	10.9741	10.6818	10.0638	10.3139	8.71	8.1505	10.5531	10.8251	10.7406	10.6548	10.819	10.7491	10.1559	10.9078	10.4032	10.629	10.8321	9.8234	10.7687	10.8584	10.1221	10.5686	10.4371	10.3711	9.6867	7.7064	10.0524	10.4754	10.0969
TNFRSF17	9.6269	10.9712	10.6786	10.3911	8.6786	9.1262	8.9489	9.014	8.6667	8.8627	10.594	8.3738	10.2908	8.2327	8.8065	10.1826	10.7131	7.6286	10.4325	10.1758	10.8788	10.5729	10.7828	9.1666	10.0842	10.3168	10.2569	10.4428	10.1221	10.0133	10.1574	9.4777	10.8993	10.5025	9.5993	10.9884	9.1373	10.9022	10.0374	11.3313	10.9197	10.2701	10.0504	9.5668	11.1699	9.9647	9.4865	10.6542	9.5293
LY96	8.6551	10.8603	9.6109	9.9101	7.6674	8.4244	8.4028	7.9416	7.7594	8.3847	10.8717	8.1677	10.2407	8.9518	9.2568	10.5622	9.9204	7.2654	10.2165	8.8009	10.0679	10.4341	10.4221	9.4336	9.4846	9.5819	10.1122	9.5429	9.8226	10.0208	11.0923	9.6553	10.4939	10.1493	8.8193	10.817	9.4998	10.5251	9.2	10.8466	10.2527	10.7996	10.1764	10.2375	11.048	9.654	11.3405	10.838	9.4971
ENTPD5	11.4298	10.3429	11.2499	11.6183	11.3256	11.7273	11.6845	11.5508	11.2047	11.5463	9.9813	11.0663	10.535	10.5267	10.8682	10.2576	11.0366	11.7127	11.2819	11.6461	10.958	10.1166	9.3526	10.5316	9.4962	9.0703	10.2965	10.7819	10.6135	10.701	9.1408	10.9449	9.4359	10.5505	11.4011	9.0319	9.9409	8.7244	10.7789	9.212	10.4191	10.0483	10.4332	9.7261	8.8822	9.5613	7.5864	10.1857	10.662
NOX1	9.5651	10.2228	10.2799	10.3692	10.7051	8.7461	8.763	9.9066	8.7541	9.7782	10.4161	9.9738	10.4556	9.9911	10.4967	10.7866	10.7853	8.5433	10.2823	6.719	10.8913	10.5342	10.5415	10.6109	10.1093	9.7571	10.5359	10.528	10.4766	10.8732	9.0039	10.7643	9.0075	10.4731	10.4662	9.9182	10.7273	9.595	10.2151	9.3338	10.6126	10.6956	10.8409	10.8396	9.843	9.8142	6.4651	10.0103	10.7306
IL1RN	8.5694	6.1204	6.7837	5.6057	7.7545	7.4928	7.4451	6.7112	7.1781	7.7207	9.2248	6.4688	8.7547	8.5668	8.974	8.1031	7.0712	5.7536	7.3697	9.6722	7.8	9.9696	11.5085	10.1755	9.9619	10.1804	10.2434	9.4724	10.6752	10.0148	11.6514	9.3564	10.9765	11.0703	7.8726	10.9115	10.6973	11.012	9.7762	11.0174	10.1856	10.9112	9.8581	9.5281	10.8873	9.8158	12.7311	11.2108	9.6672
FBN1	9.4767	9.7658	9.0106	9.0744	9.2635	8.7106	9.1153	8.8895	9.2031	9.2889	8.9033	8.088	7.914	7.77	9.2875	8.3375	8.9176	8.3493	8.7132	9.0076	9.0006	10.1361	10.6656	9.929	10.3104	9.7394	10.4853	9.2538	10.0368	9.2277	10.661	9.5664	10.738	9.9155	9.4401	10.9474	10.1816	10.4044	9.5362	10.5937	10.0194	9.8194	9.7364	9.8468	10.8141	10.3552	11.4627	11.2028	9.3649
GGT6	10.4758	10.9245	10.6722	10.128	9.8401	10.95	10.4707	10.8436	10.8788	10.9564	10.6905	10.8529	11.3237	11.1617	10.7623	11.0744	10.4938	11.2278	10.3862	10.6655	10.1943	9.3687	9.9467	10.5955	10.3679	9.6733	10.4247	10.5464	10.37	10.5889	8.8067	10.4998	9.8985	10.7153	10.9379	9.2552	10.3525	9.3547	10.3345	9.9642	10.3566	10.1283	9.5761	9.4641	8.7121	9.6841	5.8975	9.3627	10.2301
MGC29506	8.9262	9.4681	9.6844	8.8637	8.0254	8.9877	9.0499	9.0899	9.5448	8.7189	8.9922	7.3528	9.0998	7.1758	7.5223	8.0456	9.0677	8.2548	8.8888	8.7017	9.0458	10.3299	10.4722	9.6832	11.2011	11.5355	10.1499	9.1918	10.4237	9.4309	10.1662	9.3961	11.0167	10.3548	8.8824	11.0239	9.1664	11.1651	9.0556	11.0559	10.9407	10.1808	9.5033	9.2766	11.3833	11.2339	10.1007	10.8867	8.8813
MXI1	10.9124	10.8635	11.0216	11.2921	10.6829	10.7939	10.5222	10.4276	9.3869	11.0225	11.1319	11.0812	11.0171	10.7524	10.0293	11.428	11.1712	10.9629	11.418	11.2814	11.1407	10.6053	9.5328	10.5647	9.2259	8.2058	10.1132	10.7381	10.6967	10.7305	9.4721	10.9116	9.6665	10.6703	10.634	9.5503	10.8855	9.086	10.9202	9.7767	10.211	10.4028	10.5649	10.523	9.0752	9.2788	9.0887	10.242	10.1144
S100A8	6.738	7.4042	6.5975	6.5694	7.5043	6.2445	5.6577	5.0718	4.9776	6.7383	9.3214	6.6221	7.9564	4.6842	6.9086	6.1182	5.5949	5.5057	7.6973	6.9178	6.1551	9.5508	12.2903	10.8078	11.0131	10.4011	9.8035	7.2804	10.3333	11.2104	12.6236	8.4024	11.2832	10.9078	6.2106	11.3394	11.3033	12.0904	8.6213	11.4069	10.2252	12.2159	10.6356	9.4211	12.3437	10.7006	12.9318	12.1511	7.4852
CHPT1	10.4589	11.2844	10.8406	11.3494	10.4442	10.617	9.9147	10.0036	8.3144	10.0129	11.3819	10.3506	11.6387	10.5495	10.7096	11.3687	11.0995	10.4771	11.5392	11.0728	11.4243	10.5742	9.7721	10.046	8.915	8.8533	10.3423	10.9916	10.5785	10.8903	9.9315	10.8038	9.6553	10.5271	10.3205	10.1188	9.7737	9.1954	10.2718	10.0309	9.5901	10.6933	10.6906	10.5462	9.7459	8.5918	9.3885	9.9161	11.0948
C1R	9.1044	8.8222	8.9855	9.1087	8.6161	8.769	9.2776	9.0588	10.0432	9.3007	9.0939	8.4431	8.7242	8.4783	8.747	8.7173	8.9454	9.0178	8.5878	8.6042	8.3751	10.388	10.4461	10.0503	10.5513	10.7755	9.7975	8.9018	9.7898	9.3888	10.2683	8.8386	10.3839	9.934	8.9473	10.3858	9.8214	10.7564	9.2162	10.3404	10.2825	10.2647	10.0279	9.9958	11.0817	10.9253	11.1285	10.4072	8.9989
SH3RF2	11.1264	9.994	11.1319	10.9469	10.9765	11.1005	11.1751	11.1182	10.9971	11.2262	10.2305	11.0492	10.6887	10.8644	10.9334	10.4645	10.7345	11.1964	10.3236	11.1683	9.8124	9.444	9.7422	10.5991	10.4572	9.8969	10.0616	10.3162	10.5988	10.4085	9.0097	10.2856	9.7932	10.8733	11.2823	9.5679	10.3512	9.4629	10.9149	9.404	9.9383	9.8637	10.4839	9.7141	8.8764	9.7061	5.6752	9.6112	10.1509
AEBP1	9.6223	8.3191	8.9266	8.666	9.2318	9.6858	9.8451	9.8905	10.8844	10.13	8.5389	8.3774	8.6125	8.2806	8.8859	8.1452	8.8516	9.9281	8.4519	9.0355	8.0437	9.8881	10.5751	9.6307	10.9912	11.1666	10.5025	8.9367	9.6261	8.7714	9.9294	9.1458	10.45	9.2805	9.7471	10.1631	9.6868	10.5749	9.3829	10.2292	10.1269	9.8502	9.3105	9.6582	10.903	11.3194	10.7843	10.816	9.3397
CAPZA2	10.6493	8.8496	10.2931	10.5199	9.9066	8.7769	9.6694	9.1377	8.3429	9.6172	10.6398	9.4612	11.0632	10.4735	10.2297	11.4195	10.2454	9.3511	10.6267	10.0119	10.7177	10.3533	10.8022	10.7608	9.9001	9.975	10.9814	11.0053	11.182	11.1595	11.1881	11.0495	10.8521	11.1577	10.5654	11.1556	11.4062	10.8104	11.1072	11.3332	10.3204	10.66	10.4212	10.4998	9.8801	9.5085	10.3776	10.3842	10.465
WFDC2	8.8935	10.6808	9.093	10.4367	10.5001	8.8001	9.3111	10.0164	11.2184	10.0676	9.4712	10.4131	10.8756	11.882	12.0186	10.0941	10.9812	8.4847	9.6106	8.2321	10.7298	10.1053	9.0922	10.4109	10.2084	11.1473	9.5231	11.8467	9.9849	11.2393	8.6568	10.9486	10.0655	9.9872	11.1584	8.8495	10.2402	8.6137	10.9176	9.0738	8.8104	8.6249	10.7463	10.0703	8.5691	10.565	7.1593	8.8314	10.9617
MYL9	9.4578	9.7364	9.3353	9.125	9.6558	9.1514	9.8849	9.5866	11.6419	10.2371	8.4406	7.6341	9.3195	7.6284	8.5933	8.4424	9.7526	10.7708	9.2045	9.1192	8.4748	10.0015	9.9151	9.438	10.4475	10.2939	10.9129	9.8595	9.6773	9.2288	9.4732	10.3989	9.853	8.903	10.5964	9.9657	8.9034	10.0167	10.0706	10.6645	10.2156	9.4222	9.5072	10.837	10.0786	10.9052	10.2293	10.228	10.5696
ANXA1	8.2242	9.3073	8.1483	8.9165	8.0487	7.6052	7.9536	7.5923	7.5354	8.0185	10.3027	7.8147	8.3658	8.6592	9.262	8.8048	9.0312	7.3239	9.0728	8.3261	9.3241	9.7398	10.7708	10.3759	9.7856	10.1769	9.9877	9.6455	10.3665	9.4705	10.8013	9.8594	11.0685	10.4895	8.3898	11.1604	11.1233	10.618	9.1603	10.778	10.0571	10.398	9.4133	9.8205	11.3089	10.1874	11.3378	10.8283	9.5301
PRAC	4.4528	10.2215	4.7522	10.7681	10.9478	5.2269	4.859	9.3	10.5408	5.1646	7.5439	10.4479	5.2322	11.5239	11.6468	11.4978	11.5049	5.4061	6.0438	4.3582	11.9777	10.2737	10.2116	11.0912	10.4993	10.724	10.7999	11.4925	10.9298	11.4727	9.3714	11.6164	10.5033	11.069	11.6655	9.9086	10.7873	10.1309	10.3683	10.5798	10.3861	10.859	11.0532	11.1874	9.6463	10.3191	6.6827	9.7149	11.4829
FAM55D	11.0695	11.3852	10.9807	10.8754	11.1958	11.5209	10.9086	11.4429	11.5881	10.8434	11.0956	11.7913	10.1897	11.8571	11.2492	10.5848	11.1405	11.2371	10.8384	11.296	11.6336	9.7281	9.0292	10.2758	9.9991	10.0067	9.6023	11.3426	10.2843	11.0488	8.5782	10.2499	9.6461	10.309	11.4729	8.0125	10.0503	8.5607	11.1335	7.5167	10.3553	9.8952	10.9295	9.9158	7.7066	9.4482	5.4475	9.7727	11.2393
STARD10	10.7353	10.8898	9.6076	9.9266	10.4308	10.433	10.7164	11.1465	11.7716	10.9291	10.3327	10.5526	11.2478	10.3685	10.876	10.6206	10.3263	10.4311	10.2698	10.046	10.794	9.2565	9.7156	10.4766	10.6118	10.8212	10.2998	11.0946	10.359	10.909	8.7188	10.7381	9.4488	10.1214	11.3562	9.0137	10.1217	9.4517	10.296	9.5388	9.4992	9.6123	9.5652	9.4095	8.709	10.5784	7.0945	9.1323	10.8521
ADAM19	8.7246	8.6713	9.4835	9.218	8.2007	7.6814	8.1656	8.7436	8.9432	8.3754	9.7336	8.6228	9.3895	9.8199	9.1718	9.1447	8.4272	7.943	8.754	8.8533	7.6237	11.1295	10.3528	9.3089	9.8131	10.2594	10.013	8.7745	10.2095	9.3172	11.2916	9.0399	10.594	9.756	8.7824	10.7784	9.8548	10.5979	9.6953	10.6999	10.4328	9.691	10.6614	10.4158	10.8089	9.3125	11.8151	10.3867	8.6759
MUC20	10.1642	9.8293	10.0829	10.0473	10.3782	10.9691	10.183	11.1828	11.6219	10.3984	8.6784	10.0921	10.2208	10.5098	8.9106	10.4182	10.1021	11.3669	10.5387	10.3261	9.6599	8.9739	10.4679	10.812	10.9866	10.6994	9.7298	10.1547	9.9876	10.2142	8.4614	9.6532	9.7504	10.3409	11.0061	8.9778	10.0049	10.0476	10.2026	8.7223	10.5118	8.9975	9.6218	10.5088	9.4548	10.5686	6.5188	9.382	9.678
DUOX2	4.186	4.3268	9.4619	4.8728	6.0604	4.667	4.2325	6.9004	6.5786	5.3464	9.9922	5.0968	5.5166	8.7255	6.5859	3.804	5.5028	4.0345	7.1202	5.6829	6.2713	10.8055	11.5	11.5724	11.2706	11.1869	10.9963	8.3566	11.3764	10.1786	10.5959	9.9862	11.5546	10.9342	8.0145	11.2472	12.1608	11.4317	10.5463	11.2408	11.582	10.7666	10.577	11.2236	11.6469	11.4086	9.074	10.9412	6.5594
TAGLN	9.2917	10.0982	8.5786	8.891	9.2857	8.5273	9.632	9.4071	11.4199	10.0524	8.6364	7.6995	9.2377	7.9372	9.0581	8.712	9.5528	10.5323	9.0302	8.4309	8.9648	9.5153	9.8662	9.2004	10.7803	10.2866	11.0737	9.7771	9.6679	9.4801	9.1947	10.4953	9.786	8.52	10.5273	9.6156	9.1927	10.1597	10.0776	10.6592	9.9613	9.483	8.9682	10.3333	10.0914	11.0882	9.6546	9.3145	10.6076
CCL19	9.0281	9.5733	7.0123	8.1746	6.3792	6.3986	7.1711	8.9771	8.9751	8.1863	10.149	9.704	9.8314	9.7569	6.661	9.5385	7.068	7.5003	9.0381	8.1551	6.9156	10.8396	8.9655	9.825	10.1611	11.5245	9.8033	9.9175	10.2674	9.5354	11.3051	8.5625	11.1261	7.3876	8.4743	10.3649	9.1928	11.4851	8.9234	9.6585	10.5195	10.386	10.8922	12.2708	10.7185	10.4254	11.5357	9.9661	8.8975
GCG	8.6836	10.3721	9.0408	9.1698	10.6539	7.2889	7.5398	8.7765	9.0185	8.8162	10.9189	9.5695	10.4544	11.6252	11.4294	10.928	11.1859	7.8555	10.2184	8.5087	11.6194	10.4884	10.9457	9.7502	9.2667	9.1226	11.2679	11.7306	10.3182	10.7787	10.8193	11.3364	10.7919	9.6141	11.19	10.1379	10.1536	10.863	11.3951	8.2182	11.0965	9.9441	11.074	11.2447	9.8648	8.6642	7.5002	9.1844	11.4204
MGP	8.1979	9.5698	7.9721	7.6401	9.795	8.3055	8.5864	8.171	9.6835	8.3055	9.6035	7.5343	8.8914	8.9873	9.6458	9.0302	8.5172	8.4266	7.851	7.6134	8.5954	9.5619	10.1224	9.3527	10.0638	9.7017	10.1437	9.1629	10.0243	8.9073	9.9735	9.0398	9.8536	9.5368	8.5399	10.8969	9.5205	10.7568	8.2541	10.5206	10.0266	10.0691	9.1582	10.14	10.5316	9.8003	11.2076	10.748	9.2941
C17orf73	10.4224	11.5788	11.1836	11.0057	9.9935	11.3419	10.455	10.6356	9.2705	10.8321	11.0902	10.4151	11.023	9.2617	10.2214	11.1235	11.1192	11.1535	11.4589	11.2998	11.4869	9.8432	9.4859	10.2644	8.9029	7.5705	9.9999	10.7941	10.6234	10.7234	8.7783	10.6962	8.8282	10.7014	10.3248	8.9682	10.6037	8.106	10.179	10.1559	10.2848	10.831	10.252	10.4248	8.7891	8.4164	5.1354	9.9608	9.6704
MUC2	10.0665	8.5144	8.5531	9.6639	10.8428	9.2871	10.4106	10.8348	10.7044	10.5143	7.9421	9.3427	9.416	9.4826	10.9733	8.6975	10.1335	9.5331	8.9625	9.8342	9.4199	7.9395	10.7449	10.8728	10.5894	10.4587	10.9984	10.3535	10.3681	10.2715	8.7462	10.9735	10.6853	10.4462	10.8422	10.9812	10.299	8.4318	10.5932	10.4263	7.3989	6.9991	9.1967	9.9616	8.4693	10.8111	6.068	10.1593	10.8308
ARL14	10.9966	10.7783	9.9053	10.5835	11.1341	10.2044	10.5974	10.1776	9.3161	10.8029	10.7183	10.7673	9.6972	10.2771	11.6215	10.7147	10.1418	10.6509	10.7489	10.5045	10.8162	9.822	8.9605	9.7427	9.2086	9.7976	10.2603	10.4739	9.6546	10.3001	9.5941	10.6338	9.5182	9.7411	9.9696	9.2603	11.0304	9.2256	11.153	9.3028	9.2896	9.7957	9.4962	9.5219	8.6529	8.9095	6.1437	9.741	9.8288
GOLGA8A	9.9813	8.2968	9.8308	9.7615	10.6258	10.2274	9.384	10.6475	9.2983	9.913	8.7362	9.6484	5.3501	10.3935	9.9933	7.4208	9.6249	10.5706	9.0309	9.8951	8.7442	9.8173	9.8167	9.3725	9.4287	10.6324	9.7917	8.8114	10.0319	8.5504	9.5794	8.7698	10.7234	9.369	9.5497	10.3265	9.0555	10.2522	10.3008	9.335	10.0593	9.4003	9.9756	9.9683	9.6923	10.1304	10.4877	10.0038	9.3056
FAM26F	7.2729	10.5241	9.6464	8.1908	7.1048	8.1608	8.0782	8.3409	8.4756	7.9634	10.4257	8.9361	9.7332	9.8152	8.6845	9.8637	8.6991	7.6436	9.0795	8.1643	8.7198	10.147	10.2806	9.7215	10.6344	9.8564	9.5292	9.3933	9.3835	9.8637	10.6583	8.4185	9.8352	10.2018	8.2981	8.9222	10.0942	10.3879	8.9168	10.0161	10.1051	10.3604	10.7985	9.5593	10.0337	10.6246	11.1837	9.3191	9.4871
STAP2	10.8587	11.0726	10.4367	10.4685	10.4193	11.2278	11.0797	11.1847	11.2123	11.1631	10.313	10.5099	11.002	9.2986	9.6054	10.582	10.7906	11.3345	10.908	10.8861	11.0871	9.3522	9.6031	10.3709	10.3959	10.2304	10.1443	10.5928	9.9799	10.4585	8.4997	10.5431	9.0611	10.1101	10.8629	8.8833	9.9818	9.065	9.9376	9.3609	9.8736	9.922	9.6413	9.5898	8.4057	10.0254	6.4853	9.2053	10.5903
FGFR3	11.2778	10.4189	11.104	10.4774	11.2748	11.4649	11.2516	11.599	11.7982	11.4896	9.8142	11.6526	10.7367	11.4624	11.1157	10.048	9.897	11.5834	10.5224	11.2194	10.0201	9.7218	8.871	10.4904	10.1707	9.306	9.4192	10.6797	10.5899	10.1766	8.4158	10.1887	9.1791	10.351	10.7823	8.5274	9.9527	8.9496	10.4071	8.9624	9.6616	9.6248	10.259	9.5305	8.5893	9.8335	7.1129	9.5943	10.1849
CYAT1	8.5214	9.1871	9.6286	9.512	8.3095	8.579	8.5378	8.1329	7.6371	8.5688	9.8427	7.0304	9.3957	7.1206	8.0181	9.1771	9.6194	6.4545	9.1828	8.8879	9.3055	10.592	10.5663	9.4802	9.66	10.2565	10.8413	9.6045	10.5671	9.8627	10.4608	10.35	10.7461	10.7175	8.9407	10.7793	9.3831	11.2795	9.7617	10.8215	10.7339	10.2865	9.1684	9.5663	10.7005	9.2308	9.3905	10.5203	8.8838
PRSS8	10.2977	10.1382	10.0498	9.9667	9.924	10.8186	10.7942	10.8998	11.2175	10.9617	9.2281	10.0846	10.0832	9.6329	9.2898	9.9062	10.0097	10.8591	10.011	10.5678	9.682	9.2998	9.6706	10.5447	10.6816	10.4651	9.6025	10.4232	9.6972	10.3913	8.2844	10.3755	9.328	10.1801	10.5465	9.0771	10.5416	9.6591	9.9606	9.4615	10.2179	9.6529	9.3121	9.5405	9.1736	10.6381	5.4874	9.3748	10.0044
P2RY8	8.9018	8.9869	9.3089	8.6528	7.979	8.1877	8.6712	9.165	9.4252	8.5488	9.43	8.958	9.3036	9.4859	8.297	9.0398	8.6071	7.5216	8.9942	8.5276	7.6129	10.9266	10.1945	9.1657	10.0957	10.9935	9.5652	8.7439	10.0824	8.3785	11.2526	8.9516	10.7151	9.4441	9.078	10.7992	9.053	10.853	9.066	10.4355	10.2189	9.7385	10.2907	10.5423	10.8768	10.1516	10.8391	10.1233	8.1639
NR3C2	10.2882	10.5804	10.5827	10.8014	10.6671	10.5341	10.5303	10.4482	9.7342	10.731	10.4119	10.6939	10.4008	10.765	10.3647	10.6401	10.9902	10.6822	10.7342	10.8089	11.0367	9.9206	9.3648	10.3624	9.4659	8.9123	9.8414	10.6102	10.222	10.5548	8.9364	10.4396	8.7609	10.3983	10.4117	8.8407	10.6331	8.8588	10.729	9.5227	9.6367	9.9654	10.5959	9.8999	8.837	9.1194	6.3976	9.7077	10.2209
C5orf30	9.9549	10.4976	10.5277	10.7946	10.0767	10.2059	9.9276	9.7409	8.7491	10.6843	10.6713	10.4336	10.7693	10.7908	10.7131	11.2383	10.9562	10.1741	10.7278	10.559	10.8256	10.1604	9.8195	10.025	8.8554	7.6652	10.0072	10.8319	10.4129	10.7321	9.2105	10.6564	9.4674	10.5195	10.0901	9.7817	10.4529	9.0797	10.3261	10.3122	10.295	10.1949	10.1337	10.3056	8.9889	7.9592	7.4576	10.0131	10.2286
ANPEP	12.5357	9.8169	11.8591	10.6728	11.1577	12.7865	12.7691	12.3621	11.7414	12.3064	10.2097	11.3238	12.4845	10.0687	8.9295	10.1004	11.0027	12.4221	12.2791	12.5022	9.8482	9.2448	9.5509	9.017	9.4573	7.4668	9.7796	8.8978	11.1685	9.1588	9.7707	10.5751	9.0542	9.837	11.0868	8.6923	9.2479	8.6233	11.1427	11.5052	10.7717	10.0573	7.9775	8.252	8.2656	9.6142	10.7749	10.791	8.1723
CHI3L1	5.2495	6.9587	7.3083	4.765	5.6693	5.5208	5.7107	5.5721	5.1559	4.8309	9.14	5.0334	6.7162	7.1671	8.5341	5.6174	6.1484	5.0384	5.6405	5.8962	6.0426	10.2774	12.0945	11.1514	11.3254	11.3728	9.7647	4.6634	11.0677	10.1339	12.4628	6.8191	11.4876	11.0903	5.6875	12.0811	11.386	11.9896	8.9151	10.4505	10.3526	11.6528	9.9002	9.4529	12.1614	11.0212	12.2629	10.8879	6.255
MS4A1	8.3449	9.8133	6.1706	9.6231	7.0231	4.6269	5.259	9.4764	8.1248	7.516	10.529	9.2491	8.2753	11.2126	6.9293	9.2017	6.085	6.0293	9.5641	8.9752	5.9507	12.2463	9.4643	9.5135	9.469	10.9139	9.9034	8.857	10.7899	6.2794	12.3761	9.3387	11.1124	6.9507	7.9785	10.9512	9.2989	10.8542	8.6735	10.8687	11.0795	10.3607	11.3121	11.3477	10.7801	7.9455	12.1961	9.8482	8.2727
CHP2	11.9966	11.8689	11.6583	11.7255	11.9243	12.3989	12.0578	11.9014	11.3886	12.1623	11.3138	11.932	11.7748	11.4728	11.2589	11.7074	11.9813	12.3688	11.766	12.0522	11.8726	9.2556	8.4033	10.3619	9.3192	8.1145	9.6254	11.6137	10.9362	10.7171	8.2326	10.7842	9.0534	11.0663	11.7007	7.6933	9.6962	7.0444	11.1634	9.5719	10.2018	9.8027	10.8415	9.2149	6.8227	8.2494	5.7332	9.0976	10.7755
HHLA2	10.4864	10.7943	10.6857	10.6882	10.4277	10.8747	11.0994	11.2637	10.6674	11.1023	10.2676	10.9473	10.3787	10.191	9.5978	10.5053	10.6434	11.2677	10.5551	10.8071	11.0059	9.7635	9.6255	10.309	9.6565	9.3493	9.3699	10.1707	9.7959	10.4009	8.3577	10.7329	9.3698	10.1309	10.4277	8.568	10.349	9.179	9.6771	9.5786	10.3376	9.8737	9.6337	9.7565	8.9309	10.3328	6.2456	9.4266	9.3629
C2orf89	11.1234	10.1639	10.1036	10.1539	11.1082	11.1279	11.1435	11.4645	11.775	10.8673	9.8192	10.589	10.3008	11.2623	10.8774	10.0828	10.385	10.7551	10.299	10.6805	9.9297	9.5885	9.2884	9.5769	10.1936	10.2476	9.7813	10.6393	9.9159	10.3327	8.6683	10.3932	9.4103	9.5905	10.8608	8.5964	9.0785	9.0706	10.0565	8.9748	9.5209	9.5204	9.9239	9.802	8.8348	9.7922	6.8244	9.5234	10.9185
IGHA1	9.6582	9.5486	9.8744	10.2498	8.9002	9.59	9.8335	10.2424	10.664	9.3015	9.8113	9.6414	10.7235	10.194	8.9723	9.6731	9.7328	9.0489	9.4278	9.547	9.3874	8.9848	10.0412	9.3362	10.5021	11.462	8.5071	9.8254	9.8305	8.7733	8.9387	9.3717	10.5357	10.0936	10	9.5639	8.672	9.7262	9.7872	10.4342	10.1519	8.6973	9.3438	8.7786	9.9921	11.1142	9.469	9.7444	9.0819
IGFBP5	8.696	7.5565	8.4544	8.0952	8.0064	7.3954	8.7597	7.7154	8.5415	8.501	9.088	7.5994	8.9337	9.2042	9.739	7.5629	8.7196	8.5862	7.9509	8.4063	7.4105	9.7467	10.8016	9.5756	9.9853	9.4276	10.5328	8.7463	9.5098	8.6184	10.8551	9.0808	10.4927	9.5674	8.6077	11.1826	9.6289	10.9473	9.1861	10.8158	10.2289	10.8055	9.6497	9.8311	10.7419	10.188	10.9689	9.6241	9.4876
SERPING1	8.3389	8.6154	8.7467	8.6	8.4758	8.2594	8.6439	8.5322	9.4854	8.7138	8.8367	8.2731	8.9285	8.9974	8.7485	8.6725	8.815	8.2687	8.2934	7.7914	7.7359	10.1823	10.1296	9.8812	10.4854	10.2303	9.8546	8.9927	9.5415	9.1267	9.8918	8.6585	10.1204	9.5236	9.3035	10.1422	9.799	10.6043	8.3289	9.8384	10.0267	10.055	9.8809	9.633	10.7616	10.2364	11.0092	9.8145	8.9132
HCLS1	8.6601	9.1206	9.3808	9.041	7.1313	8.2523	8.2003	8.7625	9.0837	8.2846	9.3735	8.3002	9.0683	8.8225	8.1067	8.5198	8.519	7.5896	8.8627	8.6033	8.1404	10.4473	9.9423	9.5767	10.3304	10.3729	9.8573	8.9267	9.7073	8.895	11.104	8.7319	10.3598	9.6441	8.7133	10.1759	9.4506	10.3829	8.9284	10.0998	10.0104	9.8744	10.2992	10.316	10.502	10.145	11.0676	10.0659	8.9915
TNFAIP2	9.2034	8.3159	9.1953	8.6778	8.6315	8.3033	8.4784	8.744	8.9008	8.7518	9.2482	8.9473	9.1042	9.3285	9.1184	8.3722	8.4336	8.8912	8.2507	8.6772	7.2164	10.4075	10.7248	9.7147	10.0168	9.9861	9.7871	8.154	9.9729	9.4461	10.7942	8.6663	10.2784	9.8926	8.6343	10.4594	9.6014	10.2853	9.2147	10.1114	9.8481	9.7358	10.512	9.8659	10.1796	9.7065	11.8799	9.9492	8.1503
FLJ40330	9.0177	8.2572	9.7825	9.3764	8.5821	8.7276	8.5802	9.2007	8.7892	8.6417	9.5414	7.4852	6.8327	9.55	8.4362	7.4315	8.8387	8.0854	8.5834	9.3812	8.4781	10.0121	9.9217	8.7306	10.9411	10.501	9.9181	7.9161	10.1556	7.7303	10.1743	8.3933	10.7174	10.2437	8.6284	10.9744	8.7696	11.0893	9.6125	10.8854	10.4562	9.6533	8.6536	8.4226	11.0215	10.0621	10.235	10.2614	6.5484
SH3BGRL2	10.5748	10.7462	10.6962	11.1795	10.7701	10.7043	10.2749	10.3185	9.6555	10.4851	10.5028	10.4355	10.3626	10.6368	10.4355	11.1073	10.8392	10.3201	10.9663	10.9362	10.9375	9.5729	9.2688	10.1953	9.0173	8.317	9.9037	10.5374	10.1646	10.461	8.7863	10.5055	9.4458	10.3392	10.8172	9.3568	10.0344	8.7424	10.5546	9.6256	9.5644	9.9267	10.1806	9.841	8.6181	8.4942	6.3366	9.6211	10.4665
HNF4A	11.1237	9.4084	10.5464	9.7524	10.8358	11.0878	11.3358	11.4085	11.3294	11.1819	9.6087	11.1338	10.8082	10.9676	10.0988	10.6954	9.9913	11.3119	10.1237	10.7426	9.3281	9.6838	9.3013	10.1763	10.1053	9.4564	10.1089	10.5145	10.0021	9.9411	8.1918	10.9447	9.2205	10.2036	10.3524	8.7398	10.2232	8.9569	10.3741	9.5015	9.9553	9.3234	9.2695	9.9843	8.0779	9.8631	5.4981	9.824	9.7816
CTSE	7.8138	7.8625	6.4243	8.1885	7.9367	6.6326	7.1457	8.4899	8.1833	8.1377	9.5742	8.9655	9.5884	10.0982	8.9333	9.0875	8.8527	6.4426	8.1744	7.479	7.7289	10.282	11.0514	9.2186	9.5948	9.1024	10.2293	10.2039	10.0887	8.8872	10.6657	10.2706	10.9635	11.0151	8.588	11.5095	9.3158	9.4072	9.1004	10.7937	11.2041	10.2123	8.6764	9.7291	10.4864	9.6749	7.125	10.5987	9.7371
PHLDA1	8.6944	8.0259	8.5186	8.5358	8.3769	7.363	7.5748	7.217	6.9857	8.075	9.4612	7.1007	7.8719	8.468	10.58	8.5047	8.4598	6.801	8.7758	8.4593	7.9994	10.0283	10.7824	9.2307	8.87	9.2286	10.7767	8.7252	9.8203	9.6638	11.114	9.8308	10.4324	10.2111	8.0514	11.7018	10.1231	10.6775	9.8196	10.2387	9.5235	10.4622	10.3733	10.3195	11.0013	9.1569	11.1641	10.8545	8.745
CD93	8.8114	8.2718	8.7583	8.8173	8.5303	8.4713	8.7496	8.3454	8.6861	8.3286	9.0025	8.5444	9.0557	8.7913	9.5871	8.7694	8.3226	8.0704	8.6657	8.1034	8.1116	9.3913	10.3551	9.5217	9.6806	8.9263	10.1704	8.6301	9.8639	9.0494	10.4222	9.0287	10.0691	9.4326	9.0036	10.2726	9.8626	10.4966	9.1925	9.6156	9.5232	9.7378	9.6875	10.0113	10.519	9.6085	11.6466	10.7357	8.7192
CD177	10.778	11.0037	11.0667	8.7373	11.2611	11.4087	6.7496	11.9138	6.0843	11.4296	10.7888	10.8056	11.0595	11.2601	8.8375	11.1734	11.4402	11.8968	10.763	11.4863	12.3425	11.4625	9.8278	10.8795	6.6387	8.6134	10.9065	11.765	9.961	11.7467	7.8666	11.6913	8.6057	9.7211	11.5611	7.7029	11.5956	8.9559	7.4093	7.1974	10.2283	8.4841	11.1498	10.4698	7.4042	7.5324	5.3932	9.5156	11.1758
IKZF1	8.6619	8.855	9.2721	9.3019	7.7103	8.1502	8.0625	8.9946	8.8336	8.4939	9.9212	9.2115	9.2708	9.9971	8.7426	9.2739	8.3371	8.0896	8.9141	8.7208	8.1371	10.6765	9.7638	9.2835	10.0034	10.4224	9.4568	8.8567	9.8833	8.3439	11.159	8.6326	10.3381	9.1003	8.3914	10.0408	8.8497	10.3851	8.6272	10.0684	10.0101	9.417	10.227	10.5543	10.3507	9.8579	10.9725	9.9865	8.2276
CDHR2	11.0152	9.7311	9.7467	9.5785	10.6726	11.0643	11.6451	11.8057	11.0347	11.2081	8.975	9.7604	9.2037	9.0345	9.1206	8.9064	9.39	10.8538	9.6279	10.194	8.9874	8.9805	9.4912	10.6537	10.7721	9.6147	9.146	9.842	10.1375	9.5419	8.4151	10.2044	9.2461	9.8965	9.8638	9.5313	10.2824	9.2069	9.9789	9.6833	9.9678	9.2196	8.7896	9.3147	8.91	10.5942	6.361	9.6527	8.2036
TMEM49	9.1122	9.7597	9.8486	9.9572	9.5524	9.0985	8.2022	8.2749	6.6495	8.7498	10.4801	8.8539	9.6596	10.1028	11.0586	10.3178	9.7241	7.8538	10.0429	9.4986	10.0913	9.8994	9.8917	10.1696	8.2288	7.8956	10.1449	10.4944	10.1989	9.7863	10.6479	10.1985	9.6938	10.3784	8.9999	10.3759	10.0352	9.4883	10.1784	10.1117	9.4583	10.2808	10.2529	10.5076	9.6779	8.1607	11.036	10.2452	9.2115
APOBEC3G	8.048	9.6507	8.9003	8.2956	7.5153	7.9798	7.7014	7.9521	8.651	7.6703	9.6756	8.4993	9.3726	10.0827	8.2943	8.7271	8.3798	7.7358	8.7551	8.0804	8.7942	10.3	9.5482	9.74	9.8842	10.3416	9.4335	8.9002	9.5127	8.8883	10.3813	8.9322	10.1247	9.6547	8.6446	9.8442	9.3204	10.4659	8.8444	10.0769	9.8619	9.8049	10.1439	9.8337	10.1881	10.0254	10.7381	9.8469	8.6928
KLK1	10.2844	10.5905	10.3774	10.6637	10.588	10.2772	10.0335	10.1241	9.955	10.3497	10.1006	10.3709	11.1613	10.7119	11.0888	10.537	10.3747	9.7838	10.7344	10.0541	11.0599	8.6974	9.1987	9.4283	9.1785	9.0602	10.1925	10.721	9.9277	10.389	8.2518	10.4719	8.995	10.2075	10.3183	8.9167	8.9925	7.6782	10.3167	9.5457	8.3038	8.794	10.0018	10.0445	8.8844	8.7945	6.4728	9.7516	11.0954
SDR16C5	7.7601	8.2781	6.5199	8.6798	8.2106	7.9195	7.2413	8.6001	7.1215	8.3656	9.2907	7.3182	7.8156	8.7556	10.1663	9.8524	8.9879	5.9529	8.3608	7.3808	9.4812	9.5743	10.2143	9.0479	8.1763	10.0567	10.3734	9.0307	10.3172	9.541	9.9176	10.0045	10.3383	10.7665	7.6578	10.0889	10.1836	9.6466	9.7694	10.3298	9.6882	10.0908	9.4622	9.7575	9.9306	10.5306	7.2802	10.0826	10.1756
PLS1	9.7721	9.8398	10.2619	10.2898	9.7673	9.6863	9.3503	9.6056	7.6936	9.8338	10.4395	9.9491	10.3726	10.2798	10.0954	10.4597	10.5871	10.1312	10.3816	10.366	10.3952	10.0133	9.9271	10.1941	8.9933	8.699	9.8714	9.8845	10.2297	10.2306	9.6626	10.2222	9.6543	10.3271	9.691	9.5933	10.8392	9.2139	10.2038	10.1912	10.0306	10.1985	10.2939	9.8299	9.0396	8.3796	6.6318	9.9617	9.671
VWF	8.7774	7.8465	8.3787	7.3469	8.2993	9.1386	9.277	9.1768	10.2484	9.1284	8.3126	8.1564	8.2233	7.8572	8.3117	7.6624	7.7597	9.0596	7.6261	7.9694	7.4732	8.9253	10.2708	10.0587	11.0304	10.7549	10.1098	7.9165	9.411	8.7455	10.0332	8.6633	10.3318	9.5199	8.9847	9.626	9.8446	10.5653	8.6255	10.0807	9.8889	8.8051	8.6403	9.0745	10.7204	10.9822	10.6809	10.7298	7.5543
SMPDL3A	9.9986	10.1304	9.8644	11.3231	9.9332	9.8234	9.8553	9.581	7.9208	10.1912	10.7462	9.9912	10.0654	9.8671	9.872	11.2189	10.7906	10.4027	10.7954	10.145	11.0981	10.0496	10.0214	9.8663	8.5983	7.8537	10.0449	10.7416	10.4204	10.6747	9.9248	10.7497	9.459	10.4143	10.4267	10.1919	10.5731	9.3152	10.3021	10.2663	10.0342	10.1613	9.5898	9.9312	9.1473	7.6454	9.2263	9.8064	9.7479
SOCS3	6.3399	7.0785	7.6218	6.7206	7.3159	6.5639	6.3904	6.1878	6.3511	6.5657	8.2986	6.5471	9.815	7.3614	8.8666	7.5985	6.6076	6.3671	7.6406	8.2405	6.7604	9.8389	10.8962	9.6068	10.1014	10.0319	9.7219	7.3963	10.2751	10.85	11.8929	8.3133	9.7879	11.0033	7.1477	10.7257	10.0234	10.7337	10.1473	10.2993	8.7841	10.3727	10.9303	10.001	10.9838	9.8922	12.5154	10.7856	7.3734
IGLV6-57	8.133	8.8256	8.9373	9.5479	8.0895	8.1459	8.5394	6.7684	7.8355	7.7442	9.777	6.6697	9.4073	7.3367	7.726	9.3546	9.5681	7.1413	8.9678	8.9807	9.6663	10.8138	10.1381	8.461	8.8572	9.7032	10.0764	9.283	10.527	9.4073	10.6652	9.4532	10.502	9.8557	7.9041	10.6635	8.266	11.2342	8.6272	11.1874	10.1576	10.7421	8.6604	8.6469	11.0157	9.1699	9.5358	10.3412	8.3941
PTPRF	10.8388	8.6399	10.8052	10.4682	10.6275	10.8253	10.7228	10.2088	10.2428	10.5913	9.9527	10.6962	10.9846	10.8024	10.6463	10.4856	10.7295	10.6957	10.2228	10.9149	9.3056	9.3211	9.7621	10.5131	9.9689	9.4243	10.2264	10.344	10.3015	9.9665	9.2311	10.5108	9.7526	10.5035	10.7826	9.95	10.2446	8.8506	10.5345	9.9207	9.738	9.0652	9.6763	9.7476	8.8375	9.7393	7.1107	9.5593	10.0883
CDHR5	10.7633	9.6849	10.2761	9.7225	10.2207	11.1825	11.2644	11.5813	12.0515	11.854	8.745	10.4634	10.0891	9.7243	9.3927	9.7665	9.6176	12.0479	9.8628	10.7197	9.0664	8.8366	9.2237	9.9714	10.7217	9.7938	9.5009	9.8654	9.6751	9.1909	7.7452	10.2138	9.1866	9.4858	10.712	8.9181	9.9043	8.968	9.5638	9.1731	10.1404	9.1733	8.9271	9.4027	8.3255	10.6871	7.1981	9.6757	9.5195
TMEM171	11.0339	10.7041	10.5056	10.8884	10.9939	11.1345	10.949	11.1239	10.5945	10.691	10.9049	10.952	10.6936	10.2215	9.6867	10.8276	10.9696	11.439	10.8057	11.4139	10.9019	9.4058	9.0954	9.7385	9.5525	8.7016	9.5557	10.1371	10.0684	10.0252	8.3314	10.205	9.0247	10.1731	10.4783	8.5081	9.5727	8.9367	10.1725	9.6948	9.9655	9.3623	9.8799	9.4156	8.7008	9.4139	6.8785	9.3283	10.1708
BTNL3	10.3325	10.5242	10.0656	10.3374	10.0984	11.0479	10.755	10.2465	9.9258	10.7374	10.0348	10.8961	10.4947	10.3861	10.5443	10.2332	10.1536	11.2134	10.225	10.5425	10.4258	8.9543	9.7832	9.3543	9.8469	8.6016	10.0073	10.0127	10.426	9.7224	8.5948	10.3573	9.2316	10.2329	10.5752	9.4937	10.3664	7.8732	10.6814	9.9656	10.1304	9.2786	9.1469	9.4137	8.328	8.6543	6.1439	9.4556	9.4354
SASH3	8.5776	9.4047	8.9945	8.3719	7.3655	8.385	8.4413	9.2257	9.0916	8.5529	8.7864	8.1041	8.681	8.691	7.3738	8.247	7.9999	8.0127	8.6885	8.4285	7.8228	10.8605	9.6766	9.4397	10.377	10.8245	9.2899	8.5429	9.8936	8.5535	10.9131	8.8448	10.3828	9.3087	8.7266	9.9056	9.1759	10.7845	8.5163	9.5476	10.3972	9.5203	10.1302	10.1975	10.5531	9.9767	10.6537	9.7266	8.309
XK	10.4381	10.5645	10.5328	10.6487	10.4616	10.4568	10.2508	9.9557	9.5057	10.1497	10.4741	10.2014	10.2247	10.4143	10.4199	11.0531	10.7939	9.9684	10.5657	10.863	10.6112	9.4019	9.4567	10.0026	8.6633	7.9848	9.719	10.491	10.3881	10.563	9.0764	9.9769	9.6191	10.4106	10.228	9.3743	10.1303	9.1429	10.6375	9.8964	9.3135	9.8969	10.0241	9.2982	8.7525	8.2611	5.9611	9.6605	9.8406
ANKRD22	9.2788	9.1958	8.949	8.1912	8.9463	7.4048	8.5782	8.805	8.153	9.3722	8.6235	7.7609	8.7217	7.0829	9.1478	9.0828	8.5873	6.9755	9.2228	9.4782	8.9569	9.0579	10.5973	10.6033	9.9036	10.0499	9.6224	9.0619	9.571	10.8032	9.3579	9.6959	9.9215	10.6678	8.8604	9.5119	9.851	9.8634	9.944	9.9589	9.8283	10.3222	10.3837	9.4888	9.525	9.9816	10.7129	10.4178	10.3346
GALNT12	10.0873	10.6276	10.3262	11.0695	10.4867	10.2277	9.9961	10.0853	9.2633	10.5919	10.6359	10.9132	10.9682	11.0244	11.0189	11.0272	11.0396	10.5118	10.7337	10.5888	11.1056	8.9996	9.5358	10.127	8.8073	8.0454	9.9644	10.4992	10.2878	10.7676	8.2663	10.883	9.0682	10.1482	10.7558	9.0159	10.1335	8.6872	10.2151	9.5431	9.5992	9.4841	9.7713	9.9794	8.3296	8.0529	6.0977	9.256	10.8367
PRF1	8.9468	8.5903	9.772	8.3342	7.8669	8.6441	8.1421	8.027	8.0682	8.1484	9.9356	9.2539	9.7743	10.3635	9.2714	9.8624	7.7914	8.0854	8.5416	8.461	8.3188	9.4844	9.845	9.8048	10.2196	9.9664	10.2807	8.9731	9.6394	8.6516	10.195	9.069	10.1308	10.1984	9.1274	9.3001	9.743	10.1715	9.1473	10.1183	9.5723	9.7017	9.9969	9.5366	9.8892	9.7171	10.5609	9.6039	7.9768
RARRES1	8.8518	9.8981	10.1896	9.9539	9.722	8.5042	9.0483	8.6445	7.1827	9.0633	9.8754	8.4291	9.1302	8.8253	9.6665	10.1076	10.2051	8.0816	10.2778	9.0289	9.8385	8.6238	10.3174	8.9774	8.7236	7.4026	10.6282	9.6351	10.438	9.9616	9.4831	9.7293	10.4762	11.4022	8.9025	10.4692	10.4423	9.3022	10.58	10.4246	9.2149	9.2405	9.1621	9.5623	9.3574	7.9381	9.6448	8.3433	9.5798
LOC389831	10.0146	8.7894	10.5148	10.2707	9.8178	9.7706	7.7164	9.323	9.5488	8.4031	10.8241	10.7961	9.7977	10.592	11.4047	10.4219	10.0299	9.0346	9.709	10.252	9.0253	10.3059	9.151	10.0129	9.088	8.8455	9.3125	10.3455	8.7353	8.4392	8.5121	10.2308	9.7499	10.5579	9.9004	10.8641	10.0758	9.5035	10.5488	8.4879	9.5861	8.3028	8.0281	9.7281	9.6538	8.2654	9.1734	9.0316	9.8695
ITGB2	8.5694	8.9134	8.9931	8.7492	6.9148	8.3652	8.3901	8.3861	8.9052	8.5331	8.8866	7.4116	9.1318	7.9829	8.3502	8.4922	8.6302	7.5168	8.9984	8.0339	7.8194	10.6724	10.1772	9.5453	9.971	9.7242	9.4344	8.2577	9.4753	8.716	10.5842	8.5985	9.7434	9.5704	8.8174	9.8135	9.3917	9.8889	8.5863	9.9514	9.9134	9.8897	10.2759	9.7543	10.6091	9.8084	10.6499	9.9894	8.5839
COL5A2	8.6658	8.6711	8.2254	8.4771	8.5322	8.2088	8.6276	7.9616	8.6837	8.6783	8.9014	8.5119	8.1523	8.6951	9.0998	8.0929	8.522	8.4122	8.4041	8.5923	8.2269	9.466	10.3328	9.2603	9.5321	9.2675	10.04	8.7338	9.6242	9.0169	9.7524	9.0088	10.6159	9.5806	8.4209	10.1877	9.7168	9.8033	9.296	9.9445	9.6867	8.7602	8.9155	9.4568	10.1596	9.6591	11.0852	11.2232	9.3144
LMO7	10.8879	9.0068	10.2201	10.2742	10.5376	10.4607	10.5195	10.3558	10.3948	10.4571	8.8082	9.0724	8.8883	6.3217	8.8499	8.6233	9.7751	10.6096	9.918	10.121	9.4592	9.4938	9.8111	10.5748	10.3153	9.9449	10.1049	10.1374	10.0924	9.5887	9.3631	10.4902	9.9108	10.2646	9.8141	9.9458	10.6692	9.8756	10.3598	9.5393	10.2732	9.796	9.6809	10.2485	9.5219	10.8518	7.3587	10.4333	9.5922
APOL1	7.6718	7.959	8.7581	7.4404	7.813	8.261	8.3154	8.5562	8.9005	7.8755	9.0287	8.242	8.4522	8.4561	7.9911	7.7481	7.3326	8.5884	7.9493	7.9541	7.9197	9.108	10.3298	9.877	11.1833	10.4782	9.8612	8.325	9.5852	8.9099	9.4902	8.7054	10.5718	10.7776	8.2409	9.9372	9.7714	10.332	8.7741	9.9241	10.3589	9.3624	9.4156	9.2832	10.1389	10.9072	9.8425	9.3561	7.9584
ERAP2	10.2152	8.8166	8.6207	9.8923	7.6885	9.8794	10.6554	8.2297	9.9342	9.6637	8.9661	8.65	6.0132	7.4835	8.3784	6.8286	9.2382	8.2227	7.685	7.7777	9.0313	10.1842	10.2955	10.4323	10.8536	10.597	10.0598	9.7455	8.7839	9.3697	8.9995	10.0228	10.4536	10.9021	9.5115	8.6985	10.4701	10.6019	9.7694	10.8713	10.6024	7.7836	8.794	10.0615	10.3225	11.5853	10.3081	10.0356	9.7437
SLC6A8	9.951	9.8	9.1589	9.1882	9.1226	10.4896	9.7003	10.591	10.1195	10.5714	8.8449	10.4352	10.3679	9.735	8.6492	9.7907	9.4885	10.7333	9.5628	9.373	9.3147	8.0214	9.853	10.7966	10.6616	10.1099	9.607	9.4938	9.5296	9.768	7.9258	9.8069	10.0838	10.2084	10.2606	8.737	10.0433	9.3291	9.7264	8.6236	10.4549	8.6201	8.8954	9.3348	8.668	10.8774	6.5549	9.2544	8.626
OSTBETA	11.3078	11.5762	11.6718	11.6398	10.1191	11.4282	11.0582	10.9616	9.7537	10.9572	11.237	10.8085	11.9427	9.5581	9.8673	11.2255	11.5736	11.2601	11.7346	11.4816	11.2172	9.4696	9.2522	10.4917	9.4851	8.3869	9.5237	10.4711	10.7288	10.7281	8.1714	9.8767	8.393	10.5009	10.7856	7.8677	10.3856	8.1113	10.5147	9.7717	10.4556	10.4226	10.1204	9.1568	8.78	8.6223	6.7523	9.7929	10.0782
SERINC2	10.8855	9.912	9.8181	9.6385	10.0695	10.6185	10.997	11.2314	11.1116	10.861	9.4582	10.663	10.3919	9.8062	9.6368	10.0912	9.8979	10.7728	9.8068	10.0965	8.5047	8.8124	9.7759	10.3625	10.0595	10.1003	9.8705	10.2003	9.9812	9.8764	8.8192	10.1286	9.5697	10.1254	10.2781	9.028	9.9191	8.9202	10.2312	9.433	9.5305	8.7355	8.9574	8.9114	8.5674	9.9346	6.3935	9.3209	9.8579
SLC22A5	10.7742	9.8469	10.5172	10.5905	11.1426	10.714	11.1237	11.0789	10.8226	11.0054	10.1071	11.2343	10.9397	11.1126	9.7884	10.66	10.2253	11.1719	10.591	10.7079	10.1112	9.4037	8.955	9.5816	8.8529	8.9153	9.3031	10.6112	9.9764	9.8557	8.4793	10.1538	9.1913	9.9789	10.7462	8.7663	9.4407	8.9158	10.3198	9.2148	9.626	9.3851	9.6041	9.0834	8.4871	9.0359	8.1127	9.0868	9.5644
CCL20	7.3628	7.6668	9.8445	10.0407	6.5605	6.5315	5.5869	6.8865	6.7689	5.995	10.5425	7.1864	8.539	8.9492	9.3014	10.095	7.2182	6.3359	8.4385	8.3425	7.791	11.2009	11.1519	10.4633	8.8945	10.0551	10.4284	9.1651	9.8933	11.2748	10.2991	10.1163	10.33	9.8224	8.0168	10.4276	11.2527	9.5257	10.4987	9.7112	10.3713	11.288	10.995	10.5394	9.7636	9.4672	9.27	9.8461	7.8568
PDE9A	10.871	9.4777	9.604	10.0121	10.8058	10.4901	11.0001	11.277	12.0783	9.938	9.1232	10.6012	10.1729	9.2406	9.4772	9.3834	9.5255	10.4001	10.5953	9.5511	9.9976	9.7968	9.5189	10.6317	10.3941	9.7732	9.8064	10.9807	10.0385	9.1731	7.7224	11.107	9.5571	9.903	9.2476	7.0923	10.2826	9.5217	9.3558	8.015	9.9891	9.8891	9.016	9.7781	8.3804	10.2744	6.5465	9.4969	9.9368
CDC42EP5	9.8194	9.8195	9.2034	9.1944	9.16	9.6446	9.6302	9.9918	10.0841	9.5125	10.3862	10.6421	11.0379	11.0431	10.4019	10.801	9.2686	9.9156	9.3535	9.3667	9.8669	8.2763	9.8295	10.2945	10.4579	10.5955	9.5912	10.4017	9.8332	10.5515	8.4982	10.2136	10.0304	10.1762	10.2862	9.1502	10.1592	9.6383	9.7252	9.6341	9.0251	8.8907	8.7135	8.4112	8.5173	9.9299	6.3971	8.5648	9.524
UGT2B17	11.3459	11.681	11.8377	11.6835	11.9549	11.9988	11.4396	11.7969	10.8263	11.1975	10.9069	11.5155	11.2049	10.912	10.1217	10.7663	11.7978	11.4025	11.5573	12.141	11.1605	4.8349	10.1314	10.4866	10.7507	6.4118	11.157	11.1774	10.847	3.0563	10.5177	10.7445	10.4771	10.6714	10.9902	9.1808	4.0305	7.9264	5.4627	10.7971	10.6759	10.9622	11.3401	11.1724	8.4876	2.6816	4.288	10.6908	11.486
BCAS1	9.6102	9.3728	9.7128	10.2397	10.2077	10.2756	10.23	10.3927	10.1611	10.1734	9.0685	9.7882	9.4447	9.9163	9.7021	9.3881	10.1502	10.7914	9.8554	10.1013	10.0368	8.8488	9.2578	9.9384	9.75	9.4252	9.2234	10.156	9.7086	9.7029	8.0524	10.0303	8.9481	9.6898	10.4001	8.9505	10.1352	8.5097	10.4018	9.3429	9.3322	9.1412	9.6788	9.8438	8.5341	10.3739	6.3133	9.4445	10.7184
MYO15B	10.6474	9.5333	9.7615	9.8073	9.886	11.0707	10.9548	11.5039	11.7557	11.3798	8.8988	10.7906	9.1646	10.3382	8.8506	9.0923	9.3358	11.7025	9.568	10.0779	8.6202	8.6399	9.2832	10.0553	10.4135	10.5554	9.4801	9.6645	9.8967	9.1512	8.0064	10.0453	9.312	10.009	10.3587	8.8419	9.8086	8.975	9.7997	8.8848	9.6316	8.4217	8.7779	8.7471	8.4409	10.2512	7.6858	9.0526	7.8995
CTSK	8.045	9.1383	8.0412	8.4472	7.6795	7.4182	7.6811	7.8478	7.7075	7.4109	8.9341	7.4464	8.4619	8.2668	8.3669	7.8551	8.2874	7.4846	8.4079	7.8736	8.3922	10.0279	10.2017	9.4806	9.2431	9.3251	9.6633	8.2522	9.5669	9.0777	10.3521	8.5194	10.3385	9.8251	8.2938	10.1503	9.4951	10.2826	8.5063	10.2668	9.7614	10.4465	9.4572	9.6482	10.7364	9.3698	11.2118	10.7156	8.9163
VSIG2	9.9435	10.3479	9.9335	9.9835	10.0941	10.3942	10.121	10.4269	11.0092	10.3145	9.968	10.2901	10.6724	10.3214	10.0408	10.5042	10.1499	10.8492	9.9497	9.8853	10.4414	8.3715	9.5919	9.6315	10.0279	9.6216	9.29	10.768	9.7255	10.4396	8.0238	10.531	9.1074	9.5007	10.7263	8.8315	9.4924	8.677	9.8219	8.3612	9.7535	9.1802	9.2959	9.5259	8.0926	9.8774	6.0535	9.0225	10.247
CORO1A	8.721	9.4959	8.5928	8.2325	7.4389	8.0513	8.1496	9.4673	9.1128	8.4433	8.8394	7.8901	8.9198	8.1849	7.4618	8.5276	7.5619	8.0628	8.7661	8.3307	8.1673	10.5877	9.6184	9.3781	10.0817	10.7948	9.5387	8.6251	9.5873	8.7059	11.21	8.9629	10.2049	9.0598	8.841	9.8349	9.0951	10.5503	8.6627	9.9388	10.0329	9.4183	9.8845	10.3516	10.0441	9.8347	10.7557	9.5477	8.1994
CCL8	9.9151	11.1142	9.7837	9.7513	9.7796	10.0479	10.1045	9.4873	9.7301	10.2742	10.6378	9.8807	9.7881	7.2909	9.0614	9.4069	9.6835	9.9164	10.5895	9.317	8.8981	9.3261	10.0078	9.479	9.9375	8.87	9.1547	11.1949	9.4857	10.6301	9.6161	9.5157	9.2017	9.4553	9.111	8.8001	8.6787	8.9519	9.9773	10.1466	8.5048	10.9454	10.165	9.3118	8.9182	9.6599	11.442	8.9922	8.8903
CES3	10.4993	10.13	10.3894	9.8572	10.1045	10.8113	10.6815	10.9395	11.0646	10.7987	9.321	10.6488	9.72	10.0821	9.6485	9.9407	10.1286	11.0455	9.8835	10.3267	9.6475	8.6588	9.3172	10.0331	10.4097	10.292	9.1329	9.788	9.4988	10.0534	8.4005	9.8078	9.2337	9.5364	10.7309	8.3366	9.5666	9.0185	9.755	8.814	9.5184	9.2138	9.4667	8.6726	8.5801	10.1148	7.4215	8.3996	9.5528
LEFTY1	9.1094	9.6955	9.2551	9.5567	9.0449	8.3	7.747	9.4845	9.1985	9.1136	9.3453	8.1696	9.7116	9.8076	10.3003	9.6629	9.457	7.135	9.9921	9.7236	10.3828	9.9474	10.0313	9.3073	9.4517	9.2885	10.4842	10.6256	9.2877	9.863	9.2045	10.4309	9.6379	9.8539	9.9182	9.912	9.5053	8.1399	9.7083	9.2909	10.1206	9.8565	10.0332	10.7202	8.9175	8.5345	4.6436	8.4905	11.4575
CPA3	8.671	9.8891	7.8919	9.2126	8.4774	7.8326	7.6969	7.8844	7.8813	7.9404	9.4482	7.6828	9.4957	9.1299	9.7739	9.1544	9.7806	8.1414	8.4965	8.525	10.0344	9.5734	10.041	9.5657	9.1809	9.3172	10.3037	9.1944	10.654	9.0089	9.7983	9.3168	9.9401	10.2744	9.214	10.7639	9.943	10.1078	8.7136	9.7719	9.1996	8.137	10.1438	10.1389	10.987	7.9599	8.5807	10.0378	8.7592
MEP1A	10.7993	10.9997	10.3144	10.8479	10.274	11.1314	11.2049	10.8507	10.3987	10.666	10.4537	10.9373	10.6317	10.766	10.2359	11.0541	10.6152	11.0452	10.8134	10.8017	10.8182	9.0737	9.401	9.3284	9.211	7.3502	9.4928	10.3716	10.0539	9.9725	8.0503	10.6825	8.8206	9.9039	10.5632	8.6578	9.6578	8.203	10.0777	9.6612	9.9466	9.3965	8.7895	9.5453	7.71	8.3987	5.6049	9.3232	9.4981
PLAUR	8.7463	7.5003	8.7727	7.9588	8.8023	8.6819	8.8981	7.9071	7.9836	8.631	8.0479	8.5094	7.8231	8.0246	9.1485	7.6638	7.9158	8.8824	8.9492	8.9797	7.1925	8.8563	9.5231	10.259	10.3365	10.3933	10.2982	8.8626	9.4785	9.4807	10.6885	8.5814	9.439	10.3108	7.3907	9.4209	10.9151	9.6784	10.7164	9.38	8.6038	9.6508	9.3796	9.391	9.6141	9.8376	11.1552	10.1176	7.7794
SLC6A14	5.1263	4.9179	4.461	3.8974	5.3296	3.8601	4.2131	4.5109	4.8164	4.8707	9.7629	6.0613	5.3012	6.1758	9.0486	4.5231	4.4289	4.1872	6.483	5.3082	5.5652	9.8006	11.3381	10.7779	10.6169	10.4253	10.3899	9.2232	10.1244	9.7331	10.6524	9.9342	10.8549	10.7922	7.1344	10.8709	11.3729	11.105	9.3544	10.6963	10.2407	10.4602	10.0219	10.168	10.9253	10.2378	8.8516	9.9403	7.9388
PDK4	10.4415	10.0007	10.6034	10.2301	10.571	10.8017	10.6109	10.4079	9.8862	10.3514	10.4612	9.7182	10.4035	10.2764	10.2639	10.6389	10.1339	10.154	10.2193	10.2604	9.4919	10.4496	7.9058	8.8402	9.0793	6.2588	9.2174	9.7728	10.2394	10.151	9.7266	10.0439	9.8407	9.964	9.202	9.8725	9.3924	8.7213	10.8008	9.5179	9.4988	9.5628	9.8222	8.7999	9.5064	8.8006	7.1048	9.7255	8.758
THY1	8.0471	7.8022	7.5904	8.3103	7.972	7.4939	8.4374	7.8968	8.6164	7.8891	8.5594	7.5815	9.1291	8.4837	8.325	8.5591	8.0819	7.7176	7.5409	7.9361	7.5378	9.3374	10.2562	9.4794	10.1928	10.4549	9.7156	7.86	9.7424	8.9615	9.6602	7.484	10.1837	9.2886	8.2759	10.0441	9.3655	10.1679	8.7268	9.9472	9.3694	8.9128	8.7131	9.3906	10.1922	10.3929	10.5955	10.3541	8.153
RPS4Y1	12.3657	12.6007	5.3818	6.1665	12.3706	6.2469	12.3512	12.3	12.4005	5.9096	12.1488	11.8166	7.0603	11.2102	11.9132	12.2588	12.283	12.1154	12.2727	12.1943	12.5647	6.6073	6.3467	12.1482	12.1522	12.3673	12.2378	12.4635	5.1273	5.5869	4.88	4.966	12.3277	5.3612	12.5695	12.2411	11.8823	12.2687	12.2298	12.0643	6.7369	12.3279	12.3451	12.3349	5.5261	12.2258	12.1828	5.9553	6.0159
HMGCS2	12.3997	11.8364	12.3988	12.6383	12.2853	12.5388	12.0061	12.04	11.2079	12.2387	12.2133	11.5674	12.3934	10.9513	12.0518	12.3606	12.1478	12.4361	12.4722	12.5687	11.9181	9.4505	8.4816	8.8583	7.7861	5.8937	9.0888	10.6746	12.0057	11.9406	8.7998	10.3545	9.0747	11.3292	11.7448	7.4493	8.4504	5.6183	11.6837	10.1038	9.9756	10.443	11.0496	9.9779	7.2414	6.2164	5.7725	10.7117	11.9412
PLA2G7	8.9823	9.2189	9.2477	8.7416	7.4827	7.8205	8.0212	7.6755	7.5816	8.9126	9.2162	7.4781	8.331	8.2096	9.6425	9.1618	8.8666	7.594	9.3583	8.7487	7.435	10.0455	10.0606	9.0378	9.3526	9.2561	9.1123	8.4741	9.316	9.1268	9.9775	8.0565	9.7709	9.8547	7.754	9.6783	9.6709	10.4518	8.6933	9.618	9.4186	9.9863	10.2729	7.9402	10.3999	9.6335	10.7523	9.3214	7.9431
ACE2	9.5799	9.6656	9.262	9.5365	8.2538	9.8604	9.2895	10.0227	8.6097	10.0777	9.4296	9.3631	7.7204	7.433	9.0206	9.0672	9.7958	9.9535	9.6437	9.4195	9.6014	9.1281	10.3341	10.1266	9.8802	9.3639	9.6533	8.1474	9.9187	9.229	8.629	9.1502	9.7279	9.6584	9.0207	9.2911	10.0018	9.6875	8.7524	9.6508	10.7387	10.2762	9.2488	9.3873	9.3331	10.0244	5.2987	9.1954	7.9968
PIGZ	10.1116	10.6406	10.2165	11.0731	10.7061	11.1611	9.8665	11.2299	10.4561	11.1481	10.0436	10.7033	10.6365	11.3517	10.6161	10.1911	10.9278	11.3499	10.5845	10.5434	10.4955	8.9134	9.1522	10.3244	9.8109	8.8255	9.8172	9.8751	9.9187	10.0954	7.8786	9.2597	9.3528	9.9255	11.1252	8.6028	9.4417	7.91	10.3468	8.6976	10.3121	8.7858	8.966	9.6741	8.3814	8.9697	5.9969	8.9442	9.4555
ALDH1A1	10.1806	10.2979	10.5969	10.9562	9.7379	10.1688	9.653	8.9372	8.205	9.4033	10.5127	8.1296	9.4681	8.666	9.513	10.4834	10.6735	8.6179	10.9209	11.2054	10.6361	9.3255	9.8404	9.3198	8.4568	7.3824	10.3834	9.6364	9.878	9.7801	9.7307	9.9476	10.1708	9.5555	9.512	10.3788	9.5278	8.6453	9.9024	10.6899	9.5902	10.2956	9.9308	9.9915	9.2641	8.5641	8.2064	10.1635	10.4181
KIF16B	10.6026	9.884	10.056	10.0431	10.1448	10.2146	10.5745	10.7184	9.8332	10.3176	9.7158	10.4895	9.6723	10.6387	10.5956	9.7311	9.8319	10.2242	10.041	10.3722	9.8063	9.0086	8.9195	9.9492	9.3369	8.6616	9.2803	9.8516	9.6292	9.7155	8.1216	10.1755	8.8509	9.7018	9.707	8.2223	9.6714	8.2445	9.9995	9.1712	9.4261	9.3602	9.096	9.0732	7.913	8.7527	5.1152	9.5026	9.1041
XAF1	8.2802	7.5036	8.8659	8.6333	8.2574	8.8941	9.1635	9.1335	9.9142	8.6673	8.718	9.7747	6.8575	10.4317	8.8221	7.6858	7.751	9.6305	7.584	7.9755	7.0038	9.175	9.4759	9.4003	10.3265	10.0097	9.2304	7.8294	8.9572	8.1907	9.1394	7.6293	9.5891	9.8787	8.5911	8.8252	8.7444	9.3088	8.8883	9.5013	9.8493	8.4462	9.594	9.4665	9.3303	10.0621	10.4536	8.9711	7.5722
DEFA5	8.5718	6.1127	10.2328	4.712	5.3404	6.28	8.051	6.1092	4.6465	5.4743	12.3491	4.678	7.1979	5.1797	7.0125	4.4346	6.0248	6.054	8.9209	8.5124	5.9042	4.9922	11.4216	6.7442	10.5938	10.6571	12.5307	9.8145	8.7431	11.1826	12.0173	12.4199	11.7517	10.8646	10.4191	12.0867	8.6222	8.2188	12.6515	12.4118	8.5759	9.5693	11.2454	10.9288	11.6648	11.553	9.4074	8.6521	10.6823
TMEM45A	8.2493	9.0343	8.1037	8.3104	7.4921	7.2786	7.9541	7.8562	7.7682	7.9699	9.7616	8.1383	9.3087	8.2884	9.0011	9.0468	8.8649	7.8643	8.7044	7.8737	9.1268	9.0031	9.7674	8.7449	8.9396	9.1847	9.795	8.6889	9.0263	9.3255	10.3353	8.9159	10.0553	9.506	8.4581	10.1724	8.4291	9.9559	9.0648	10.3504	9.4616	9.262	9.1452	9.133	10.1025	9.3273	10.2026	10.2515	9.0876
UGT1A6	11.2296	10.816	10.9843	11.3598	10.7783	11.5175	11.1498	11.3364	10.1693	11.5105	10.6033	10.7415	10.6409	9.6713	10.4591	10.7697	10.9597	10.9499	11.2972	11.7482	10.8366	9.9183	8.4759	9.221	8.1575	7.4104	10.2282	9.5151	10.6391	9.9215	7.9302	9.8114	9.41	9.7333	10.4312	9.2299	9.3986	7.8269	10.1468	9.363	9.5682	9.2331	9.5412	8.6435	8.094	8.7255	6.1187	9.6412	10.2998
DUOXA1	6.9917	7.1721	7.8517	7.0435	7.5229	7.4907	7.4072	7.763	6.9144	6.865	8.5739	8.0311	8.5346	7.1186	6.7313	7.2835	6.8349	7.5894	7.1105	6.5837	7.6647	9.1908	11.034	11.1201	10.78	11.1514	9.8439	7.4868	10.3482	9.5079	9.1699	8.5177	10.7649	9.6654	7.1594	10.2016	10.957	10.7975	8.3079	9.8651	10.172	9.6277	8.9273	9.3023	10.8002	11.1529	7.5189	9.2563	7.2488
KLF4	9.9173	9.6447	10.1827	10.3614	10.5707	9.8222	9.8656	9.7285	8.5949	9.8386	9.7217	9.3521	10.1976	9.9464	9.9186	9.9424	10.3846	9.5975	10.1212	10.4085	9.9203	9.7186	8.8937	9.58	8.3974	7.3828	9.5628	10.0052	10.0279	10.0911	8.7915	10.2945	8.5517	9.8818	9.5801	8.9774	10.1926	8.2206	10.1389	9.3783	9.278	9.615	10.0436	9.7872	8.4667	8.2244	7.6936	9.8921	10.0182
MFSD4	9.45	9.6336	8.9656	10.5176	10.4879	8.0364	8.9293	9.1253	9.9889	9.2478	9.2522	9.9311	10.3075	11.1366	11.273	10.567	10.4612	9.298	9.6681	9.0238	10.4962	9.6191	6.7014	9.6426	8.4583	8.242	10.0889	11.2994	9.8145	10.8479	8.2643	11.1967	8.9563	10.2536	11.1623	8.7943	10.1336	7.6802	10.4865	9.0593	9.1857	8.9069	10.2461	10.3677	7.228	7.3526	6.4765	9.4324	11.1731
PAPLN	8.5555	7.5561	8.1731	8.3339	8.1287	7.8555	8.4676	9.2391	8.975	7.7505	8.3437	8.5193	8.0206	8.6988	8.4679	7.198	8.1148	8.1104	7.4553	8.1845	6.9613	10.1986	9.952	8.976	9.5234	10.2098	8.7278	7.8458	9.7305	7.3903	10.4708	8.4271	9.7485	8.9008	8.7149	10.2157	8.9783	10.1899	8.6324	9.5772	10.1819	9.4945	10.0139	10.0006	10.5506	9.795	10.6699	10.159	7.9428
MMP3	4.3531	5.6114	4.0543	3.939	5.0423	4.4156	4.1591	4.2753	4.2286	5.7051	7.8621	5.4426	6.1324	5.7619	8.9457	4.2353	5.4937	5.1018	5.3192	5.0761	4.0453	7.94	11.834	9.8851	10.8823	10.519	9.8265	5.8152	9.7995	9.119	11.9531	6.4351	11.2785	10.5118	5.2309	11.0942	11.4466	11.7465	8.4526	10.0232	8.2205	10.7009	9.4358	7.6428	11.9177	10.8578	12.7296	12.4155	8.0959
TSPAN11	8.4138	7.192	7.2838	7.1925	8.1781	7.613	8.7779	8.6815	9.4752	8.674	7.988	8.6063	8.7183	9.3909	8.8	8.108	7.5767	8.4488	7.8058	7.6561	6.3402	9.6039	10.0015	9.0924	10.2923	10.4537	9.1142	8.377	9.4815	8.5978	9.677	8.0809	9.9722	9.2953	8.773	9.8583	9.0832	10.5329	8.6542	9.2447	9.371	9.4393	9.2679	8.3959	10.3659	10.3261	10.4251	9.7271	8.4361
LGALS2	8.5164	10.4664	9.602	10.0964	10.0231	7.3274	9.2657	9.5035	10.2302	9.4506	10.4008	9.256	9.6786	10.6479	9.855	10.9648	10.4568	9.0169	9.8355	7.0674	11.0457	10.2942	9.0995	9.7959	9.1435	9.0859	8.7555	11.1024	10.1352	10.2214	8.7025	10.1898	9.3398	8.9674	11.0836	8.3233	9.0684	9.649	9.541	8.3963	9.2578	9.5596	10.1791	9.9294	9.3456	9.1789	8.2686	8.4742	10.3107
MAFF	8.8437	7.9062	8.4819	7.8032	8.4693	8.0853	8.6931	8.0154	8.7575	7.685	8.4077	7.8332	8.3571	8.3411	10.1424	8.7193	6.981	7.5155	7.8528	8.6481	6.9521	8.9384	9.6401	9.5899	10.0906	9.9818	9.8599	8.9351	9.0954	9.3182	9.9013	8.7769	9.4106	9.4534	8.2705	9.5025	10.1925	9.5737	10.5938	9.1084	8.9061	9.0724	8.9045	9.474	9.1609	9.9031	10.5033	9.9476	7.4385
FZD5	10.0998	9.7804	10.635	10.9315	10.6163	10.3379	10.3002	9.8392	9.0363	10.349	9.9166	10.291	9.8734	9.8723	9.8463	10.1634	10.6442	10.4643	10.4903	10.8874	10.3416	9.2116	9.4853	10.0083	8.7179	8.0074	9.7285	10.243	9.92	9.9753	8.6032	10.2193	8.8986	10.0275	10.2332	8.935	9.9089	8.4304	9.9192	9.1847	9.6123	9.3214	9.8981	9.6063	8.5843	8.0119	6.9443	9.6301	9.9722
DERL3	8.1101	8.5239	9.001	7.9981	7.1602	7.9918	7.6751	7.611	7.5232	7.5511	8.9805	6.7539	9.1094	7.3498	7.5364	8.1235	8.467	6.8748	8.9132	7.8772	8.7456	9.4755	9.8491	8.7478	10.0252	10.8778	9.3084	8.6692	9.9104	8.9973	9.2924	9.061	10.3089	9.353	7.9479	10.1619	8.5904	10.5247	8.2866	10.6381	9.709	9.9358	8.456	8.4074	10.674	10.6634	9.5415	10.008	8.3912
CCL18	5.5949	9.3274	6.5257	9.4085	5.8701	4.6089	6.8513	7.4156	7.6435	5.8082	9.2976	7.0189	6.5384	8.4071	8.276	9.591	9.0666	4.9267	6.9326	7.0076	6.5397	10.5694	9.1084	10.0346	10.269	8.5007	8.945	9.7888	9.585	8.6935	10.5933	9.234	7.1174	10.3826	8.1726	10.9282	11.5527	10.1066	7.505	9.677	8.2137	9.5711	10.5788	9.5943	9.5014	9.4609	11.5202	9.603	7.9745
BCL6	8.4232	7.6073	8.3212	7.9248	7.5682	8.2153	7.8616	8.578	9.0104	8.1641	8.7075	8.2303	8.2076	9.26	9.0393	7.7882	7.5753	8.2116	7.7138	8.4984	7.2183	9.7114	10.1341	9.071	9.5182	9.8042	9.2382	8.335	8.9917	8.7617	11.3427	8.5758	9.6485	9.1946	7.8735	10.0062	9.2186	10.1296	8.6294	9.1162	9.1794	8.6299	9.3557	9.1356	9.9553	9.2636	11.7137	9.8516	7.6424
COL18A1	9.4002	7.6187	7.7045	7.5143	7.8347	8.6623	9.0727	8.9062	9.5028	9.4119	7.7906	7.8083	8.8138	8.0723	8.6891	7.8524	7.6024	8.354	7.7435	8.3528	7.506	8.8562	10.0208	9.0038	10.1388	10.1674	9.6592	7.4698	9.3101	8.5216	9.4116	8.2448	10.087	8.5578	8.1701	9.9848	9.1659	10.4561	8.3786	9.4788	9.5393	9.3565	8.5663	8.521	9.9124	10.4886	9.7931	9.4483	7.9326
LOC646014	9.6508	7.5205	9.5313	9.0621	10.0548	10.1768	10.3456	10.2471	10.8833	9.9167	7.4591	8.6323	7.3806	7.766	9.3201	7.5193	8.7979	10.2379	7.9469	9.5632	7.5094	9.2128	9.5141	9.964	10.4663	10.5575	9.728	8.209	9.1827	8.2991	9.2325	9.5139	9.5415	9.5482	9.8007	9.6295	9.5565	9.6072	9.3021	8.6708	9.8281	8.4658	9.5497	9.4357	9.2861	10.9015	9.0965	9.7112	8.4405
FAM129A	8.5459	8.7046	8.7562	8.2231	8.2259	7.7305	8.1041	8.0118	9.5111	8.4211	9.356	8.2348	8.5925	9.9922	9.3464	8.5091	8.554	8.8945	7.6463	7.8173	7.5025	9.2707	9.8946	8.2214	9.2017	9.2939	9.4654	8.3143	8.8224	8.3055	10.6489	8.8236	9.7645	8.8471	8.4946	9.721	9.2423	9.9437	8.8799	9.529	8.9139	8.9931	8.9061	8.9225	9.9397	9.3774	10.7622	9.6419	8.487
CD48	8.4646	9.7891	9.6614	9.755	7.3622	7.4076	7.6113	7.5839	6.356	7.0455	9.8602	7.6871	9.9612	8.0215	8.0904	9.6752	9.3666	6.9093	9.695	8.657	9.8841	10.7437	9.8297	9.1038	8.761	9.0003	9.2317	9.5909	9.5856	9.0732	11.3424	9.1791	9.7211	9.4565	8.5957	9.9821	9.0567	10.2656	8.8348	10.2506	9.8555	10.3343	10.4097	11.2656	10.1899	7.6686	11.3318	9.9387	9.2021
COL5A1	9.1528	7.1274	8.3122	8.3042	9.1321	8.5311	9.2862	8.5718	9.1958	8.8912	8.8136	8.814	9.2564	9.2057	9.4848	7.9675	7.8663	8.5337	7.9835	8.4839	6.5958	9.2289	10.3694	9.3208	9.6085	9.0719	10.102	8.3293	9.3804	8.3019	9.1618	8.9573	10.1267	9.2254	9.3408	10.1072	9.1497	9.1557	9.3977	9.6541	9.115	8.3669	8.9904	9.1223	9.6226	9.8783	10.3472	10.6485	8.5961
ZNF580	9.5017	8.1091	8.7226	7.6874	8.5959	9.4119	9.5831	9.8031	10.3638	9.9344	8.7712	10.2276	9.5323	10.9605	9.7878	9.3541	7.6741	9.7141	7.7324	8.6295	7.7444	8.7918	9.3249	8.7327	10.4766	11.1199	9.2779	8.72	9.4028	8.7114	9.3798	9.0044	9.852	9.0442	9.261	9.125	8.5943	9.825	9.0474	8.8672	9.2404	8.0773	8.7318	8.5224	9.4757	10.3281	9.0937	8.9105	8.0997
SST	9.1689	9.4208	8.5972	8.0593	8.9204	8.1206	8.489	8.8567	10.5391	8.6093	10.0303	10.0187	10.725	11.7509	11.0286	9.4242	9.6291	7.911	8.764	8.102	10.1414	8.6897	9.6925	8.33	7.6392	9.4266	9.9264	11.8597	8.0129	9.9535	9.2662	10.1313	10.1379	8.0229	10.7453	8.771	8.9359	9.6973	10.4666	6.1697	10.2038	8.3637	10.2182	9.2537	9.6737	7.8575	6.4545	7.2272	10.6002
ENG	8.8388	7.9808	8.4434	8.2609	8.0607	8.8482	9.3513	8.9923	10.1448	9.0882	8.0208	8.1394	8.5491	7.6369	8.1198	8.2043	8.1935	8.8526	8.4182	8.3153	7.8244	9.1331	9.5993	9.3159	10.0332	10.0584	9.1205	8.1002	9.0571	8.3448	9.427	8.3264	9.1827	8.9098	8.696	9.4434	9.2932	9.9963	8.3375	9.1977	9.338	9.2512	8.685	8.8729	10.1411	10.2772	10.296	9.8624	8.0255
CSRP2	8.0007	9.3399	7.5476	7.8566	8.1006	7.3959	7.974	8.2713	8.3964	8.5065	8.7232	7.057	8.4004	9.1564	8.587	8.1818	8.2432	7.915	8.5112	7.5185	8.8799	9.8083	8.9481	8.6931	9.0133	9.7951	10.0946	8.3211	9.4548	8.8544	10.0811	9.2327	9.7423	8.2999	8.486	9.5672	8.6721	10.0111	8.6191	9.8572	9.0387	9.3029	8.849	9.8689	9.8569	8.9514	10.3923	9.3898	9.1932
CCL2	7.1138	8.7971	7.6602	8.5312	7.5872	6.9014	6.7118	5.9592	6.1051	6.4286	9.6118	6.812	9.4992	7.3477	8.2632	8.7002	8.2873	6.262	9.0804	7.3023	8.4092	10.2111	10.7336	9.0068	8.9258	8.068	9.1338	9.4736	9.4298	11.1296	10.8831	9.6379	9.4548	9.4176	8.6566	10.2377	8.462	9.9415	10.0111	10.6765	9.1052	10.8629	10.3448	10.8218	10.2721	8.0472	12.4696	10.2512	9.3853
FYN	8.5793	7.7404	8.7246	8.0855	7.8109	8.0246	7.8941	8.2465	8.4006	7.751	8.8295	7.776	8.1745	9.1257	8.7204	7.9932	8.018	7.9827	8.3402	7.9544	7.7028	9.947	9.4111	8.9576	9.5217	9.6172	9.7974	8.7808	9.3233	7.8464	10.3501	8.7901	9.8417	8.9618	8.9599	9.8302	9.0787	10.4979	8.6301	9.7949	9.2769	9.1558	9.8986	10.0671	9.9785	9.6193	10.3581	9.9666	8.5955
PLCE1	10.69	9.8003	10.155	9.9783	10.4375	10.9064	10.6653	10.6183	10.5538	10.5145	9.8941	10.6068	9.0243	10.8145	10.0793	9.5863	10.2214	10.6652	9.9968	10.7132	10.16	8.7055	8.7768	9.3871	9.3097	8.9257	9.418	9.7266	9.6687	9.8197	7.8417	9.5061	8.5362	9.8813	10.4711	7.8783	9.5234	8.4088	10.1721	8.5435	9.2446	8.9797	9.2455	8.5206	7.8521	9.3212	6.0767	9.0569	9.8838
ADH1B	8.4213	8.7904	8.321	8.8111	9.5954	7.3856	8.4131	7.9301	9.3231	8.631	9.6083	8.3439	8.4356	10.13	9.7666	9.5743	9.3491	8.9526	9.2014	8.3216	9.1803	10.7769	7.966	8.8821	9.0922	9.0619	10.2733	9.9614	9.5868	8.8303	8.9478	9.9511	9.672	9.0869	9.9926	7.8375	9.2405	9.1849	9.5233	9.9245	9.639	10.7446	9.5964	10.7379	8.7925	9.6223	7.1978	9.5112	10.1012
CSTA	8.0278	10.0357	8.2336	8.0729	6.8542	7.1957	7.669	8.2546	7.5388	7.5074	10.2923	7.5844	8.671	9.3387	8.2415	9.3888	7.9572	6.7198	8.487	7.6404	8.0072	10.1804	9.5158	8.2286	8.6906	9.446	8.6153	9.0999	9.5627	9.3286	11.3555	8.9578	9.5498	8.5702	7.3491	9.6132	8.7104	10.0244	8.2088	9.4779	9.7157	9.5398	9.7632	9.0835	9.909	8.8016	10.331	9.5493	8.5215
EMB	8.4199	8.1861	9.1147	9.2823	7.5098	7.5691	7.5616	7.6411	7.6226	7.7156	9.5934	8.6035	7.1071	9.4612	8.644	8.6299	8.606	7.3216	8.6366	8.1621	8.4684	10.3163	9.5534	8.606	8.4033	9.6563	9.2194	8.96	9.7122	7.7391	10.6178	9.5229	10.2454	9.6036	8.979	10.2228	9.2702	9.8519	9.3787	9.3698	9.9323	9.0233	10.1241	10.3873	9.7043	9.3408	10.2626	9.2261	8.1154
TRIB2	8.0477	7.6226	8.455	8.0133	7.6776	7.2531	7.4473	7.5684	8.2977	7.3469	9.2738	7.6637	7.4436	8.6239	8.263	7.9716	7.2821	7.5907	7.8001	7.6937	7.2112	9.961	10.1686	9.0242	9.9562	9.7676	9.689	7.8557	9.9132	8.1337	10.2516	8.0096	10.2755	9.7616	8.0199	10.0871	8.9264	10.0121	8.0521	9.4304	10.2449	9.4975	9.8105	10.2277	10.6972	9.8769	10.7317	10.1925	8.32
GRHL2	10.0979	9.044	9.9294	10.079	9.8313	9.5311	9.8026	9.6633	9.2577	9.8091	9.6426	10.0492	10.1065	10.4479	10.0148	10.094	10.1969	9.6034	9.7598	9.8666	9.8768	9.1279	9.341	9.8291	9.4203	8.7048	9.6732	10.051	9.7023	10.4735	8.3589	9.8831	9.1349	10.1344	10.2691	9.2587	9.8112	8.9765	10.5122	9.6401	9.1995	9.0977	9.4346	8.9549	8.5308	8.6888	5.3959	8.935	10.0174
ABHD2	10.0138	6.0475	9.3404	9.3288	9.7283	9.7634	9.7296	8.7437	8.3132	9.1668	7.6175	6.9693	8.6934	7.5986	8.2684	8.1073	9.2991	8.7759	9.0277	10.3213	7.8088	9.6971	10.4652	10.1884	9.5279	8.7116	10.3769	9.5097	10.4228	9.5238	10.3075	10.6457	10.1875	10.4817	9.5809	10.8981	10.2432	9.8415	10.627	10.6654	10.0361	9.775	9.7625	10.1337	9.6141	9.633	9.5483	10.2662	9.8588
HLA-DQA1	10.4023	11.4718	11.3443	3.9133	4.9412	9.5131	10.1266	9.7589	3.9104	9.7883	11.2362	10.7185	10.7627	10.543	3.8219	4.615	11.0329	9.2496	10.9078	4.3509	10.1936	11.5665	11.5778	10.6024	10.9868	10.3853	11.1201	11.0072	10.7528	10.7289	11.8041	11.2833	3.5152	11.544	10.497	11.7033	3.4681	11.8842	10.9098	11.6318	4.4236	3.7174	4.5317	11.1725	3.385	3.6293	11.8025	5.1497	10.4558
CXCL13	6.3605	9.4181	3.6204	6.9565	5.7566	3.2692	4.3601	8.9539	8.3722	6.3791	10.0667	8.3234	7.6124	9.9176	5.0404	8.031	6.2934	6.473	8.272	7.9903	4.3172	10.8567	9.4802	8.7444	9.2919	10.2764	8.8051	8.7297	10.5325	7.1909	11.5019	7.9462	10.8352	5.6174	6.689	10.4816	9.1086	11.1266	7.0156	9.852	10.5502	10.089	10.4934	10.5568	10.722	9.5568	11.7936	10.5758	8.8258
SERPINB9	8.016	8.2248	8.3607	8.3715	7.9593	5.8321	7.702	7.696	7.5232	6.9278	9.1426	8.1182	9.0014	9.7902	8.6453	8.8031	8.2345	7.719	8.4843	8.4523	7.4275	10.5391	10.0677	8.9028	9.2726	9.2194	9.4742	8.6656	9.7262	8.5457	11.1256	9.1709	9.3829	9.0622	7.5229	9.7897	9.5488	9.6732	9.2023	9.7741	9.763	9.7824	10.7053	10.3751	9.6787	8.137	11.7406	10.4052	8.2582
FAM55A	10.1314	10.3044	10.5673	10.9169	10.6833	10.519	10.2634	10.5324	10.5318	10.4416	9.3652	10.087	7.6265	10.3594	9.0414	9.6699	10.4666	10.6043	10.1443	10.2803	10.1283	9.2246	8.5404	10.2766	9.4819	9.2948	9.6902	10.3112	9.5746	10.1184	8.3797	9.7194	8.8259	10.3439	10.3425	7.9668	9.652	8.5156	10.4139	7.7019	9.2574	8.9569	9.985	9.3954	8.4466	8.9249	5.2688	8.8162	10.5235
CASP5	8.0095	9.6794	9.4902	8.7606	7.5579	8.6917	7.8039	8.5354	6.7326	8.649	9.9221	8.8681	9.497	8.2178	8.4213	9.5369	7.7799	8.3646	8.9432	8.6374	8.7152	8.4183	10.1133	10.5384	10.4807	10.0881	8.8133	8.9013	9.139	10.271	8.7922	8.9721	9.1467	9.7565	7.8761	7.8024	10.5283	9.6249	8.9877	9.4331	10.1958	9.0532	9.1858	7.7729	8.9608	9.7981	8.1434	9.1928	7.191
ANXA3	8.4102	9.6082	7.8563	8.2995	8.5118	7.1369	7.6006	8.16	6.4362	8.5045	9.4152	7.5	8.5955	8.6084	9.3467	8.5873	9.0588	7.2757	9.1802	8.3286	9.1247	9.449	9.7804	9.4608	8.458	7.9147	9.6043	9.1021	9.8403	9.4394	9.7595	9.6485	9.9351	9.7537	8.5865	10.0671	10.2523	9.5037	9.9141	10.1683	9.2215	9.9464	9.2332	9.1885	9.7352	7.9212	8.8038	9.9889	9.8014
SHROOM3	10.0512	9.5123	10.3621	10.0657	9.988	10.049	10.2125	9.7304	9.3462	9.8632	9.6283	10.0035	9.7869	9.8906	10.086	9.5627	10.2393	9.7972	10.0222	10.4813	9.9395	9.1734	9.2512	9.9206	9.056	8.4302	9.2542	10.0067	9.6782	9.5016	8.267	9.6956	8.9883	9.7713	9.9569	8.785	10.0231	8.564	9.9901	9.018	9.145	8.9874	9.2696	8.7558	8.3901	9.1782	5.6216	8.9107	9.5875
ITGAL	8.3693	7.8747	9.0365	8.173	7.8583	8.247	8.3312	9.1885	9.1962	8.1847	8.5423	8.8209	8.2798	10.1634	7.7111	7.6244	7.3249	8.0956	7.6106	8.2712	7.0491	10.0412	9.0272	9.0363	10.3248	10.5652	9.1216	7.6803	9.2115	7.4864	10.2082	8.1463	9.9929	8.7511	8.5764	9.2583	8.577	10.4188	8.6164	9.3271	9.596	8.6449	9.6255	9.599	9.7362	9.8921	9.9778	9.2738	7.335
LST1	8.3218	9.5851	8.386	8.1138	6.6247	7.9554	7.3613	7.6893	8.4076	8.0647	9.0137	7.6545	8.8866	7.8952	7.5227	8.827	8.3552	7.5532	8.9611	7.8031	8.8034	9.6957	9.7208	9.2908	9.7455	9.8607	9.1126	8.6459	9.0801	9.6499	10.6019	8.863	9.4244	9.4237	8.0966	9.4162	9.3162	9.7161	8.3822	9.4418	9.3786	9.7344	9.5615	9.704	9.8634	9.7531	10.6564	9.7692	8.7675
C2orf72	9.4216	9.1802	9.793	9.9049	9.8205	9.7607	9.2239	9.685	9.8259	10.0832	8.9902	9.5249	9.9042	9.9444	9.9162	9.3635	9.6684	9.369	9.2574	9.6981	9.0175	8.9254	9.3164	9.6969	9.2151	8.055	9.0708	10.131	9.2555	9.4576	7.5723	9.1454	9.2532	9.6906	9.7339	8.8213	9.1434	8.5703	9.6237	9.0718	9.8718	9.9401	9.6944	9.4815	8.3449	9.1009	5.4234	9.3845	10.1092
TFCP2L1	10.1488	8.7756	9.7055	10.1441	10.3055	9.6278	9.6732	9.4551	9.2759	9.8933	9.4477	10.1568	10.3185	10.3312	10.299	10.4494	9.8356	9.6349	9.6204	9.7667	9.5865	9.2661	9.5055	10.0471	8.8309	8.0198	9.8048	10.4965	9.5605	9.6795	8.7228	10.4343	9.1007	9.8208	9.7933	9.3394	9.9944	8.8901	10.1082	9.0034	9.1824	9.5259	9.7097	9.9513	8.0992	8.5024	5.4631	9.0652	10.0243
MYO1D	10.5184	9.6729	10.1403	9.9434	10.2903	10.5541	10.7036	10.5001	10.1989	10.5026	9.3903	10.322	10.2319	9.5575	9.5056	9.8602	10.6578	10.7924	10.2074	10.5848	9.3841	8.7489	8.9272	9.4838	9.4705	8.8276	9.4917	9.7319	9.6816	9.8728	8.2879	9.9913	8.8475	9.685	10.6806	8.7391	9.5199	8.6849	10.0597	8.7111	9.0926	8.6958	8.8347	8.6899	8.4957	8.7093	7.1045	8.8597	9.5334
TMEM30B	9.5629	9.158	9.8855	10.3036	9.8219	9.5717	9.1384	9.0886	8.1361	9.5415	9.8543	9.5381	10.4896	10.2163	10.3039	10.5027	10.2841	9.5036	10.0543	10.1713	9.7218	9.1055	9.2972	9.4964	7.9695	7.399	9.7497	9.6129	9.3923	9.7649	8.9644	9.8018	9.2157	9.9727	9.6724	9.4131	10.0414	8.7647	10.0452	9.6816	9.2759	9.371	9.4743	9.4752	8.8019	7.6556	6.2744	9.0709	10.0283
HIBADH	9.2755	9.6205	9.3694	10.1196	9.0584	8.2439	8.2205	7.8224	6.3149	8.5761	10.2596	8.7516	9.7619	9.4411	9.6985	10.3608	10.0907	8.2239	10.1225	9.2645	10.1668	9.6727	9.5357	9.8102	8.192	8.1692	10.0236	9.9814	9.7911	10.1577	9.8737	10.0705	9.5196	10.1563	9.5919	9.9442	9.9906	9.2482	10.0486	10.2938	9.4157	9.7629	9.626	9.6932	9.3387	7.0969	8.785	9.2948	9.724
FGFBP1	9.7306	9.8615	8.7079	8.9751	9.6515	8.0089	10.0197	9.9074	9.4053	9.5049	9.2779	9.1387	9.1376	8.7074	9.3452	8.4656	9.4791	8.2731	9.601	9.8827	10.43	9.9021	9.0716	10.1075	8.6938	9.6646	9.9718	9.6438	9.4486	9.5528	7.9335	9.0203	9.0411	8.9287	9.051	8.5122	10.2637	8.4505	9.7053	8.6274	8.4665	10.3011	9.583	8.6094	8.5391	9.8994	5.7147	9.5407	9.6458
TGM2	7.7515	7.7527	8.2351	7.2692	7.2712	7.228	7.0628	7.5225	8.3356	8.0525	8.0332	6.4817	7.9428	7.2296	7.6415	7.176	7.7683	7.3572	7.0535	7.16	6.6701	8.6543	9.8433	9.8512	10.3108	10.308	9.1563	7.7651	9.2229	8.4745	9.3043	7.9783	10.1329	10.835	8.6962	9.3603	10.4853	10.3755	8.6779	9.9836	9.1847	8.7793	9.2481	9.0318	10.3802	9.8758	9.6621	8.9483	8.1685
MYO1A	10.4521	10.0222	9.6959	9.8826	9.8858	10.9717	10.5797	11.0004	10.429	10.9166	8.7681	9.4433	9.7906	8.161	9.0002	9.4852	10.2478	10.9474	10.151	10.454	9.8108	8.5592	8.9595	9.705	9.8983	9.4137	9.0362	9.7639	9.5454	9.7519	7.9958	9.6217	8.7792	9.7096	10.442	8.0775	9.5582	8.8352	9.8611	8.9781	9.5	9.444	9.2147	8.5997	7.9134	9.4591	5.4878	8.8277	9.8758
UGT2B15	10.5611	10.9134	11.0207	10.7623	11.0328	10.9455	10.6372	10.6353	9.8653	10.3533	10.297	10.8136	10.5982	10.2694	9.5192	10.1385	10.8424	10.1225	10.9017	11.0871	10.465	6.5056	9.6032	9.7687	10.0449	6.5386	10.5068	10.2983	9.9688	6.4292	9.6625	10.1321	9.818	9.8221	10.0831	8.8374	5.9833	7.5753	6.6414	10.6764	9.9814	10.1519	10.629	10.3735	7.9029	5.1924	5.8447	9.9465	10.5848
RETNLB	9.5408	11.0634	9.4472	9.3209	10.5171	9.593	9.1414	10.8291	10.2595	8.3381	9.993	9.995	5.5828	9.7207	10.0374	10.4402	11.1061	9.9486	11.2424	9.3874	11.6715	9.2106	9.43	8.9077	8.1125	8.8616	10.6715	10.8686	9.4969	10.7325	8.1774	9.6353	8.1007	9.5525	10.7166	3.6823	9.755	7.436	10.718	10.3109	5.8843	8.5225	10.6889	10.5764	8.2701	9.4411	3.8148	10.1018	11.113
PLCG2	8.5537	9.1007	8.7524	8.121	8.0523	8.2699	8.3342	8.786	8.5446	8.4459	8.3712	7.9139	8.4013	7.7953	7.3684	7.6503	8.2076	7.7776	8.5119	8.5288	7.7883	10.1274	9.39	8.6762	9.6082	10.164	9.1886	7.9046	9.3552	8.1569	10.5098	8.3495	9.8281	8.9795	8.3039	9.9808	8.4678	9.9895	7.9741	9.7103	9.7348	8.7443	9.5448	9.1573	10.4196	9.3564	10.2628	9.4924	7.7211
ANKRD9	10.4188	9.9055	9.2843	9.0306	9.2149	9.7246	9.4429	10.4441	10.0412	9.8866	10.7178	11.0001	11.2146	11.6458	10.9207	11.0289	8.8728	10.2224	9.6266	9.3034	9.3699	8.0837	8.8627	9.9355	9.6682	9.2146	9.5343	9.7716	9.9442	10.2852	8.0624	10.3637	9.2766	9.6591	10.3565	8.8031	9.6262	8.7536	9.8584	9.1227	8.8895	8.9937	8.2947	7.9354	7.3982	9.0424	6.4214	8.6573	9.0624
ERBB2	10.3197	9.0657	10.0242	9.8781	9.7695	10.8951	10.8204	10.6155	11.1141	10.8891	8.4416	9.2683	9.4775	8.1902	8.3017	8.9966	9.6896	11.1618	9.7003	10.4132	9.389	8.7776	8.7947	9.4619	10.2137	9.9361	8.7971	9.5055	9.3361	9.3119	7.9418	9.566	8.7855	9.532	10.3777	8.7854	9.2958	9.0764	9.5605	8.918	9.8962	8.604	8.9902	9.0792	8.6355	10.3255	6.4276	8.567	9.7129
SPDEF	9.4163	8.8968	8.4224	9.0565	9.5953	9.021	9.589	9.681	10.2607	9.5376	9.0781	10.273	10.2666	10.9401	11.36	9.6791	8.895	9.3194	8.8581	8.516	9.362	8.3793	9.1427	9.4274	9.9743	9.9011	10.0012	9.9162	9.3685	9.8075	7.7364	10.1886	9.1324	9.2121	9.9657	8.8588	9.3511	7.9307	9.9235	8.8337	8.2086	8.3467	8.5018	8.8409	8.2276	9.9829	6.904	8.5639	10.1531
LEPREL1	9.9114	8.3796	7.6574	7.8551	8.5588	8.6068	9.6408	8.8713	9.2571	8.1928	7.0237	8.8816	8.8053	7.7232	9.6202	8.0354	8.4559	8.3695	7.6284	9.692	8.5091	8.8706	9.9096	9.737	9.1401	9.1221	9.5404	9.5301	9.2343	9.0017	8.4778	9.9809	9.2695	10.1543	7.9958	9.5663	11.1242	9.9579	9.7066	8.8897	8.4832	10.424	8.9443	9.3536	7.6756	9.9406	7.2867	9.377	9.4723
DENND2A	9.7381	10.6142	9.4197	10.161	9.545	9.9028	10.052	10.4702	9.1202	10.3986	9.8461	9.4603	10.0815	8.7088	8.7146	10.0417	10.0645	10.3948	10.3658	10.0877	11.0804	8.8103	8.8076	9.4633	9.3413	8.3112	9.1316	9.55	9.5021	10.34	7.9876	10.1023	8.4317	9.2477	9.9934	8.7102	9.1298	8.1068	9.2259	9.0465	9.3136	9.7777	9.2335	9.0068	8.1558	9.2418	6.6263	8.6023	10.3736
BCL2A1	6.9697	8.4922	7.432	6.5485	5.8844	5.9887	5.6151	7.3758	5.7778	6.3566	9.1213	6.4491	7.917	7.5343	7.1927	7.6486	6.7996	5.3128	8.3252	7.1256	7.125	9.7039	10.6451	9.1716	8.9806	8.7577	9.1356	7.6714	9.1711	9.7948	11.9874	8.2545	9.563	9.6793	6.5751	9.9445	10.0613	10.3632	7.901	10.0701	9.0314	10.4828	9.9081	9.7441	9.9991	8.5584	12.7043	10.5408	7.6242
EAF2	8.0714	9.6744	9.3231	9.1345	7.711	7.9653	7.1534	7.3387	6.1257	7.5217	9.8192	6.5485	9.2556	7.7222	8.223	9.0652	9.1648	6.0396	9.5758	8.5575	9.9644	9.9614	9.437	8.3905	8.7258	8.7162	9.1478	8.7	9.5936	9.0247	10.4854	8.6069	10.1231	9.5401	8.0704	10.3865	8.4276	9.9983	9.0203	10.3608	9.5566	9.6852	9.5618	8.5989	10.1825	8.3928	9.524	9.9339	8.6092
HRCT1	9.6527	10.5806	9.8082	9.8439	9.4296	11.0167	10.8866	11.1794	10.9733	11.5489	9.9414	10.629	10.5037	7.6035	8.9899	10.6773	10.2383	11.3027	10.4609	10.1412	9.5401	8.3449	7.1575	10.0754	7.5214	9.6564	9.1746	9.4815	10.2682	11.1285	7.9592	10.3066	9.1137	9.6797	10.0355	7.4192	9.3799	8.4158	8.5728	8.4492	9.0473	9.7418	8.7852	8.1597	8.405	9.3849	6.346	6.9972	9.3227
TRIM22	7.53	7.6172	8.6377	8.6565	7.1889	7.1304	6.5557	7.2562	6.6387	6.7724	9.0884	7.8482	7.0587	9.6784	8.5696	8.5279	8.253	6.9303	8.4457	7.9617	8.0204	10.313	9.5749	9.2158	8.6848	8.457	9.8848	8.6801	9.3729	9.0924	10.4273	9.0993	9.9139	9.7785	8.2364	10.0722	9.1536	9.5149	9.307	10.4329	9.9062	9.6574	10.1846	10.3211	9.7178	8.0726	11.0522	9.6672	8.6236
TSC22D3	7.8533	8.7687	8.1334	8.1689	8.8722	7.8815	8.7988	8.3131	9.489	8.6614	8.3075	7.6344	8.4633	7.4977	7.7887	8.2287	7.9195	8.3216	8.5048	7.8584	8.3287	9.8691	8.9631	9.2021	9.7418	8.8661	10.2367	10.4459	9.0535	8.2998	10.0579	9.1543	9.4988	8.7311	7.9732	9.3431	9.8576	9.9635	8.5962	9.021	9.0837	9.1189	8.5267	9.545	9.5271	10.2473	9.9983	9.3819	8.9647
INSL5	5.7149	9.5679	5.2912	7.341	8.0573	5.3865	5.9746	7.0891	7.8402	6.5524	6.3663	8.0219	7.4261	11.3954	11.3704	9.0605	9.1182	6.4814	7.8161	5.6803	11.073	11.2039	10.975	8.2408	6.8669	8.9364	6.9266	12.2099	9.8499	10.2983	9.1811	11.8573	9.9089	9.8793	11.2097	9.8874	8.8846	10.432	10.9418	6.3829	11.5843	7.8702	10.802	11.4518	8.7146	9.0738	6.4869	8.7306	10.8544
CAPN5	10.1079	9.1993	10.0727	9.7457	10.126	10.0941	10.2425	9.8941	9.7964	9.9412	8.4709	8.9613	10.0892	9.0753	8.9732	9.2999	9.8566	9.9321	9.7844	10.2617	9.2139	8.8654	9.1612	9.7553	9.1198	9.0176	9.4047	9.9317	9.7132	9.7883	8.1197	10.0597	9.0376	10.0282	10.0131	9.1948	9.6948	8.5838	9.911	9.0222	9.0964	8.8758	9.4772	9.2243	8.1065	9.0238	6.5084	9.0951	9.5447
CD79A	7.3088	8.5093	8.2708	8.2356	6.7415	6.9572	7.5184	8.2894	8.2976	7.2595	8.8664	6.7275	8.9986	7.6993	6.5323	8.127	7.9041	6.0444	8.284	7.6374	7.6868	10.4757	9.5774	8.497	9.6226	10.1	9.2774	8.2751	10.2091	7.8936	10.7968	9.1453	10.2543	9.3906	7.8977	10.2614	7.857	10.411	8.4696	10.4517	10.186	9.4246	9.1403	9.5197	10.2257	8.9751	10.0908	10.2968	8.1033
VAMP1	8.2827	8.1948	8.5929	8.3271	8.1222	8.382	8.434	8.8731	9.1977	9.0957	8.8158	9.0061	7.4861	9.8713	8.6543	7.1295	7.747	8.6456	7.6232	8.0049	7.3628	9.1854	8.7956	8.5649	9.7515	10.0096	8.7386	8.0225	9.0747	7.5797	9.375	8.4238	9.4442	8.6706	8.957	9.6292	8.3075	9.9613	8.3423	9.2838	9.502	8.5635	8.9598	8.9128	9.8451	9.9627	9.4125	8.981	7.9222
GBP5	7.78	8.4743	8.9209	7.7498	7.4073	8.0936	7.3444	7.5264	7.4813	7.3843	8.4069	7.5711	7.0246	7.7069	7.0779	7.9871	7.6792	7.5871	8.116	7.8089	8.3678	9.47	10.2854	9.4301	10.2831	9.5988	9.0152	8.1147	8.6858	8.1352	10.7795	7.6947	9.447	9.8316	7.6206	8.9553	8.9937	10.1002	8.0683	10.0794	9.4057	9.9309	10.0864	9.2885	9.8626	9.5947	12.182	9.1776	7.4153
CDKN2B	10.1685	10.0973	10.5844	10.9755	9.9153	11.0476	10.4845	10.3395	9.548	10.8995	10.3596	10.9963	10.3582	10.7738	9.6424	10.4923	10.8728	11.1169	10.3493	11.1889	10.3172	8.9643	8.4934	9.1864	7.4762	5.5312	9.7922	10.5421	9.9483	9.843	8.346	10.0155	8.7689	10.3509	10.1325	9.4535	10.1088	7.7341	10.474	9.0871	9.3482	8.8804	9.3004	8.9701	6.9686	7.5804	6.4604	8.73	9.6018
G0S2	7.2903	8.1356	7.7266	7.3045	7.6588	6.3939	6.1058	7.5714	8.042	7.5551	8.8995	7.4706	8.6975	8.302	7.3679	8.6073	7.9084	7.8994	7.9984	6.738	8.3077	8.9473	10.0854	8.8363	8.8581	9.1086	8.1943	8.3486	9.3103	9.5421	11.5464	8.7828	9.2471	9.5226	7.5954	9.6608	9.3572	9.9682	8.0013	9.9804	8.6383	10.2579	9.6291	8.8731	9.9713	8.8426	11.9253	10.6197	8.7123
PRAP1	11.0959	12.2835	10.3565	10.7736	10.07	11.3127	11.5989	11.6427	10.4805	11.6235	10.6838	10.2453	11.3278	7.6634	8.1025	11.1339	10.4433	11.6855	11.5236	11.2052	10.2323	8.6719	7.926	7.7218	9.3076	6.9973	9.4864	9.2319	10.0592	10.3508	8.1707	11.0745	9.1868	9.7849	10.3511	9.5198	8.7023	6.7118	9.665	10.4227	10.5493	8.9104	7.548	9.0029	7.8986	7.8336	5.9206	9.7868	9.025
ITGA5	8.1059	7.1716	7.5618	7.3031	7.73	7.5145	8.0266	7.668	9.0751	8.1615	7.7465	7.6089	7.8656	8.1483	8.2972	7.1428	7.7751	7.9376	7.1897	7.7148	6.7227	8.7803	9.743	9.0935	9.597	9.6519	9.1852	8.5785	9.0395	8.3528	9.9166	8.9244	9.3771	8.7832	8.3452	9.5667	9.8384	9.9557	8.8072	9.0607	8.7447	8.5703	8.4276	9.1661	9.6622	10.0854	11.0622	10.0497	8.4443
UNC5CL	7.9261	7.6123	9.1192	8.1257	8.1573	8.286	7.6696	7.8793	8.3136	7.7768	8.4825	8.68	8.9048	8.8178	8.7175	7.5617	7.8004	8.6024	7.8812	8.5533	7.4961	8.4552	10.05	9.9257	9.5267	9.7534	9.6512	7.8136	9.3116	8.7847	9.0544	8.1998	9.5801	10.3933	8.2149	9.9626	9.6979	9.236	9.3759	9.4803	9.4416	9.0269	9.62	8.6275	9.6603	9.2871	7.9705	9.05	7.7927
B4GALNT3	9.7679	8.7021	8.7645	8.2471	9.4368	9.5643	10.2216	10.2744	10.7951	9.6902	7.9351	9.7507	9.1539	10.0702	9.682	8.3374	8.3766	9.779	8.393	9.1327	8.3463	8.1521	9.2986	9.5807	10.1545	10.0852	9.1321	9.6675	8.8756	9.1149	7.849	9.6133	8.6052	9.4938	9.7763	8.7329	9.4885	9.1817	9.3708	8.5977	9.4794	8.2557	8.3932	8.6766	8.0726	9.962	5.8507	9.0312	9.2498
TRPM6	10.3872	11.2122	10.7331	11.4785	11.4564	10.1417	11.2074	11.9352	11.8548	11.6194	10.9499	12.3022	9.8295	11.9076	10.6403	11.4902	11.2666	12.0736	10.198	10.4506	10.7028	9.0873	8.0216	9.5294	8.2224	7.7141	8.9736	10.2291	9.6948	10.4162	6.9406	10.0335	7.3307	10.2052	11.3238	5.791	9.3683	7.4655	10.4097	5.4396	10.0378	8.8844	10.2336	9.4036	6.3386	7.6606	6.967	8.6317	9.2636
GPR160	9.3381	10.8717	10.2673	10.6215	9.7884	9.8808	8.8826	9.2414	7.9673	9.2386	10.8295	9.3332	10.8295	10.0308	9.5994	10.6916	10.8378	8.8952	10.9053	10.3079	10.6981	9.2175	8.5255	8.862	7.3159	6.8424	9.1117	9.8253	9.4348	9.9901	8.7578	9.8236	8.6503	9.6397	9.7121	8.5144	9.2583	8.1145	9.2046	9.6037	9.2561	9.5696	9.5636	9.7268	8.6002	6.5838	7.5328	9.1079	10.2557
PIP5K1B	9.698	10.2142	9.8674	10.4663	9.6501	9.5394	9.4941	9.6277	7.8071	9.9702	10.2253	9.3005	9.2916	9.4267	9.0639	10.2496	10.2497	9.5096	10.4141	10.3603	10.3692	9.3171	9.0386	9.3039	8.1659	7.0469	9.3631	9.5972	9.4466	9.8167	8.6111	9.7844	8.741	9.556	9.4367	9.0513	9.8526	8.4751	9.8863	9.733	9.0437	9.5176	9.3856	9.0271	8.624	7.5164	6.8173	9.2607	9.3125
SLA	7.7508	8.557	8.3955	7.8898	6.4692	7.2399	7.4447	7.6474	8.0067	7.6473	9.0162	7.4207	8.1817	8.7024	8.2605	8.252	7.6423	6.7514	8.0642	7.7328	7.4399	9.6661	9.6213	8.906	9.2073	9.1767	9.6637	8.7558	8.8567	8.4085	9.9097	8.1747	9.6903	9.0828	7.8131	9.3533	9.3322	9.9747	8.0115	9.3102	9.1898	9.2259	9.4701	9.6271	9.9042	9.2385	10.1103	9.4106	7.9476
OASL	11.3178	9.6402	9.7805	7.8156	10.2249	10.8428	11.8968	10.8757	9.2446	10.1363	9.4901	8.9048	9.7281	8.5147	9.7131	8.2263	7.8704	9.7467	10.2151	11.1168	8.6605	8.299	8.7821	9.1741	9.2808	8.6842	9.3757	8.3644	9.9799	8.8754	8.4258	9.9874	8.3663	9.6984	8.4408	8.2146	10.0163	8.6479	9.017	8.6876	7.8197	8.9219	8.6097	8.642	7.6512	8.434	9.3706	9.2131	8.7859
DQX1	9.9469	10.1317	9.6143	9.3414	9.6668	10.5243	9.4636	10.2798	10.3582	10.3325	9.2528	10.0942	9.7116	9.6973	9.9454	9.1191	10.0446	10.6535	9.7859	10.1272	9.9506	8.5521	8.5624	9.137	8.9141	9.1547	9.5546	9.3135	9.6121	9.5915	8.0787	9.6376	9.5754	9.9518	9.8611	8.9458	9.2016	7.8745	10.077	9.0559	9.1059	8.4013	8.9403	8.712	7.49	8.9696	5.8802	8.8763	9.2903
SLC5A1	8.4084	8.7065	9.1687	7.5361	8.1926	8.5479	7.7153	8.8362	8.6664	8.0563	8.4813	7.9406	9.3835	8.118	8.7323	8.567	8.3315	7.1508	8.7225	8.4332	8.4446	8.5562	9.7929	9.4401	9.7344	9.4703	9.6402	8.7394	8.95	9.5037	8.7071	9.0326	9.8378	9.876	8.2825	9.6773	9.7967	9.6167	9.0436	10.1125	9.3937	9.8171	9.0191	8.9418	9.3023	9.4742	5.4493	8.6331	9.2471
PTK6	9.7059	9.4142	10.0183	9.4513	9.896	10.3592	9.9585	9.85	9.5195	10.4041	8.9794	9.9929	10.2569	10.0498	9.5628	9.3329	9.7071	10.5553	9.772	10.383	8.8049	8.4587	9.0018	9.1238	8.4238	8.1247	9.0657	9.0489	9.1422	9.1821	7.8683	9.4638	8.7	9.3294	9.4404	8.5427	8.8834	8.0546	9.3516	8.6457	9.5853	9.2897	9.2373	9.0118	8.274	8.6079	6.1284	9.108	9.3581
F2RL1	9.8179	9.8684	9.8345	10.1138	9.604	9.7313	9.4104	8.8574	7.8569	9.6127	9.6531	9.6675	9.4075	9.0873	9.4887	10.1655	9.9046	9.8051	9.832	10.1474	9.7811	8.9528	9.0947	9.4202	8.4517	7.5853	9.7955	10.2587	9.4676	9.8692	8.6167	9.9618	9.02	9.76	9.4913	8.6322	9.9354	8.7341	9.8453	9.1596	9.0132	9.4737	9.1294	9.4743	8.2057	8.0218	5.8449	9.3273	9.688
SOX9	8.9275	8.0291	9.3827	9.8436	9.4325	8.8408	7.8873	7.4421	7.1763	8.4799	9.5371	8.0382	10.1489	9.568	9.7537	9.8376	9.7381	8.6351	9.6391	9.3655	9.175	9.4433	9.9194	9.521	8.4959	7.8447	10.2802	9.6588	9.8484	9.8866	10.0424	10.3482	9.6992	10.0604	9.7137	10.5936	9.7067	8.9851	10.5225	10.0293	9.3039	9.4376	10.0405	10.2357	9.0715	8.2458	6.7019	9.3747	9.9168
ROBO1	7.7095	7.4988	7.5665	8.3573	7.0957	7.2559	6.7061	6.9785	7.3345	7.332	9.1318	8.1155	7.8073	9.2495	8.8844	8.391	7.8126	7.1772	8.1761	8.078	7.1034	9.8342	9.6909	8.4984	8.6069	9.1742	9.3257	7.8224	9.1534	8.1506	10.2122	8.3214	9.7146	9.0815	7.9093	9.7534	8.8666	9.8716	8.7802	9.5205	9.3063	8.9276	9.2527	9.6446	9.9299	8.8271	10.9274	9.8496	8.0006
IL16	7.9405	9.0913	8.3416	8.3951	7.0682	7.4719	7.674	8.4473	8.5695	7.9528	8.8208	7.6943	8.3961	8.8784	7.4052	8.1575	7.9233	7.3822	8.6081	7.7805	7.8939	10.2188	9.1015	8.4225	9.2817	9.917	8.814	8.1429	9.0918	7.8484	10.5095	8.4045	9.6337	8.3498	8.1092	9.549	8.2023	10.1975	8.461	9.492	9.3622	9.0928	9.5604	10.0758	9.9023	8.5663	9.8739	9.5694	7.6771
GREM1	6.5557	7.5762	6.7465	7.7	6.3798	5.0679	5.6624	5.0928	6.1634	6.9094	9.628	6.3089	6.7829	8.2527	8.8314	7.4478	8.4654	6.2712	7.068	6.2203	7.0063	10.1917	9.0933	8.0894	8.6041	8.7401	10.2168	8.3337	9.1631	8.6507	10.3238	9.3356	10.0271	4.6798	7.7861	10.4554	8.6291	10.012	8.909	10.5201	9.0536	10.0529	9.2031	10.5035	10.4813	8.7028	11.1167	9.7595	8.3446
CHD4	9.6414	7.9721	9.0327	8.5119	9.4453	10.1242	10.1568	10.3602	11.0391	9.7663	7.1777	8.6084	7.9128	6.4197	7.9376	7.377	8.4265	10.0563	8.2905	8.9131	8.3116	8.8659	9.5142	9.6525	10.8109	11.0023	8.8127	8.9974	8.9574	8.3427	9.0554	9.0213	9.4378	8.8288	9.6373	8.879	9.1733	9.9721	9.0357	8.5664	9.735	8.7767	8.8195	9.0316	9.6357	11.0971	9.2379	8.8866	9.3334
FYB	8.3062	8.2001	9.1249	8.6928	7.6541	7.5725	7.3832	7.8327	6.9682	8	9.5714	8.6029	8.0127	9.3976	8.2175	8.5577	8.5498	7.6208	8.5522	8.3574	8.0414	10.084	9.6865	9.1258	8.885	8.6385	9.1302	8.3081	9.1764	8.3172	10.7796	8.361	9.7132	9.1117	8.3487	9.6383	9.1089	9.9894	8.5987	9.5471	9.3882	9.4537	10.0771	9.9928	9.8617	8.4998	10.9318	9.8597	7.8312
TMEM92	7.4408	7.3709	8.3781	8.026	7.8809	8.3317	7.4482	7.8292	8.3167	7.5702	8.8454	7.5101	9.3313	8.7969	10.0118	8.483	7.7215	6.7568	7.8427	7.7129	8.252	8.3648	9.2466	10.0634	9.8847	10.3779	9.3267	9.2332	8.6855	9.449	8.2848	8.9607	9.3342	10.1446	8.3146	9.2894	9.7164	9.404	7.8937	9.6648	8.7529	9.104	8.2501	8.5844	9.4542	10.0136	6.8119	8.6555	9.2928
PKP2	9.7756	8.9866	9.7626	10.1292	9.7853	9.4492	9.1437	8.5001	7.5265	9.2478	9.82	8.9286	9.898	8.9854	9.7293	10.3202	10.4584	9.4133	10.2118	10.2968	10.149	9.4096	9.4143	9.7405	8.014	8.055	9.804	9.9631	9.5656	10.0959	8.9144	10.0404	9.0795	10.04	9.6004	9.339	9.949	8.7745	9.8565	9.5741	9.3447	9.5131	9.586	9.2096	8.3535	7.7009	5.0169	9.469	9.9802
CDC42BPA	10.4439	7.9722	10.1443	9.8838	10.3169	10.6402	10.4016	10.0652	10.4543	9.5978	8.4524	9.5424	8.7882	7.4034	8.84	8.4538	9.8619	10.6546	9.4522	10.0981	8.9124	8.4352	9.4853	9.7484	9.9554	9.5444	9.2602	9.2453	9.9007	8.9848	8.6802	9.3058	9.5054	9.6164	10.0514	8.8602	9.5013	9.2376	9.8427	8.8437	9.5444	8.8338	9.1783	8.8648	9.1146	10.0338	8.5628	9.3119	9.229
SLC35D1	10.1595	9.6223	9.4299	9.7047	9.6818	9.2516	9.4845	9.2325	8.1229	9.6122	9.5526	9.9394	9.7741	10.6712	10.5393	10.4364	9.7804	9.4935	9.4167	10.0137	9.1768	8.9504	9.2372	9.5224	8.7751	8.589	9.8377	9.5306	9.9844	10.1762	9.2866	9.8038	9.0534	10.0369	9.7414	9.3207	10.2762	8.8738	9.9684	9.5905	8.6443	9.191	9.4247	8.7618	7.8082	7.8132	7.2575	9.0955	9.1308
PARVG	8.3822	8.5093	8.1799	8.1615	6.9668	8.0145	7.8524	8.9466	9.0114	8.205	8.518	8.4521	8.4636	8.9541	8.1121	8.1497	7.6809	8.2955	8.2517	7.8505	7.5549	9.9155	9.0952	8.9312	9.4365	10.175	9.1366	7.9392	9.0966	8.2845	9.8493	8.1662	9.684	8.793	8.5181	9.4079	8.9123	9.8837	8.2396	9.1335	9.4198	8.9146	9.4905	9.4385	9.2926	9.5747	10.3444	8.8867	8.2112
SERF1A	10.215	10.9023	9.7129	10.2273	10.203	9.6977	10.224	10.1903	8.863	10.514	9.9187	9.3868	10.4042	9.2099	9.4795	10.2584	10.8075	9.8727	10.7921	10.4284	10.6697	9.1165	8.6584	8.1527	8.2805	8.085	8.8025	9.5542	9.0145	9.8405	9.0868	9.6645	8.1694	8.6656	9.4715	8.8607	8.794	8.61	9.2624	9.3516	8.494	8.6768	8.5673	8.7233	8.4002	7.3188	8.7291	9.2548	9.8755
SEPT6	8.1186	8.2766	8.3253	8.2646	7.4156	7.634	7.529	8.2736	8.1707	7.6224	9.0831	7.7301	9.3368	9.8282	8.1993	8.2525	7.6962	6.8998	7.8286	7.9674	7.0312	10.248	8.8657	8.6816	8.8979	9.7721	8.6833	8.0372	9.0146	8.3148	10.4512	8.4769	9.4376	8.9643	7.9138	9.5711	8.4168	9.9424	8.0402	9.7311	9.3531	8.8246	9.2529	9.3036	9.9388	8.4481	10.0237	9.1339	8.0109
STMN2	9.5032	9.9573	9.1051	9.5703	9.3651	9.0379	9.347	8.4503	8.6871	8.8673	8.6802	7.5543	8.5396	7.0527	8.4281	8.9326	10.0601	9.0509	9.8376	8.6697	9.3963	9.4529	9.585	9.1209	8.4536	8.123	8.8582	10.0456	8.7726	10.1101	8.8804	9.977	9.54	9.2772	9.2773	10.4416	8.923	8.0202	9.2523	9.6315	10.2724	9.9729	9.1618	10.1893	9.4747	8.9078	6.4912	9.6395	9.7766
AGT	7.4991	7.0408	7.7699	7.8509	8.5368	7.7836	8.6843	7.738	7.6194	8.4413	7.5195	7.6941	8.1952	6.8982	8.1981	8.8229	8.8063	7.4438	7.7942	7.6184	7.5895	8.1712	10.456	10.1462	9.7298	8.637	9.5207	8.2083	9.3793	8.6649	8.8154	7.532	9.4633	10.4664	8.3146	9.758	10.1218	9.5064	7.2608	10.2291	9.3675	8.8937	8.636	7.6781	10.4494	9.5251	7.4361	9.1182	8.329
SAMD9L	7.2854	7.4983	8.7844	8.0744	6.9929	7.6897	7.3309	7.7628	7.2675	7.8375	8.7903	8.2265	6.699	9.1736	8.136	7.5546	7.884	7.5897	7.4737	7.8879	8.0522	9.2658	9.6978	9.662	9.8971	9.3843	9.4027	7.8697	9.2429	8.581	9.4805	8.3589	9.3339	10.1506	7.7757	9.2223	9.7337	9.377	8.8765	9.8617	9.483	9.2371	9.2285	9.1151	9.3941	9.2377	10.1332	8.7111	6.9732
CXCL3	5.8863	6.6863	7.6012	8.2778	6.6487	6.0251	5.8259	6.4109	6.734	6.4229	9.0242	6.4522	7.7219	6.6753	7.5764	8.245	6.4888	6.4922	7.1557	6.5921	7.1272	9.5404	10.5463	10.025	9.1528	8.8632	8.5536	7.7337	9.846	10.4792	10.1461	7.7367	9.6414	10.0635	7.0733	9.8517	10.1275	10.0414	9.214	10.0528	9.9411	10.106	10.3021	8.7106	10.4421	9.6317	10.7467	9.6168	6.9888
IL1B	6.3708	6.6643	5.9602	6.037	6.7715	6.2067	5.6238	5.7923	5.7313	5.5492	7.6292	6.1943	7.1426	7.406	8.9379	6.5436	6.14	6.1706	7.1917	6.5317	7.1207	8.3901	10.9829	8.7912	8.517	8.7952	8.5174	7.1779	9.3548	10.0289	12.0813	8.1555	9.2074	10.0027	6.0306	9.8819	9.5885	10.0316	10.0933	10.3248	7.6851	9.8782	10.0112	9.5365	9.9324	8.5236	12.7643	11.2776	7.8111
CHDH	9.3285	9.8594	8.9201	10.1266	9.5008	10.1817	9.7137	9.8331	9.9427	9.4466	9.0099	9.4983	9.4405	10.2621	10.397	9.4506	9.9243	10.3186	9.747	10.3861	8.4001	8.8147	8.6186	9.0467	9.3278	9.5269	9.6097	9.2553	9.7092	9.2889	8.3012	9.6718	8.6848	9.5203	9.7628	8.6444	8.9381	8.8099	9.4678	8.9104	8.2532	8.8729	8.9536	8.3668	8.4861	8.8612	5.8517	8.1211	9.8413
FAM110C	9.6172	9.6463	10.3361	10.4675	9.833	9.9074	9.519	9.7258	9.2763	9.9379	9.06	10.0265	8.6905	10.1169	9.8848	10.0395	10.0941	10.2039	9.6844	10.1041	9.951	8.5373	8.8155	9.3746	8.6217	8.2095	9.1039	9.9567	9.2516	9.5579	7.7763	9.9137	8.6689	9.4662	9.731	8.4717	9.1122	7.7641	9.2822	8.7951	8.9601	8.6322	9.3552	9.6024	7.9206	8.5618	6.0726	8.6107	9.8779
DUOXA2	6.3671	7.0882	7.7626	6.002	6.1823	6.1831	6.2408	6.3606	6.3627	6.5064	8.0948	5.3755	5.6734	6.4003	6.626	5.5869	6.1137	6.1928	6.7914	6.0634	6.3778	9.0009	10.7549	10.809	10.7494	11.2068	9.6159	7.0635	10.1705	9.3979	8.9926	8.2736	10.5464	9.6149	6.6165	9.9408	11.023	10.8818	8.1576	9.8433	10.0699	9.5117	8.734	9.1399	10.593	11.3198	7.4837	9.0488	6.0811
PDLIM4	8.4814	7.8452	7.3612	7.3095	7.9473	7.7876	8.4095	8.5982	9.4784	8.3	8.5888	8.57	9.0237	9.4324	8.9635	8.0885	7.6537	8.5327	7.9653	7.5902	7.1955	8.3124	9.4826	8.8965	9.4316	9.9421	9.0626	8.8609	8.7195	8.1638	9.2424	8.9602	9.1857	8.1338	8.5796	9.3294	8.7652	9.5796	8.4416	8.9073	8.8609	8.6541	8.0398	8.8569	9.0857	9.8444	10.8871	9.1026	8.6439
CD300A	7.7089	9.3489	8.6733	8.2475	7.2207	8.3746	8.0972	7.8205	8.5265	8.3289	8.176	6.6786	7.8707	6.837	7.4392	7.765	9.0189	8.0647	8.7327	8.2796	7.6265	9.4935	9.2654	9.1145	9.5375	8.6617	8.5328	8.7901	8.6261	8.5777	9.9197	8.3808	9.0121	9.4785	8.1855	9.284	9.4537	9.5543	8.6529	9.2385	9.1748	9.7522	9.715	8.7455	10.1692	9.4153	10.6595	9.1224	8.2281
MCOLN2	9.2711	10.5405	10.0345	10.1115	9.7526	10.3026	8.5128	9.3745	9.3258	10.1574	9.1163	11.1591	8.1047	10.5322	8.5631	9.9082	9.9379	10.4732	9.4422	9.2222	10.0066	9.245	8.9587	9.0769	9.1324	9.0983	8.2236	8.9996	8.8864	9.0119	9.3488	9.4131	8.4675	7.7037	10.62	7.8703	9.0092	9.0008	8.9226	8.2029	8.0295	9.0389	8.913	8.3644	7.8257	8.4137	9.8625	8.16	8.7242
TOX3	9.1888	9.1188	9.6022	9.9306	9.2514	8.8637	9.1763	9.2449	8.8342	9.5084	9.5162	9.8672	9.7547	9.8534	9.464	9.8175	9.8167	9.5416	9.3583	9.4186	9.5209	8.8539	9.2126	9.3611	8.8901	7.6365	8.9751	9.7229	9.3207	9.6199	8.0844	9.3346	8.9546	9.3802	9.6428	8.9359	9.641	8.5958	9.7024	9.195	9.0642	9.0926	9.1479	8.8648	8.235	8.4865	5.2515	8.7537	9.6235
FLJ45340	8.1877	7.3506	9.3496	9.4963	9.6175	9.0956	8.6124	9.2009	9.115	8.6811	7.373	8.307	8.0782	8.666	8.6574	8.1683	9.0921	9.5233	8.1112	8.7647	7.1817	9.3563	9.1259	9.3742	9.1589	8.6843	9.4573	8.4217	9.2091	8.2101	9.9568	8.4631	9.0211	9.0156	8.4645	8.8872	8.854	9.0934	9.1786	8.5419	9.3166	8.5148	9.4823	9.9	8.6023	9.4767	10.3932	9.651	8.0526
FAM129C	8.1075	8.0831	6.311	7.9943	6.4069	5.2034	5.8264	9.8659	8.2163	7.4796	9.3135	10.1057	8.8915	11.1223	6.9998	8.1238	4.8704	6.1731	8.1673	7.8655	4.7037	11.5249	8.5323	8.0279	8.9305	10.7547	9.0685	7.3054	9.8347	5.6519	11.4564	7.8011	10.696	5.8009	6.4124	9.8359	7.1258	9.815	8.0245	8.8818	10.1482	8.8455	10.6846	11.0995	9.4597	7.9765	11.4329	8.7137	7.459
RASSF2	8.3362	8.4335	8.2212	8.9169	7.5899	7.0584	8.1122	7.8954	7.477	7.725	9.4417	7.7337	9.0016	8.8403	8.6344	8.7256	7.8652	6.5782	8.567	7.7243	7.6438	10.4519	9.3589	8.7536	8.3446	8.667	9.0927	8.3247	9.1692	8.2418	10.7444	8.5671	9.4592	8.7198	8.0146	9.898	8.5479	9.7442	8.4504	9.2537	9.3665	9.1394	9.7834	10.0784	9.6285	8.3089	10.7851	9.7766	7.9925
SNX20	7.7742	8.0043	8.2741	7.7968	6.7926	7.9035	7.5848	8.3861	8.3594	7.3915	8.826	8.1267	8.3157	8.6011	7.4533	7.9688	7.5023	7.345	8.0094	7.914	6.8702	10.0276	9.2592	8.5372	9.8425	10.132	8.4151	7.7253	9.0697	8.0525	10.3244	7.9386	9.4341	8.6224	7.8202	9.5471	8.3654	10.2012	8.1435	9.1141	9.4243	9.2653	9.5979	9.7513	9.7799	9.4579	10.696	9.2704	7.6139
SLC22A23	9.9631	9.5459	9.7942	9.9165	9.9113	10.2672	10.2448	10.415	10.3326	10.3816	9.1088	10.4079	9.7452	10.3297	10.183	9.5475	9.7634	10.4022	9.4941	10.1564	9.595	8.6356	8.4676	9.2021	9.3834	8.8851	8.914	9.5139	9.1449	9.3354	7.9044	9.4258	8.428	9.1519	10.2277	8.13	9.0288	8.2134	9.5936	8.3756	8.7066	8.3031	8.8314	8.9073	7.9634	9.1035	6.5475	8.4434	9.2937
LTB	7.9569	8.878	7.7447	7.5661	7.5045	7.3267	7.5862	9.4083	9.1314	7.955	8.8025	8.254	8.7846	8.9075	7.1318	8.1101	6.9726	7.5916	8.4586	7.8545	7.2058	10.2303	9.2335	8.5556	9.877	10.9262	8.3985	8.1558	9.0835	8.3377	10.8068	7.7389	9.6686	8.0039	8.4097	9.179	7.8809	10.0205	8.0099	8.7878	9.5527	9.1989	9.6941	10.3625	9.2998	9.67	10.2531	8.6376	8.097
DEFA6	7.316	6.4169	9.7339	4.7064	5.5101	5.3941	6.8191	4.3289	4.2537	5.3709	11.8993	5.5323	6.0803	6.65	6.6988	4.7043	6.0676	5.6177	8.4538	7.6139	6.3895	5.4663	10.9266	6.7062	8.9993	8.777	12.5437	9.2436	8.2132	10.6708	11.4619	12.1719	11.5905	10.4314	8.9446	12.2444	8.9415	7.196	12.5935	12.2277	8.045	9.3341	11.0423	11.0585	11.3529	10.6083	9.1395	8.5366	9.8985
COL15A1	8.4259	6.9882	8.0513	7.8506	8.3664	7.6292	7.6533	7.1484	7.2372	7.9073	8.399	7.5748	8.6934	8.4978	8.2213	7.9274	8.413	7.3366	7.9375	8.2324	6.9129	9.1126	9.6569	8.9779	8.316	8.0755	9.6786	7.9904	9.059	8.5226	10.2586	8.4603	9.1805	9.2905	8.3732	9.5771	9.4318	9.8354	8.7633	9.3334	9.0354	8.9213	8.4768	9.5133	9.8869	8.0961	10.9921	10.5564	8.4036
CST7	7.751	8.7884	8.2276	7.2842	7.166	7.7104	7.2783	7.8619	7.9029	7.3059	8.3722	7.059	8.3573	8.3929	7.6526	8.2346	7.1818	7.3737	7.9267	7.5711	8.4267	9.0403	9.6115	8.6152	9.4306	9.5223	9.2757	8.4582	8.1285	8.2555	9.5685	8.6266	9.7895	8.7755	7.9189	9.2375	8.8301	10.4842	8.6308	9.2076	8.9694	9.7271	9.6528	9.1576	10.0607	8.7864	10.6147	9.6952	8.2235
TRAF3IP3	8.3414	8.4299	8.9919	8.4407	7.1004	7.7068	7.6894	8.7465	8.8139	8.2037	8.7148	8.8081	7.084	9.6585	7.6346	7.737	7.6215	7.7379	8.3184	7.9068	8.2039	9.9346	8.5543	8.267	9.2513	9.9568	8.7213	8.0164	9.001	7.382	9.9205	8.0049	9.7114	8.4084	8.1204	9.0873	8.4746	9.7685	8.4766	9.2202	9.3187	8.5502	9.6404	9.9888	9.6333	9.0615	9.8199	9.0571	7.7976
C8orf4	8.3917	8.2748	7.4258	8.1439	8.3474	7.3847	7.1267	7.0924	5.7892	7.1434	8.8933	7.0305	8.1849	7.8803	9.9616	8.3888	8.5668	7.0356	8.862	8.6545	8.5667	9.7121	9.0923	8.7177	8.4287	8.5705	9.5699	8.9162	9.6282	10.1243	10.4628	9.176	9.1707	9.5654	7.3123	9.8893	9.7563	9.7793	10.649	9.5329	8.2628	9.6857	9.6589	9.7023	9.5794	8.2189	9.8139	8.8996	8.407
FCRL5	7.6543	7.3043	8.092	7.6146	6.7228	7.5439	7.2772	8.4921	8.6213	7.3696	8.0611	7.9579	6.854	8.2974	7.5062	6.4179	6.6975	6.989	6.5156	7.194	6.2521	9.5616	9.8178	8.6281	10.0602	10.9952	9.6045	7.4079	9.453	6.9462	9.5115	7.5592	10.2238	9.1081	7.2963	10.0118	8.3414	10.3903	7.9517	8.9763	9.1074	8.1628	8.5063	7.8352	10.4496	9.9658	10.0567	9.118	6.3789
CRISPLD2	9.2777	6.4457	9.2564	8.2839	9.076	7.5818	8.4312	8.5092	9.4509	8.8786	8.5744	8.2248	9.1283	9.0979	9.9005	8.4764	8.153	8.6147	7.8279	8.2075	6.5681	8.3035	9.1886	8.4376	8.7824	8.3181	9.7491	8.8074	9.1404	8.7118	9.5378	9.2171	9.4087	8.83	8.8194	9.7162	9.322	8.9325	9.0675	9.1809	8.7845	8.5888	8.5209	9.233	8.5666	9.2403	10.2835	9.9696	9.378
CD27	8.0673	8.7311	9.0183	8.6696	7.3727	7.8546	8.1269	8.3401	9.2333	7.8398	8.3472	7.1834	8.579	7.3918	7.1428	7.7385	7.7741	6.8306	8.5507	7.9168	7.2703	9.4365	9.4031	8.3759	10.0537	10.0261	9.1436	8.1752	9.2809	8.0919	9.685	8.5139	9.9504	8.7192	7.9917	9.9571	7.8217	10.047	8.5813	10.0426	9.4202	9.391	8.9956	9.6289	10.0874	9.5225	9.2577	9.3005	8.3327
HEG1	8.2594	7.6545	8.41	8.5514	8.3253	7.3684	7.9585	7.5151	7.7433	8.0874	8.6804	7.3373	8.3467	7.9757	8.8442	7.8872	8.563	7.6676	7.5577	8.2206	7.2252	9.6532	9.429	9.5037	8.4411	8.738	9.7176	8.3302	9.6396	8.8209	10.3726	9.1122	9.3707	9.0972	8.2406	10.2313	9.6808	9.6924	9.0188	9.6614	8.9182	9.1104	9.1998	9.9015	9.8558	8.3724	10.6331	9.9842	8.1574
DRAM1	8.1492	8.1906	8.5242	7.2879	7.443	7.9499	7.8945	7.8389	7.8498	7.782	8.5194	7.5603	7.0364	8.5063	8.6338	7.5415	7.5051	7.2365	7.7878	7.7732	6.7196	9.3072	9.7761	8.8033	9.5558	9.5248	8.8739	7.6838	8.8962	8.9206	9.3917	7.9606	9.4917	9.1277	7.5833	9.2847	8.6114	9.7018	8.1336	9.0927	9.0968	9.0687	9.1033	8.2648	9.7112	9.5692	10.6403	9.1235	7.7745
C2orf88	9.8545	10.9343	9.8483	10.3454	9.584	9.9455	10.0158	10.5151	10.2247	10.492	9.8124	10.1569	10.4672	9.5886	8.9539	10.367	9.93	10.4546	9.9574	9.943	10.5928	8.2889	8.4473	9.5814	8.9827	8.4051	8.1026	10.4363	9.2281	10.3618	7.7152	9.8102	7.9866	9.3185	9.7465	7.4786	9.4503	7.8817	9.4146	8.413	9.4688	9.6344	9.0596	8.4269	6.9963	9.0807	6.2405	8.2855	9.5622
RFTN1	8.2283	8.1164	7.3929	7.596	6.9905	7.3652	7.7441	8.5184	8.3898	8.078	8.6709	7.5964	8.618	9.11	8.1892	7.8478	7.6802	7.3707	7.9698	7.6523	7.3527	9.9093	9.1944	8.47	9.405	9.801	9.2178	7.9509	9.0627	8.4935	10.4171	8.2339	9.5078	8.4388	8.1991	9.3886	8.6769	9.9219	8.2129	9.4454	9.271	8.8047	9.1633	9.1743	9.725	8.4858	9.8979	9.0361	8.2209
C4orf7	7.08	9.1039	3.6221	6.8888	6.986	3.3318	4.0207	9.5073	8.1859	6.3674	10.1816	7.3242	8.7703	10.3481	5.8684	8.7871	4.8851	5.322	7.7772	8.4722	4.638	10.9905	9.2264	8.3619	9.1024	11.1078	8.3047	8.7459	10.5953	6.9397	11.5109	8.6583	9.9992	6.86	6.5838	10.2086	8.8447	10.4988	6.7796	9.8368	9.9805	9.3742	10.3324	9.3109	10.6665	8.7195	11.1052	8.1918	7.0443
SRD5A3	7.559	9.6137	8.2387	7.3725	7.3871	7.3362	7.1107	7.1506	7.8692	7.6356	9.2659	6.9652	9.1994	8.3445	8.6574	8.6256	8.136	6.5356	8.2408	7.5391	8.9518	9.2007	9.9068	9.469	9.6916	8.5562	8.7397	8.2401	9.2817	9.0454	8.5613	8.7323	9.9888	8.7753	7.9162	9.7837	10.2682	9.6109	8.3071	9.1418	9.264	9.2718	8.3589	8.5108	10.2134	9.8509	7.4571	8.5089	8.5489
DARC	7.8511	7.7196	7.1483	6.433	7.2565	7.3878	7.2606	7.7788	8.3359	7.8423	9.1242	8.7352	9.2474	9.5347	9.5523	9.1196	7.1012	7.1186	7.6503	6.6357	7.1202	8.4261	9.2058	8.975	9.2715	9.2399	9.2102	8.4806	9.1723	9.3788	9.7825	8.3539	9.3958	8.4749	8.6203	9.0562	8.66	9.9965	7.4207	9.3666	8.1284	9.3276	8.7039	9.451	9.4377	9.1484	10.1004	9.2671	7.8016
NEURL1B	10.0115	9.5868	10.6541	10.6988	9.9408	10.6195	10.1606	10.0601	10.054	10.4734	9.7324	9.9406	10.3304	9.5936	9.2099	10.3322	10.7953	11.2896	10.2	10.5413	9.6944	8.4763	8.6315	8.9458	8.8825	8.5104	8.8135	9.1788	9.6256	9.4684	8.0947	9.5594	8.4314	9.3719	10.156	8.0556	8.829	8.4831	9.3461	8.0667	9.4648	8.6423	9.6813	9.1739	8.9255	9.0554	8.5762	9.1899	8.9125
LOC283663	8.2976	8.1598	7.721	8.4441	6.9887	8.1205	8.0284	9.216	9.3752	8.0016	8.6929	8.7048	7.6017	9.2622	8.2543	8.9082	7.7735	8.4188	8.2592	8.4106	7.8554	10.9247	8.214	8.8742	8.7631	11.1154	8.5265	8.3079	9.3164	7.6894	10.5005	8.7627	9.7036	7.6225	8.4609	8.9648	7.7806	9.6222	8.1224	8.7103	9.6527	8.6328	9.8502	9.9603	8.9403	8.9998	10.7479	8.6002	8.1322
IGKV3-20	8.1225	7.2674	9.7687	8.9628	7.9957	8.5817	8.463	8.2281	7.2849	7.7549	8.4362	6.4653	8.8796	6.9182	7.1682	8.1465	8.4815	6.5487	8.7473	9.1913	7.6556	9.0614	9.7993	8.5724	8.8915	8.7729	9.2102	8.5048	9.8567	8.4544	9.4983	8.7747	9.4331	9.5033	7.9506	9.9079	7.8113	9.8122	8.5066	9.8406	9.5768	9.5523	8.4464	8.9376	10.1248	8.9196	9.0854	10.1885	8.5816
TFPI	8.244	7.4989	8.1558	8.3009	8.2768	7.3629	7.2799	6.2287	6.9187	7.7987	8.825	6.7442	6.8762	8.2577	9.0356	8.5868	8.6908	7.0867	8.6109	7.9033	8.0338	9.4044	9.4326	8.5177	8.0555	7.7646	9.3127	8.6914	9.2187	8.5447	9.9387	8.7023	9.5328	9.1542	8.4491	9.9813	9.3297	9.6984	8.7085	9.39	9.1477	9.6244	9.1017	9.1438	10.0882	7.9303	10.1971	9.8501	8.5902
SLC35F5	8.7491	9.4397	9.6127	10.1153	8.8111	8.9177	7.7507	8.0909	6.8877	9.0395	9.8811	8.7404	9.7168	9.1712	9.21	10.1496	9.6767	8.2951	9.9497	9.514	9.7397	9.1246	8.7486	8.999	7.2509	6.7538	8.8242	9.3692	9.0114	9.6203	9.0068	9.3351	8.7498	9.5065	8.2875	9.2626	9.6146	8.3331	9.4029	9.7375	9.0967	9.6049	9.0437	8.9975	8.6325	6.6067	8.4098	9.498	9.3096
FOXH1	10.0648	8.5479	9.0458	8.5643	9.3877	10.1486	10.4944	10.7744	11.3508	10.7303	7.5858	9.84	8.128	8.8849	9.3997	7.2898	8.2348	10.5669	8.2583	9.3945	8.2775	7.7737	8.5158	8.8454	9.7853	10.6483	8.9553	9.0084	8.8534	8.7087	7.8399	8.7272	9.1631	8.9315	9.4673	8.3987	8.1441	8.6764	8.9951	8.4902	9.3556	7.2692	8.0363	7.9652	8.374	10.4185	7.6061	8.28	8.178
C2	7.4198	8.0463	8.52	7.7572	6.6459	7.6445	7.8203	7.6689	8.1508	7.3736	8.0148	7.4405	8.3767	8.0022	7.825	7.5663	7.5376	7.2943	7.8422	7.2956	6.7033	9.0066	9.6283	9.2244	9.7206	9.3769	9.1867	8.1654	8.7389	8.3301	8.8714	8.1835	9.1462	9.4458	7.9569	9.3789	8.9418	9.6723	8.712	9.6998	9.5908	9.2439	9.3292	8.55	9.7958	9.9113	9.6494	8.9241	8.1629
AZGP1	8.3795	9.5854	8.0004	6.7642	8.214	9.0394	8.4972	7.8464	7.923	7.9865	9.024	8.4483	8.6429	7.5371	7.7591	7.6509	7.7195	8.0606	8.4503	9.3098	7.4627	8.9263	9.7389	10.0534	9.7045	9.677	8.9852	7.671	9.2194	8.5431	8.825	8.7132	9.1198	8.1541	8.0206	9.1636	9.491	10.0403	9.1966	9.1784	9.6006	10.1118	8.0766	7.4193	9.9774	9.4524	6.2842	8.7981	7.5955
ARL4C	7.7521	8.3292	8.4314	8.1584	7.4684	7.0685	7.4704	7.1091	7.9633	7.6622	8.6194	7.2758	7.4404	8.4071	8.4343	8.0862	7.9394	7.1096	8.7291	7.8522	7.4863	10.2307	8.8237	8.321	8.8428	8.6421	9.0169	8.328	8.8795	8.4901	10.401	8.5419	9.5499	8.5162	8.0373	9.4659	9.1505	9.8216	9.2659	8.9176	8.9759	9.8678	10.032	10.4425	9.8664	8.5176	10.6183	9.3717	8.1856
ARHGAP9	8.1016	8.3104	8.367	7.9849	6.7672	7.6009	7.6895	8.5607	8.6499	8.1017	8.4539	8.3447	7.7624	9.4589	7.7462	7.6562	7.249	7.994	7.7646	7.522	6.9345	9.8488	9.1152	8.4835	9.345	9.6126	8.9045	7.7557	9.0253	7.6637	10.0274	7.71	9.4817	8.5719	8.0484	9.2053	8.3899	9.7326	7.723	9.2	9.1439	8.7382	9.4314	9.5617	9.6141	9.4265	10.4202	9.1911	7.3525
RPAIN	9.012	9.838	9.5108	9.8459	9.095	8.294	8.1145	7.5266	6.7541	8.5846	9.5132	6.7793	10.0241	7.4202	8.482	9.6175	10.2813	7.2974	10.1313	9.5495	10.2518	9.8453	9.3166	9.2142	7.6787	7.8625	9.5425	9.8553	9.4884	10.2098	9.4931	9.6115	9.001	9.3069	9.2211	9.5788	9.8031	9.0534	9.7135	9.6079	8.8108	10.2454	9.6721	9.4318	9.1988	7.1004	8.9085	9.1936	10.0529
EGLN3	9.6552	9.4934	8.0031	9.4045	8.7119	8.9423	8.5899	8.8987	7.961	9.3736	9.4414	9.3414	9.6938	8.2364	7.1954	9.9793	9.3468	9.412	9.9573	9.1548	9.4973	7.8552	9.2466	9.907	9.6395	9.0807	8.7108	8.5727	8.9724	9.8243	8.1609	8.7046	9.4022	9.7701	8.8242	8.6754	9.9334	9.1311	9.3401	8.3556	9.5071	8.4162	8.3282	8.8494	9.2387	9.6121	6.4767	8.4699	8.5407
PANK1	9.7968	10.033	9.9255	9.7627	9.341	8.7772	9.9065	9.7885	9.3883	10.1341	9.6239	10.0498	9.8612	10.6585	9.7057	10.8885	10.6949	10.5756	10.1788	9.7721	9.7786	9.2061	8.9051	8.8617	7.6832	8.278	9.1891	9.2771	9.3977	10.1956	8.4128	9.1394	8.5413	9.5424	10.271	7.8805	9.3551	8.6438	9.6208	8.7808	9.0573	9.3599	9.7127	8.6765	8.4019	8.562	6.1509	8.5181	9.6712
LOC100294335	9.5553	8.4579	9.1175	8.9066	9.3616	5.2961	9.3742	9.7102	9.8141	8.6208	8.4751	9.4698	7.378	8.9657	9.8859	8.5195	8.8527	9.1929	7.678	9.1747	8.2097	8.5191	9.2969	9.4863	9.9798	10.0034	9.0643	9.1783	9.4135	8.5878	9.0377	8.5754	9.8765	8.343	9.904	8.9804	9.0164	9.8438	9.3472	8.3257	8.893	8.3812	9.0255	7.9594	8.5184	9.5098	8.7218	5.3362	8.55
LOC100293679	8.3819	8.3533	9.0978	9.0865	8.2131	8.05	8.2579	7.4607	5.7375	7.8462	8.8402	5.7959	8.8393	6.9975	7.0065	8.4996	8.9751	5.7592	8.6019	8.7373	8.5313	9.1583	9.2155	8.5639	9.1991	9.1402	9.101	8.6518	9.1483	8.8015	9.486	8.8539	9.1358	9.2502	8.251	9.498	8.391	9.3255	8.8541	9.811	9.4686	9.3156	8.9921	9.2384	9.8265	8.9858	9.5451	9.4076	8.8089
P2RY14	8.6876	9.6388	8.6327	8.4816	8.1869	7.2657	8.4698	6.8773	7.9248	8.3376	9.6862	7.343	8.6085	8.4994	9.6516	8.8588	8.7474	7.5901	9.4211	8.0824	8.8776	9.2765	8.6575	7.8486	8.0738	7.5803	9.8009	9.1604	8.7989	8.8505	9.3994	9.4928	8.9439	8.6076	7.7731	9.3141	8.7139	9.0178	8.9177	9.3632	8.4108	9.7263	9.0331	9.6253	8.9647	7.6851	9.9702	8.5833	9.2876
GLCCI1	7.6066	7.1201	8.8534	8.8539	7.1939	7.0412	7.0339	6.3456	6.3887	7.2043	9.7431	7.9339	7.2064	9.0794	8.7263	8.7269	8.5866	6.932	7.9911	7.9594	8.1723	9.9889	9.7337	8.6359	8.8918	8.4691	9.6165	8.1576	9.391	8.1011	10.105	8.5332	9.626	9.652	7.9518	10.3352	9.1062	9.9983	9.0147	10.2084	9.567	8.9295	9.1665	8.9307	10.0615	7.977	9.5719	9.5658	7.8961
SLC22A18AS	10.2751	10.4798	9.6058	9.6341	9.418	9.9263	9.4869	9.9676	9.2946	10.2108	9.7853	9.49	10.8453	8.9336	9.5362	10.05	9.7632	10.1777	10.0655	10.0619	9.8921	8.8713	8.9862	9.6564	8.6497	7.7626	8.5217	9.7573	9.1246	9.3812	7.9259	9.6491	8.5506	8.4869	9.9871	8.2661	9.4521	8.7774	9.2335	8.9875	8.9428	8.9776	8.9284	8.2357	7.9888	8.7979	6.5145	8.1585	9.3303
C19orf77	9.5081	9.3264	9.3722	8.7723	8.838	9.8475	9.184	9.9198	9.5244	9.0424	8.4624	8.4238	9.539	9.6423	9.8954	8.9122	9.7021	7.2327	9.7418	9.843	8.3144	8.9301	9.0931	8.5878	9.1906	8.4681	9.5505	9.8845	9.2339	9.3184	8.0238	9.7543	8.6906	9.3577	9.3805	7.9151	9.0245	7.7885	9.1406	9.5155	9.5284	8.399	8.7977	9.108	7.3086	8.6814	4.8915	8.843	9.4501
MAD2L1	8.7185	10.2169	8.9249	9.0175	8.6528	7.6703	7.8164	7.8236	6.1007	8.487	9.7332	7.4481	9.7255	8.6221	9.5418	9.8785	9.6458	7.8184	9.3875	9.118	10.4698	9.5664	8.7515	9.1383	7.7931	8.2813	9.1789	8.3695	9.4712	9.8039	9.6212	8.7004	8.9126	9.0559	8.8103	8.9065	9.844	9.0789	9.1037	9.5472	8.7916	9.8541	9.4166	8.7048	8.9585	7.2282	8.4384	8.9129	9.0016
CASZ1	9.3138	8.7491	9.7431	9.6493	9.0834	8.8357	9.4909	8.0744	7.2675	9.2342	8.6489	9.011	9.7114	10.1903	9.6559	9.1763	9.3698	9.2793	8.8794	9.1687	8.7036	9.2409	9.282	9.9468	8.7126	8.2035	9.3602	9.6399	10.0062	9.5521	9.3649	9.8801	9.3748	10.0391	9.6661	9.6097	10.1283	8.6913	10.4395	9.8467	9.5143	8.7581	9.4552	9.1115	8.2317	7.8774	7.4425	9.1419	8.8691
DOK3	7.8723	7.1537	7.6939	7.1728	6.6951	7.1826	7.1957	8.4574	8.9928	7.9206	8.1811	8.0831	7.6456	9.0673	8.0265	6.8813	6.5204	7.0054	7.1911	7.3995	6.0743	9.4416	9.4855	8.3946	9.5496	10.2764	8.4332	6.8551	8.9932	7.6289	9.8907	7.6713	9.3645	8.9137	7.4596	9.4165	8.3486	9.8302	7.8438	9.2443	9.2074	8.6393	8.6776	8.0134	9.7563	9.6208	10.4947	9.4195	6.8062
TNC	6.7351	6.5884	5.5987	7.2209	7.4238	5.927	7.0152	6.5463	6.7769	6.7541	7.7156	6.5008	6.294	5.8708	7.7607	6.5838	7.6302	6.4198	6.5794	6.936	6.3625	8.3181	10.5352	8.8386	9.1294	8.4392	9.9767	7.6328	9.4694	8.0623	10.4858	8.1047	9.4725	8.8801	7.4052	10.6872	9.9597	10.4194	9.0038	10.2033	8.3263	9.195	7.516	8.952	10.5949	8.8663	12.4603	9.8227	8.4012
SEMA4G	9.5687	8.7023	8.9774	9.4563	9.9262	9.8801	10.0402	10.0692	10.6498	10.0126	7.5736	9.1826	8.8297	9.0586	9.501	8.5953	9.6404	9.8173	8.8909	9.4888	8.7957	8.5936	8.8706	9.3308	9.1666	8.5062	8.7814	9.6898	9.1307	9.0726	7.2043	9.4773	8.7973	9.0146	9.9951	8.5196	8.8689	8.2236	9.1339	8.3956	9.5988	8.4788	8.7922	8.7167	8.254	9.5744	5.2254	8.8769	9.7116
CASP6	9.3554	9.9267	10.0128	10.1038	9.647	9.4242	9.1492	9.0465	8.4365	9.4892	9.5984	8.3459	9.8643	8.3821	8.992	9.8927	10.3519	9.1353	10.3523	9.9233	10.0768	9.0262	8.4428	9.3909	8.1095	8.0968	9.1248	9.6635	9.3574	9.8634	8.227	9.7538	8.5914	9.0598	9.7507	8.5781	9.6071	8.343	9.3093	9.1887	9.5133	10.1144	9.518	9.4306	8.3173	8.5339	7.1255	8.9081	10.1015
CXCL2	4.8146	5.7095	7.7107	7.6558	6.1948	5.33	4.4114	4.7712	5.5116	5.5326	9.0486	5.8055	7.8273	6.7405	7.5045	8.1139	6.3394	6.1041	6.7985	6.1891	6.569	9.3573	10.7261	10.1093	9.2531	9.2702	7.8396	6.8307	9.8555	10.6989	10.3218	7.0273	9.3963	10.0608	5.4065	9.5696	9.8015	9.9361	8.9181	9.4302	9.5821	9.8241	10.9004	8.251	10.6953	9.4902	11.0162	9.8935	6.3322
FLI1	7.8759	8.5762	8.6658	8.6409	7.4673	7.347	7.2968	7.276	7.0653	7.5042	9.631	8.3564	9.0683	9.322	8.4866	8.8723	8.4604	6.5612	8.414	8.0919	8.1523	9.8271	8.9706	8.2472	8.0983	7.8806	8.7795	8.3158	9.0443	8.4434	10.0834	8.4786	9.3787	8.9502	7.9461	9.2411	8.6613	9.2158	8.4537	9.5147	9.0058	9.104	9.2472	9.7066	9.3752	7.9368	10.076	9.6847	8.2079
VNN1	5.2859	6.3686	6.2404	6.5301	4.3432	5.3224	5.0162	6.0112	6.7685	6.0898	9.5537	5.4851	4.9493	7.2074	7.3009	5.8038	6.2435	4.7432	5.7733	4.9933	7.9062	9.039	11.0747	10.4034	8.6527	9.5322	8.4548	9.6827	8.7904	8.2753	9.1298	8.6666	10.7046	7.9375	7.07	10.2989	10.8967	9.7589	8.9781	10.0366	9.8074	8.4319	8.0896	9.5425	10.2969	9.2618	9.1182	8.8518	7.0905
OSMR	8.0083	6.1904	7.5749	7.3508	7.8656	6.6129	7.306	6.2994	7.1038	7.2297	8.236	6.4525	7.4149	8.1918	8.4194	7.3101	7.6494	6.7018	7.0335	7.4377	6.3051	9.2449	10.2976	8.2486	8.357	8.644	9.6295	7.666	9.5071	8.8543	10.0218	8.2799	10.1743	9.4211	7.5076	10.2053	9.2422	10.0372	8.6875	9.3426	9.2524	9.1885	9.0341	9.2577	10.06	7.9687	10.6351	9.8247	7.6125
APOBEC1	9.0246	9.7977	9.5243	8.5665	7.0462	9.8892	8.8415	9.0405	6.9761	9.9715	10.2404	7.6485	8.7516	7.6599	8.1729	8.4952	8.9507	8.9254	10.6112	10.3376	9.8631	6.6163	8.8996	8.8238	8.6332	6.6784	9.86	7.3404	10.1385	8.4729	8.043	9.0179	9.4205	9.8532	7.9349	9.3089	9.2166	7.4063	9.44	9.8876	9.3464	10.3364	7.8694	7.7315	8.1855	8.8705	5.7804	9.5183	6.6223
PHLPP2	10.4181	9.997	10.6469	10.8027	9.9844	10.7382	10.2799	10.2446	9.2243	10.6525	9.9604	10.6515	9.7914	9.988	9.5962	10.5021	10.4111	10.5552	10.3961	11.0866	10.1828	9.3021	8.2454	9.0022	7.6149	6.4277	8.705	9.9493	9.8866	9.0786	8.3133	9.5866	8.5837	9.5521	9.9631	8.2935	9.2188	7.9247	9.649	8.758	9.0765	8.8498	9.1553	9.0913	7.3944	7.7371	7.8408	8.9869	8.6186
CCL13	10.5668	10.4183	9.8099	10.4135	10.028	10.6498	10.7527	9.7871	9.2606	10.1556	10.0277	9.4478	10.2912	7.8091	9.6255	9.5075	9.1843	8.8156	10.2246	9.4915	9.7011	8.7895	9.3246	8.2825	8.3214	6.8679	9.2179	9.4974	9.0462	9.4842	7.6503	8.8212	8.459	8.5979	8.1761	9.0261	8.1467	7.8488	9.3665	8.4825	7.6729	10.4799	9.4834	9.0746	8.0803	8.2549	7.9678	8.3807	9.3521
EFNA1	11.5994	10.0683	9.3339	9.9644	11.1722	9.9404	11.4927	11.135	11.2126	10.1806	9.2803	9.0843	9.1302	8.5439	7.5884	9.5985	9.7287	11.4423	10.1574	10.886	9.8661	7.6081	8.2395	9.3063	9.3355	8.6052	9.0519	8.4445	9.0317	9.331	7.2782	9.1208	8.3819	9.6274	10.3533	8.0343	8.8482	8.3657	9.4976	7.894	8.378	7.7348	8.3275	8.5411	8.2158	8.8467	7.1323	8.7765	9.5911
APOOL	9.4895	9.0151	9.6743	9.8098	8.8958	8.8167	8.6558	7.4897	7.1493	9.0444	8.838	7.4953	9.4585	9.5352	8.9186	10.3229	10.1946	8.0079	9.7029	9.5779	9.139	9.0696	9.3589	9.4555	7.5517	6.6393	9.8744	9.3443	9.514	8.8282	9.7954	9.0925	9.2066	9.8693	9.586	9.705	8.9527	8.9699	9.9191	9.7076	8.3894	9.5164	9.192	9.6056	8.6742	7.2144	9.0871	9.4076	9.4602
MARVELD3	10.1001	9.7448	10.0229	9.6071	9.5269	10.1065	10.1968	9.9893	9.5069	10.2044	8.8539	9.2458	9.6261	9.3037	9.1901	9.5887	9.8193	9.9375	9.8075	10.5504	9.167	8.8898	8.3845	8.9604	8.5318	7.6819	8.6541	9.0675	9.2152	9.2421	7.3506	9.1154	8.6296	8.9834	9.3504	8.2741	9.4245	7.72	9.1063	9.0754	9.3453	9.0448	8.8906	8.5808	7.7664	8.1336	5.3648	8.8912	9.306
KCNJ2	9.2996	9.7203	9.5798	10.2515	9.7572	8.9081	9.2483	9.0085	8.7049	9.4944	9.7361	9.7693	9.125	9.5019	8.4908	10.4407	9.9929	9.5217	9.3273	10.076	9.9125	8.676	9.6475	8.325	8.143	6.7907	8.5918	8.2809	9.2126	8.8107	10.1696	8.2774	8.3888	9.5778	9.324	8.8392	8.9336	8.4216	9.2103	9.161	8.2649	8.8854	9.3696	7.9713	8.8579	7.3726	11.2352	8.5387	9.2345
PRKCB	8.4964	8.0647	8.4295	8.2068	7.7358	7.9543	7.4349	7.8657	7.2442	7.2262	8.6839	7.5691	8.0797	8.3216	7.5108	8.5415	7.9272	8.2133	8.5172	8.2016	7.2247	10.0974	8.9719	8.6144	8.9769	9.5035	8.678	7.9557	9.0606	7.7923	10.5292	8.1003	9.5058	8.9068	8.2612	9.4979	8.5643	9.7704	8.2851	9.4145	9.307	8.9796	9.5933	9.5538	9.7984	8.8573	10.2556	9.0514	7.5022
LOC25845	11.3451	9.7628	11.6213	9.9793	9.5151	11.7902	11.2166	10.7853	9.6445	11.4449	9.5528	9.4464	10.665	8.8597	8.3958	9.5521	8.8728	11.6046	11.2717	11.9315	8.7606	8.6403	8.38	9.4183	8.2499	7.8263	8.7998	7.0657	9.2794	8.5836	7.5717	9.4289	8.2255	9.1979	9.4251	7.5028	9.5452	8.1568	8.8515	9.1111	9.3773	8.9734	8.8453	7.532	7.9852	8.2548	6.578	8.9992	7.0464
CXCL9	5.5524	8.1998	8.4202	6.4929	5.3579	5.9458	5.3972	5.8066	5.9182	5.8697	8.5035	6.5113	5.5692	6.6656	5.5519	6.409	6.7079	6.3274	6.841	5.8893	6.6581	10.0728	9.7599	9.7462	9.9208	8.2286	8.3137	7.7407	7.8983	8.2232	10.2127	6.8532	9.7707	10.102	7.6734	9.766	10.0024	10.329	7.5796	9.9806	9.904	9.6891	11.2605	9.2886	10.0809	9.9379	11.8034	9.0945	6.4147
TRPM4	9.9842	9.185	9.3455	9.1941	9.6664	10.4456	10.411	10.6873	10.8939	10.541	8.0963	9.3616	9.3252	8.4421	8.7483	8.7718	8.9968	10.4769	9.1536	9.3686	8.6626	8.2205	8.7316	9.3186	9.5908	9.332	8.887	8.8453	8.9794	8.9348	7.2258	8.7864	8.5669	8.9583	10.1553	8.0887	9.0201	8.2565	9.07	8.1506	8.7673	8.9723	8.6814	7.7415	7.8232	9.9461	6.2813	8.2857	8.7259
LCP1	7.7863	8.5	8.7165	8.3874	7.1251	7.6185	7.4184	7.8516	6.6471	7.6177	8.7687	6.8709	7.9498	7.9741	7.5905	8.2423	7.9772	6.2215	8.527	7.9525	7.6987	10.1091	9.1132	8.6092	7.9921	8.1801	8.5618	7.9919	8.7151	8.2978	10.5586	7.9423	9.2998	8.9101	7.5222	9.3175	8.7167	9.5864	8.4469	9.264	9.3009	9.2358	9.7724	10.0003	9.6976	8.2616	10.9737	9.581	7.6837
C4orf19	9.6555	10.0161	9.2407	9.6105	9.4542	9.4491	9.5092	9.6469	9.0637	9.4375	9.7543	9.2377	9.6042	9.3938	9.0357	9.7935	9.4972	9.4132	9.6122	9.6114	9.9881	8.8073	8.5549	9.4035	8.7866	8.3069	9.0302	9.5776	8.9227	9.6611	7.5591	9.6315	8.499	9.0028	9.535	8.0227	9.9567	8.2214	9.5327	8.7928	8.6851	8.9496	8.4147	8.2442	7.7422	8.4631	5.5732	8.288	9.1843
CLMN	9.2886	8.9723	9.7227	10.1884	9.9279	9.8932	9.4775	9.3081	9.0517	9.5064	9.2799	9.5278	9.3583	9.7951	9.7768	9.625	9.8326	9.6532	9.5737	9.6717	9.3676	8.8969	8.7173	9.3801	8.0517	7.9428	9.047	9.2954	9.2025	9.0754	7.8722	9.114	8.4372	9.4927	9.6969	8.5007	9.2099	7.9438	9.3218	8.5202	8.7024	8.2466	9.5535	9.1142	8.0858	8.0753	7.1939	8.4222	8.9922
DDX58	5.6134	9.3674	8.3891	8.5003	8.3993	9.9219	9.5417	8.1749	8.8543	9.7297	9.0468	8.4246	5.7714	9.2513	8.8882	9.7227	9.014	9.3089	5.9168	6.3851	5.456	5.9159	8.5928	9.5839	9.2418	9.4035	8.5498	8.9102	9.3574	8.9901	5.8687	7.8409	9.7656	10.0532	8.84	9.8528	6.1407	9.8239	9.1682	8.7743	8.4404	9.1025	8.3891	9.4487	9.6654	8.2279	9.5187	8.9526	7.3583
SLFN11	7.8339	8.1258	8.4897	7.9526	7.2052	7.2747	7.2496	6.8614	6.738	7.4177	8.4214	7.1988	7.2992	8.4065	7.9957	7.6633	7.9456	6.6898	8.2779	7.4482	7.4262	9.4483	9.7346	8.7141	8.0741	8.724	9.3119	7.8169	9.5021	8.1706	10.1538	8.5768	9.7149	9.6232	8.002	10.0645	8.3413	9.7949	9.032	9.7681	9.0456	9.1882	8.7389	8.9334	9.7548	8.5499	10.4085	9.5532	7.2477
SERPINB5	5.8899	7.1217	4.2785	4.9006	6.9308	4.2282	4.6388	6.5634	5.617	5.7945	8.7335	5.2513	4.3499	7.1194	9.597	7.2618	6.7057	5.6424	6.2784	4.9703	8.4431	8.7873	10.431	9.0469	7.9348	8.0828	10.3613	7.2778	9.8668	7.32	10.1794	10.0282	10.3585	10.5699	5.1796	10.9482	9.7857	10.6252	9.7494	10.4733	9.7856	9.8867	7.4909	10.0255	9.8901	8.6319	7.0741	10.7286	8.7158
HSPC159	9.7172	9.5946	9.5895	10.0607	9.6703	9.2513	9.0152	9.6432	8.2392	9.7486	9.1869	8.867	8.7341	8.8849	9.4927	8.9289	9.8304	8.7126	9.6969	10.0412	9.6947	8.871	8.8442	8.8533	7.4496	6.9293	8.8463	9.592	9.2649	9.2352	8.2106	9.1114	8.3302	9.1024	8.9538	8.6048	9.2615	8.188	9.6738	9.2795	8.8731	9.0939	9.4599	8.3456	8.0931	7.65	7.9342	9.1416	9.7343
LTBP2	8.342	7.5274	7.7972	7.4508	7.4878	8.9972	8.2904	8.433	9.0732	8.129	8.5554	8.4284	8.0291	8.5182	7.3176	7.0149	7.0461	7.938	7.7339	7.7515	7.159	9.253	8.7864	8.6645	9.6471	10.443	8.5318	7.252	8.9922	7.4353	9.4744	7.3694	8.68	7.6983	8.1292	8.5877	8.4089	9.3851	6.9921	8.7369	9.0915	8.035	8.1732	8.3479	9.7268	10.1583	10.0999	8.7824	7.8752
SH3D19	9.1175	8.9908	9.2814	9.8141	9.442	8.8159	8.6869	8.3448	7.4374	9.2963	9.314	8.7515	9.3839	9.5499	9.5195	9.6166	10.0541	8.5489	9.4838	9.9363	9.5069	8.9985	8.6669	8.8156	7.4496	7.0455	9.1183	9.2885	9.1909	9.434	8.8584	9.5934	8.5775	9.2727	9.054	9.0031	9.3771	8.1898	9.6645	9.5122	8.9334	9.1293	9.1496	9.1663	8.3534	6.9435	7.7523	9.1338	9.3844
DUSP1	8.0812	8.6067	8.4396	8.9703	8.6445	7.871	8.104	8.0364	7.4041	8.207	8.4862	8.2579	8.5488	7.7926	7.9577	9.2129	8.6553	8.4961	8.7697	8.1929	8.9235	9.4582	9.002	8.9746	8.7042	7.73	8.4725	9.1278	9.6586	9.7303	10.3901	8.9106	8.2375	9.3209	8.0866	9.205	9.0388	9.761	9.7127	9.0182	8.5762	8.8837	9.4911	9.2453	9.5414	8.6988	9.9781	9.5252	7.6919
HOXB5	9.9912	8.4952	9.9737	9.2489	9.2968	10.5027	9.9093	10.1005	9.9983	9.9656	8.3687	9.9001	8.6341	9.2839	9.0672	8.4489	8.6803	10.4366	8.6841	10.0749	7.7857	8.0005	8.6535	9.4204	9.5361	9.2692	8.8217	8.3135	8.8697	8.7825	7.4747	8.764	8.6991	8.8871	9.763	8.1535	8.4739	8.2093	9.0654	8.0609	8.9629	7.9134	8.6343	8.516	8.6121	9.441	6.7438	8.3851	8.6532
LAMB2	8.741	7.5322	8.0035	7.578	8.067	8.7001	8.8325	9.0168	10.2575	8.7385	7.4659	7.8454	7.6622	7.7693	8.2587	7.1524	7.4277	8.7611	7.6098	7.6839	6.7912	8.1526	9.3881	8.8721	9.9313	10.2833	9.2634	8.1697	8.6896	8.099	8.7737	8.4072	9.52	8.6102	9.0344	9.3225	8.7392	9.4751	8.4647	9.2381	8.9511	8.3355	8.0605	8.1463	9.1059	10.0566	8.8954	9.0867	7.9463
RAVER2	9.8206	9.5651	9.961	9.8927	9.7533	10.4859	10.0957	10.1616	10.0799	10.1697	9.4185	10.5033	8.5594	10.0805	9.5762	9.6821	9.9029	10.4088	9.7506	10.4115	9.5352	9.0006	8.2242	8.9048	8.836	7.9578	8.5987	9.5578	9.1361	9.18	7.2062	8.985	8.2081	9.0892	9.7157	7.8777	9.0668	7.739	9.1883	8.1579	8.87	8.364	8.8889	8.4583	7.6874	8.6601	6.5111	8.1681	8.8463
LOC649305	8.8918	6.856	9.4266	9.5454	9.6102	10.0885	9.0933	9.1755	9.8995	9.3921	6.8777	7.6549	7.0105	8.469	8.1759	7.4454	8.8144	9.373	8.1359	9.1133	7.4365	9.0384	9.5666	9.7785	10.0294	9.6098	9.3087	9.074	9.4938	8.4604	8.6062	9.7645	8.6296	9.1094	9.7232	8.8439	9.0681	8.9376	9.6204	8.3376	9.6631	8.3427	9.6367	9.2752	8.0715	10.5332	8.5502	8.7853	9.4629
FAR2	9.6484	10.1063	9.7604	9.9075	9.6697	9.487	9.1202	9.255	8.1354	9.535	9.652	9.0527	8.7245	8.6633	9.1135	9.8848	10.2055	9.0819	10.1842	10.1735	10.346	8.5104	8.4228	9.1994	8.0507	7.1554	9.0194	9.1744	9.3314	9.768	8.004	9.0409	8.431	9.3031	9.3575	8.2036	9.7604	8.2631	9.5419	8.7558	8.3435	9.2004	9.1894	8.4172	8.1073	7.2891	6.6738	8.5664	9.7104
SLC39A4	9.7429	9.4826	8.5547	8.237	8.9906	9.6445	10.0516	10.0165	10.1396	9.7132	10.0424	10.4733	10.3002	10.689	9.9792	9.5913	8.8841	9.895	9.3343	9.14	8.7423	7.6595	8.3804	8.7532	8.9442	9.1425	8.7531	9.5202	8.951	9.4625	7.7642	9.7323	8.7096	8.3777	9.4833	8.259	9.1721	8.3718	8.6287	8.145	7.6016	8.6272	7.8552	8.0417	7.565	8.7816	6.3301	8.1832	9.268
CARD8	7.5254	7.6761	8.8645	8.5868	7.9404	7.4835	6.8788	7.2495	7.7802	7.9694	9.2038	8.5316	7.6535	9.5489	9.1387	8.7276	8.2162	7.3188	7.9827	8.1432	6.9812	9.4559	8.8978	8.7368	8.0641	8.7887	8.9913	7.6513	9.1805	7.5304	10.014	7.7924	8.8299	8.8944	8.4255	9.3093	8.5934	9.111	8.4705	9.0741	9.1119	8.3324	9.3828	9.4112	9.1706	8.5611	10.0866	9.223	7.748
BDH1	9.7194	10.0058	9.6959	9.6781	9.6585	10.2407	9.9729	9.832	9.4364	10.106	9.0062	8.7113	9.8314	9.2178	9.0812	9.4422	9.734	9.7874	10.2067	10.0886	9.599	8.3548	8.253	9.1136	8.7325	8.1384	9.0573	9.5405	8.9339	9.4744	7.8288	9.145	8.247	9.0462	9.9442	8.0526	8.8274	7.8979	9.4265	8.7925	8.7711	8.9586	8.8224	8.394	7.8599	7.9512	5.7831	8.094	9.7973
VIPR1	10.0364	9.664	9.8879	10.0652	9.8604	10.7733	10.6791	11.0331	10.642	10.9053	9.2277	10.6645	10.0792	10.5818	9.8578	9.9237	9.9116	10.8784	9.4546	10.2079	9.4411	7.8644	7.9316	9.267	8.7672	8.8747	8.5231	9.9139	9.4178	9.503	6.6708	9.9224	7.8357	9.1282	10.5554	7.2435	8.5801	7.2538	9.7832	7.7576	8.3677	7.8964	8.9446	8.3695	6.9201	8.8916	5.7963	8.3685	9.4984
LHFP	7.3703	7.3239	7.9322	8.1359	7.6485	7.3188	7.1048	6.8026	6.2979	7.6987	8.5615	7.2796	8.0987	8.7006	8.8625	8.6556	8.075	6.8998	8.0616	7.658	7.2657	9.3858	9.3466	8.4195	8.1795	7.6759	9.2712	8.4543	9.0572	8.9625	9.5248	8.6351	9.222	8.9601	8.2964	9.7729	8.7612	9.3356	8.535	9.6995	8.6874	9.1749	8.4794	9.2681	9.7008	7.391	9.8511	9.6053	8.653
NAT1	8.9032	10.4027	9.5833	9.4028	8.7316	9.2787	8.6992	8.4721	7.4761	9.1853	10.0964	8.8501	9.782	9.2542	8.9348	9.7014	9.8434	8.8429	9.9455	9.5481	10.0436	8.7668	8.5348	8.9219	8.04	6.9746	8.7667	9.156	9.0348	9.4317	8.7123	9.13	8.6789	9.3978	8.6243	8.348	9.1161	7.8853	9.2414	9.3737	8.941	9.8003	8.9022	8.294	8.1873	7.2118	7.4346	8.8361	9.3527
GBP1	7.1456	8.1895	9.0092	7.372	7.0961	8.0859	7.5511	7.1998	7.4723	6.6936	7.0659	7.1895	6.4155	6.5944	6.4559	6.3553	7.3488	8.0835	7.7571	7.6059	7.7598	9.2559	10.0713	9.7302	10.2689	9.8945	8.6911	7.7238	8.7027	8.7258	10.4296	7.756	8.8396	9.8851	7.7017	8.9028	9.1198	9.1632	8.6022	9.9455	9.7327	9.6122	9.9241	9.3094	9.66	10.1414	12.0932	8.8	7.5083
OSBPL1A	10.3101	10.0538	9.2289	10.2515	9.9133	10.278	10.1589	10.0978	9.3598	10.3863	9.4256	9.2636	9.5087	8.3938	8.8554	10.3986	10.1778	10.335	10.3528	10.3563	10.1307	8.3618	8.6548	8.8697	8.5869	7.7957	9.1093	9.4524	9.1067	9.2711	8.0544	9.2581	8.5527	9.3603	10.114	8.316	8.6586	8.2409	8.3466	8.7494	8.0214	8.331	8.6882	8.4274	8.5457	9.3183	8.0591	8.9999	9.6811
KDELR3	7.3712	8.8429	6.9951	7.4569	8.004	5.9515	6.9408	7.305	6.1493	7.4782	8.1	6.3325	8.4008	7.958	9.1936	8.1249	8.1613	4.943	8.0724	7.4849	9.1603	8.3275	9.8265	9.1786	8.2934	8.0905	9.4037	9.3116	9.0394	9.4309	8.6611	9.3479	9.1697	9.3098	7.7781	9.452	9.837	9.0123	9.456	9.6469	8.9287	9.5075	8.4609	8.9157	8.8171	8.4357	7.9341	9.2557	9.835
RNF128	9.5146	9.7173	9.3385	9.8253	9.7177	9.7098	9.7355	9.5663	8.6963	9.6576	9.2436	9.3374	9.4238	9.2794	8.9194	9.7774	9.9889	9.8707	9.9483	10.2777	10.119	8.4578	8.8068	8.4159	8.1008	7.5865	8.9913	9.3701	9.2436	9.4727	8.1418	9.3814	8.9187	9.2544	9.6871	8.9019	8.9286	8.3987	9.7045	9.1668	8.7589	8.7572	8.4514	8.5774	8.1969	7.6466	4.8524	8.4459	9.4123
LOC643008	10.494	9.178	8.4589	8.7139	9.2651	10.6835	9.7014	10.2267	10.065	10.2036	8.7125	9.6109	8.1432	9.892	9.711	7.9788	8.2137	10.6777	8.8028	9.4733	8.1896	7.8995	8.356	9.9151	9.9074	9.8439	8.815	8.1281	8.7271	7.9021	7.5028	8.4358	8.7431	8.7701	8.4167	8.1559	9.4365	8.4546	8.8896	8.1922	8.4942	7.8445	7.953	7.7419	7.9352	9.5866	6.499	8.0557	7.7128
LEF1	8.1391	7.4618	7.6294	8.618	6.7852	6.9104	7.1173	7.0359	6.69	7.5886	9.1833	8.0279	8.3696	8.3585	8.0181	8.5858	7.639	6.9698	8.3626	7.6393	6.9905	9.5638	9.0485	8.841	8.3414	8.5909	8.926	7.9833	8.9109	7.9441	10.1137	7.8967	9.9594	8.5545	7.5407	9.9509	8.7179	9.7313	8.0653	9.5047	8.9631	9.0888	9.2375	10.9889	9.7653	8.3689	9.8175	9.5261	7.679
ACSL4	7.9418	7.1983	7.5849	8.2169	7.565	6.8421	7.2789	6.1995	7.1388	7.0285	8.4636	7.2871	7.1794	7.7532	8.8124	7.7297	8.0605	6.8272	7.7357	7.7515	7.516	9.0461	10.0072	8.2495	8.3308	8.5816	9.2547	7.8282	8.8591	8.5641	10.2521	8.1397	9.2991	9.1134	7.3633	10.3921	9.0629	9.764	8.6885	9.4058	8.7704	9.0298	8.6637	8.4883	9.8912	7.9687	11.0581	9.7938	7.7386
BTNL8	9.694	10.0023	9.7007	10.6666	9.5457	11.1947	10.871	5.6678	4.2616	10.3397	9.429	10.8447	10.6467	9.959	9.423	10.6706	9.6859	10.5012	10.783	10.0414	9.8614	9.5693	9.7973	3.8174	9.0537	7.4885	9.576	9.9385	10.1986	9.7171	8.5915	10.7766	8.4777	9.1851	10.6861	8.9776	10.2129	4.0793	10.5048	9.6858	10.2218	4.1934	8.6489	9.7753	7.848	4.4394	6.125	8.7472	9.5059
GPX8	6.7279	8.3022	7.0214	7.9386	7.4779	6.4109	6.7874	6.6095	4.9976	6.8784	8.4341	5.5956	8.0867	7.5334	8.7566	8.3776	8.2652	6.6157	8.4538	7.915	9.2155	8.3773	9.4717	9.2026	8.1116	8.423	9.0322	8.0171	8.9893	9.4631	8.9722	9.049	9.6946	9.4865	8.0743	9.3877	9.4035	8.5777	9.1393	10.5657	8.138	9.2849	8.5972	9.1415	9	7.9327	9.6014	9.6637	9.2236
APIP	7.3217	8.8246	8.534	7.5979	7.612	7.4089	6.8375	6.854	6.2426	7.3781	8.9354	7.7431	8.5922	7.538	8.8015	8.3636	8.8268	7.4008	9.4804	7.555	8.8715	9.6236	9.5416	9.5468	8.8693	8.5288	9.6605	8.8663	9.545	10.0073	9.2497	8.2787	8.9117	9.6497	8.22	8.33	10.3977	8.6854	9.4808	9.0639	8.9527	10.0971	9.4781	8.8853	8.9772	8.121	7.4086	9.0093	9.4352
C16orf54	7.7199	8.0408	8.2874	8.2149	7.7127	6.8195	7.2613	7.4371	7.4257	7.2615	8.9425	8.1617	9.4845	9.379	7.8292	8.8181	8.1383	6.3061	8.0894	7.9768	7.4099	9.8936	8.3385	7.9547	8.2204	9.0382	8.7844	8.4077	9.3111	8.0652	10.1963	8.2798	9.4938	8.8198	7.499	9.3563	8.4543	9.7358	8.4562	9.8021	9.2126	8.8064	9.3657	9.8117	8.9016	7.8514	10.0432	9.5904	8.0657
CHST11	8.1072	7.3661	8.4147	7.9302	7.0368	7.1908	7.2975	7.2924	7.4161	7.1156	8.216	6.8547	7.7454	7.4171	7.7345	8.0497	7.6709	6.7846	8.0642	7.6139	6.9399	9.5268	9.5265	8.4599	8.8661	8.6018	8.7731	8.1132	9.3388	8.5094	9.5231	8.3623	9.8433	9.1702	8.0483	9.4776	9.1801	10.1649	8.4733	9.9633	8.7051	8.5348	9.0369	8.8969	9.5636	8.2019	10.7001	9.2338	7.7443
THBS2	6.9072	7.4442	6.4518	6.3166	7.6299	6.4413	6.5061	7.2729	7.612	6.8364	8.8597	6.033	6.7052	7.1926	7.5883	6.3996	6.6737	6.7517	6.431	6.4723	6.5393	8.1318	10.4176	8.1045	8.8024	8.6206	9.6413	7.238	9.072	7.9637	10.3465	7.309	10.9293	7.4847	7.1111	10.7432	7.9193	10.1465	7.6846	9.5036	8.8922	8.7474	7.6554	8.9064	10.2368	8.8213	11.4172	11.3383	6.9087
PLEKHO1	7.9975	8.7003	7.8588	7.4145	7.5553	7.8913	8.4168	8.6987	9.4585	8.4204	7.5006	7.2049	7.6962	7.1182	7.1931	7.0893	7.3944	8.1651	7.7036	7.4243	7.5799	9.2854	8.8744	8.5938	10.154	10.1292	8.1594	7.821	8.5192	8.158	9.3027	7.8723	8.9884	8.2327	8.3213	8.8518	8.6514	9.7398	7.9649	8.6936	9.2457	8.6284	8.9242	8.8286	9.197	10.3238	9.9087	8.6044	8.1606
JAK3	7.5214	6.5239	8.0337	6.7456	6.2131	7.14	6.5871	8.147	7.6554	7.3175	8.2846	7.1654	7.5911	8.2079	7.2265	7.0059	5.4546	6.7482	6.6841	7.4238	5.2652	10.1787	9.2231	8.5409	9.5154	10.1322	8.8685	6.4875	8.9081	7.4771	10.478	7.2571	9.6071	8.6626	7.2314	9.6811	8.6209	10.0001	8.3009	8.9226	9.2432	8.6829	9.64	9.7169	9.6156	9.0756	10.8482	9.2412	6.3497
IGLV4-60	7.4527	6.65	10.8096	9.18	6.1738	7.6416	6.3785	6.3721	6.7576	6.533	8.4332	5.9986	8.7385	6.0527	7.4572	8.7433	8.4109	6.1159	8.8547	8.588	9.0758	9.5332	10.2253	8.0522	8.5058	8.5409	9.5675	7.7857	8.9525	10.0579	9.2266	8.8908	9.1823	8.6351	6.6081	9.4768	8.6094	11.0219	7.5976	11.4881	8.345	10.416	6.9551	7.1835	10.6265	7.5097	9.3171	9.3193	8.3947
DEFB4A	4.9934	4.3386	4.7969	4.1289	4.4052	3.9376	4.3293	4.3946	4.6081	4.4926	11.8208	5.7057	5.4365	4.504	3.8911	4.2281	4.5288	4.3374	7.2725	4.4783	4.7861	9.26	10.9962	10.712	10.8589	12.4208	5.4257	4.9059	9.049	8.8318	9.9608	7.2705	12.2605	8.6393	4.7479	11.0623	12.1455	11.3135	5.9279	7.7167	8.5804	9.2278	8.6918	7.2068	11.783	11.4006	9.067	7.5682	4.0444
RDH10	8.7473	8.6295	8.8677	9.6041	8.9392	8.4102	8.3495	7.5338	6.3182	8.7552	9.2427	7.4624	9.499	9.1033	9.8926	9.8919	9.4535	8.0322	9.4801	9.3535	8.922	9.1278	9.119	8.7704	6.6483	7.2538	9.2124	8.7654	9.2537	9.5316	9.3129	9.5098	8.9481	9.1107	8.5237	9.952	9.6982	8.8858	9.3785	9.564	8.3072	9.2505	9.135	9.3694	8.9989	6.3255	8.3143	8.7908	9.2795
UGT8	9.2845	9.0466	9.6789	9.9606	9.626	9.0886	8.9622	8.6106	7.6105	8.982	9.3629	8.1715	8.9832	9.0559	9.4896	9.9267	9.8563	8.7674	9.8123	9.7114	9.9894	9.0719	8.578	8.907	7.6427	7.0975	9.2608	9.2152	9.2743	9.4488	8.4763	9.1785	8.6819	9.4756	9.0454	8.6174	9.233	8.0212	9.4179	8.9208	8.9627	9.3719	9.1242	8.7298	8.3339	7.4863	6.1047	9.0957	9.5129
ETNK1	11.0648	9.3136	11.225	9.2784	9.1419	11.0706	10.916	10.237	8.4748	10.9503	10.3891	10.2915	10.1218	8.5172	8.709	9.8631	8.8585	10.7678	10.8401	11.5412	8.4849	8.2172	8.7041	8.4289	8.3879	7.2955	8.6454	8.1527	8.9854	8.756	8.0255	8.3674	8.1459	8.8166	8.5133	8.1436	8.9796	8.1429	8.366	8.827	8.1084	9.1121	8.4816	7.8892	8.3174	7.8948	7.557	8.4618	7.8811
SEMA5A	10.0544	9.7235	10.041	10.3912	9.7457	9.5906	9.9449	9.5303	9.0306	10.1178	9.6622	9.9172	8.7617	9.8362	9.662	9.8939	9.8395	10.1388	9.9031	10.1422	9.9003	9.0447	7.8572	8.5314	7.254	6.8179	8.608	8.6033	9.1763	9.401	8.932	8.8927	8.5164	8.7729	9.3967	8.7852	8.2682	7.8917	8.9789	8.6674	8.799	9.0365	9.0575	9.0796	8.4198	6.6625	8.6241	8.9517	8.7921
ALOX5	8.0208	8.2858	7.7315	7.5679	7.3928	7.2786	8.0553	8.2338	8.807	7.8314	8.9386	9.2375	9.0932	9.5217	8.3014	7.6854	7.6807	7.7954	7.4101	8.0858	6.6464	8.9485	8.7951	8.9592	8.8819	9.8342	7.8594	7.4493	8.8035	7.5782	9.4075	7.5286	9.0376	8.094	7.6259	8.8422	9.3602	9.4061	7.2467	8.2053	8.7709	8.4744	8.3656	8.1042	9.3006	9.1245	10.2638	8.7157	7.0301
LRP4	10.0569	9.3249	9.8518	10.0892	9.395	9.7547	8.6031	9.3157	8.8852	9.5456	8.6654	10.1058	8.9722	9.3885	7.1355	9.7018	10.0952	10.9928	10.1166	9.3619	9.3844	8.3088	8.094	9.787	9.0973	8.0091	9.2193	8.1471	8.6949	9.3134	6.9626	8.6704	8.3157	9.746	9.5185	7.7279	9.5233	7.4513	10.1246	7.9179	9.158	7.4408	9.6966	9.1353	8.2027	8.8541	5.8505	8.3184	8.0411
PXMP2	9.8027	10.9333	9.6117	9.7678	9.4757	9.8291	9.4755	9.4766	9.1579	9.7435	10.5271	9.6561	10.8949	9.7352	10.0383	10.7581	9.9643	9.6472	10.0859	9.6195	10.2474	8.0556	8.1783	8.8588	8.314	7.5879	8.6497	10.1834	8.8623	9.933	7.8156	9.7638	8.3114	9.1215	9.8863	7.8415	8.6326	7.965	9.1721	8.6242	8.321	8.7587	8.3213	8.3505	7.3228	7.5163	6.3949	7.9224	9.7056
RRN3P3	9.2724	8.0507	8.9649	8.3386	9.677	9.9035	10.0083	10.6533	10.9463	10.1427	7.101	8.882	7.2139	7.7592	8.2546	7.5191	8.2027	10.5986	7.6491	9.449	7.5742	8.8922	8.3151	8.9123	9.7621	9.8728	8.5469	8.1742	8.6918	8.0948	8.3847	8.1909	8.3166	8.3078	9.152	7.9576	8.3863	8.8468	8.6612	7.643	8.9835	7.3954	8.7649	8.3632	8.1324	10.1757	8.6988	8.3081	7.9923
CHURC1	8.1716	7.8456	8.5197	9.7445	8.4076	8.2372	7.7444	9.0879	7.2122	7.9415	9.5582	7.1061	7.54	9.4629	9.5977	9.426	8.5501	7.6407	9.813	9.5861	8.5996	8.4463	8.1765	8.0872	7.3651	9.5398	8.2229	9.8613	8.4389	9.6484	8.605	8.3414	9.7818	8.3513	8.1078	8.4342	9.754	8.0487	9.4631	8.3627	7.9705	8.4721	9.8974	8.6739	8.1607	6.9591	10.0452	9.8385	8.4984
CBR3	7.722	8.4331	8.1321	7.6605	7.6558	7.9122	7.6391	7.9522	8.2146	8.1496	8.0527	6.8392	7.6103	7.2187	7.4793	7.4098	8.0196	7.5313	7.7157	7.563	7.7847	8.1996	9.5721	8.9896	9.7794	9.2923	8.7492	7.7432	8.1637	8.2362	8.5797	8.3974	8.8664	9.0309	8.098	8.7438	9.1195	8.7141	8.3336	9.1526	8.7896	9.5749	8.8096	8.9043	9.1368	9.536	9.0389	8.0535	8.7821
TMC8	8.3124	7.8099	8.0973	7.3494	6.8462	7.9617	7.4291	9.0926	9.3884	8.3569	8.1895	8.8855	7.8111	9.6492	7.9344	7.5032	6.4558	7.9647	6.8594	7.5376	6.7006	9.5948	8.3967	8.4468	9.526	10.5977	8.4478	7.1448	8.6961	6.9566	9.6038	7.8017	9.5749	7.7831	7.7495	8.717	7.977	9.6413	7.8029	8.3734	8.9567	8.5251	9.1345	9.4261	9.004	9.6548	9.3289	8.1965	6.7079
HYAL1	7.8262	7.5956	7.5415	6.8418	8.0342	8.7578	8.1494	8.2811	8.7466	8.529	8.1307	7.0792	9.3026	8.0268	8.906	7.5729	7.5225	6.4163	9.2975	8.9083	8.6697	7.8653	9.3909	9.0546	9.1446	8.6139	10.0264	8.0808	7.9121	8.403	8.7939	9.4167	9.4334	8.1705	8.0048	9.6722	8.5734	8.5613	9.0168	9.42	9.0031	9.8816	7.2641	7.8935	7.7613	9.6754	6.5051	9.4672	7.6817
PPAT	9.577	8.1686	8.5952	8.6069	9.4109	7.8639	9.1841	6.4986	8.5184	8.6113	7.9216	7.2969	7.6905	7.7417	8.5328	8.5903	8.2984	7.595	8.8561	7.0428	8.9269	9.6694	9.8241	8.6033	8.9066	9.4846	9.7335	9.7133	9.5077	8.9486	9.8142	8.8934	9.4803	9.4579	8.7198	9.2085	8.8726	10.1591	8.916	8.9508	9.0216	8.8825	9.1427	8.5864	9.7402	9.1265	9.1845	8.5711	8.9445
TAP2	8.113	8.9527	8.8676	7.5506	7.3185	7.6858	7.7448	7.9303	8.8708	7.3745	6.9398	7.7022	7.5691	8.4839	7.3006	7.4206	8.1071	7.9685	7.9398	7.1893	8.146	8.9313	9.7991	9.7487	9.9393	8.7714	9.3783	7.9993	9.1622	8.2552	9.3504	8.7719	8.6713	10.2279	7.6079	9.2711	10.0691	10.2217	8.3663	9.554	8.707	9.1363	8.1431	7.9831	8.6181	8.7635	9.1345	8.0379	8.783
ECSCR	7.337	8.0139	7.2243	7.0778	7.3894	7.3396	6.7005	6.6389	7.8303	7.1245	7.7827	6.6263	7.9062	7.6513	7.7817	7.4692	7.4334	6.9582	6.9905	6.5096	7.4602	8.5354	9.0317	8.9393	8.8006	8.2787	8.8984	8.7012	8.7562	8.8381	9.6804	8.2574	8.9093	8.5864	8.1342	9.4261	9.0313	9.4014	7.9606	9.2806	8.7372	9.3103	8.0408	9.5285	9.6891	8.3292	10.6859	9.8456	8.1742
SLC27A2	10.0318	9.3268	9.8929	8.851	8.8617	10.3808	9.8009	9.0688	8.3506	8.7288	8.7662	8.9976	9.3784	8.6753	9.2378	9.2082	9.0952	8.8589	9.6902	10.2628	9.4002	8.1332	9.0242	9.3266	8.577	7.9368	8.929	9.3705	9.3899	9.142	7.7303	9.0136	8.4475	9.108	8.8664	8.2539	9.6797	8.5629	8.7102	8.8639	8.5552	9.1212	8.6537	7.8206	8.2371	8.5192	6.4928	7.9211	9.2284
FOXF1	8.4194	8.3197	8.4595	8.3522	7.7934	7.5911	7.0612	6.8128	6.6404	8.0669	8.9511	7.2673	9.8879	8.8535	8.7824	9.0236	9.1543	7.7083	8.4039	8.0667	7.711	9.0509	9.4092	8.2549	8.2158	7.4015	9.1536	8.3635	9.3295	9.0845	9.667	8.8401	9.1959	9.3169	8.4388	9.6987	8.944	8.8611	9.2849	9.7196	8.54	9.5331	9.3462	9.6177	9.6162	7.6776	9.8703	9.1897	8.9209
FKBP1B	8.7547	9.4819	9.176	8.3274	7.7003	9.15	8.8333	8.7399	9.2115	8.6505	9.3285	9.3364	9.9846	9.3465	8.8445	9.414	8.5378	9.0709	9.088	8.7575	8.8939	7.941	7.9719	8.7461	8.8353	8.9373	8.602	9.6186	8.5289	8.9543	6.839	9.518	7.7778	9.023	8.9863	8.4896	8.999	8.004	8.976	8.8701	8.7415	8.8172	8.0564	7.7171	7.9475	9.4757	6.3134	8.411	8.8669
CRYAB	8.5895	8.3285	8.0461	7.6721	8.6315	8.3789	8.8139	7.894	9.3567	8.2439	7.5287	6.9931	8.473	7.9075	8.6313	8.0158	8.8649	8.4307	8.4217	8.5177	8.4573	8.8155	8.1499	8.4026	8.3174	7.7033	9.2801	9.3602	8.3496	8.438	8.7148	9.0626	8.8455	7.969	8.8656	9.8087	8.2005	8.468	8.6311	9.4043	8.7474	9.1592	8.3177	9.0898	8.9393	8.4089	8.4652	8.7137	10.0049
NXN	8.3793	6.7226	7.805	7.2455	7.7115	7.1281	7.4625	7.6437	9.0896	8.0038	8.4161	8.1214	8.7501	8.9649	8.7448	8.2472	7.2119	7.7388	7.1166	7.2006	6.5542	8.3984	9.2708	7.7455	9.1098	8.9689	9.1605	7.8813	8.444	8.1786	8.9631	8.1069	9.3351	7.9898	8.3121	9.3896	7.6722	9.3066	7.9069	8.5692	8.5712	8.6115	8.1476	8.889	9.3146	9.3585	9.7582	9.3672	8.3957
FLJ36848	9.2451	10.2477	9.4183	10.035	9.6084	9.4422	9.4877	9.2839	9.3738	10.0613	9.4904	8.966	10.0508	8.2086	8.6656	9.9682	10.2422	9.8771	10.2621	9.6944	10.5198	8.8259	8.3091	9.0261	8.7013	8.1461	8.2477	9.5331	8.8471	9.6307	8.0399	9.721	7.8462	9.1963	9.1153	7.9755	9.591	7.844	9.429	8.1949	8.9673	9.1767	9.3896	8.9478	7.66	9.0799	8.087	8.6356	9.0059
HBB	7.4563	9.4825	6.7846	7.2576	10.7882	6.5194	7.5149	7.7157	6.7551	7.2471	9.6023	8.0988	9.8663	8.8563	6.8117	8.3544	9.3605	6.5818	8.5083	7.8801	8.7558	8.8107	7.0775	7.9642	7.4996	6.4646	7.8378	9.9992	7.022	9.8619	10.3738	9.2847	9.2326	8.0883	8.8938	9.4338	8.7829	8.3682	7.0264	9.3124	7.9962	9.0256	9.3232	10.7295	10.6105	9.2706	7.3969	9.2911	10.5643
LILRB2	7.4959	7.6401	7.7682	7.4965	6.8924	7.3227	7.5501	6.816	8.1138	7.5216	7.4126	6.3838	7.536	7.4817	7.4277	6.9233	7.403	7.0413	7.6652	7.1401	7.1778	8.5838	9.9055	9.0316	9.5701	8.4904	8.5457	7.1244	8.4001	8.3203	9.9219	7.3618	8.7476	8.9026	7.807	9.2252	9.2916	9.9096	7.9594	9.2286	8.6828	9.4137	8.8632	7.7717	9.9739	9.2603	11.4022	9.0141	7.3184
LOC100132288	8.356	9.1443	9.0082	7.8356	8.6378	6.8804	9.1955	7.2297	10.2265	8.5013	8.5344	8.3627	7.4849	9.7769	10.3746	8.6437	8.3037	8.3	7.8798	8.6022	7.9083	7.6931	9.154	9.4408	9.1966	11.3327	9.1103	8.875	9.1099	8.0371	8.7197	7.1247	7.8574	7.0959	9.2887	8.4712	6.7208	10.2838	7.8218	7.848	9.2448	8.1613	8.7752	7.6147	8.7367	9.0618	7.5466	8.8952	8.2209
ZEB1	7.674	6.7933	8.0391	8.4094	7.9298	7.5198	7.5204	7.0263	7.8557	7.6201	8.8021	7.8691	6.7717	9.2033	8.7458	8.165	8.2766	7.4973	7.9165	7.7689	7.4838	9.1397	8.9228	8.0979	7.9966	8.3598	8.9783	7.8532	8.928	7.9497	9.6963	8.4459	9.1535	8.7076	7.5965	9.6718	8.8348	9.039	8.6258	9.1572	8.7791	8.6261	8.7741	9.3661	9.4043	7.9555	10.1469	9.4949	7.989
PPP1R14C	10.0445	9.905	10.096	9.9397	9.9876	9.5255	9.8033	9.5399	8.3762	9.7926	9.6945	9.7405	10.4216	8.5674	8.819	10.565	10.0853	9.8906	10.3259	9.8998	9.5989	8.5278	8.2972	9.7093	8.5353	6.8129	9.0417	9.7204	9.3427	9.7735	8.1524	9.695	7.5505	9.2128	9.0679	7.5348	9.7078	8.2426	9.5002	8.8896	7.7172	9.4468	9.2638	8.9099	7.7038	6.9499	6.5819	8.9758	9.3758
LAMP3	7.3328	6.7531	7.4596	6.704	5.341	5.4434	5.6406	6.0827	6.566	6.9458	8.3622	7.1887	7.8508	7.8446	6.8203	7.2574	6.1161	5.5359	7.2785	6.5604	5.9187	9.6385	9.843	8.546	9.3641	9.0924	8.3971	7.2895	9.1715	8.3327	10.2692	7.1185	9.6462	8.9519	6.7991	9.1801	9.0175	10.3471	8.303	8.9222	8.5432	8.8133	10.2035	10.2683	10.397	8.9686	11.8919	9.8679	6.8739
PLEKHA6	9.3849	8.6672	9.2106	9.2893	9.6003	10.0843	9.7944	10.2659	10.4712	9.9448	8.2422	10.2287	8.7422	9.8652	9.2244	8.1468	9.1724	10.4238	8.5229	9.7502	8.642	8.1986	8.3263	8.9063	9.4943	9.1079	8.7052	8.8805	8.8691	8.8671	7.3569	8.663	8.8014	8.6834	9.9546	7.8322	8.6511	8.1462	9.1051	7.9928	8.5625	7.7841	8.5922	7.2763	8.0388	9.1615	5.7766	7.8354	8.8651
S100A9	6.7403	7.0665	6.4966	6.8229	6.8132	6.8135	6.4308	6.1904	7.0025	6.247	7.6073	5.9846	7.031	5.9713	6.258	6.5503	6.1486	6.0135	7.3487	6.9267	6.6269	7.5006	10.6023	9.0454	9.8665	9.4576	8.2547	6.5589	8.4448	9.6004	10.7373	7.4344	9.2077	8.8729	6.3604	9.3235	9.9501	10.3998	7.2451	9.225	8.2978	10.3772	8.4599	7.357	10.3344	9.9449	11.5835	10.0865	6.7864
PLXNC1	7.7387	7.9915	8.3447	8.9666	6.9574	7.5888	7.2175	6.9726	6.8873	7.5965	8.6779	7.0843	7.2363	7.7782	8.3098	8.6475	8.7249	6.7136	8.248	7.825	8.6704	9.5671	9.2438	8.6069	8.1349	8.0713	8.338	8.5365	8.6657	8.0377	10.011	7.8618	8.7852	8.789	8.0209	9.197	9.2185	9.6298	8.2293	9.2384	8.968	9.2037	9.6	8.627	9.4761	7.9713	10.0483	9.6531	7.569
TNFSF13B	7.7586	8.1657	7.9434	8.0838	6.8133	7.209	7.1772	7.3106	7.7272	7.3417	8.3191	7.085	6.6783	7.5811	7.4582	7.8186	7.7816	6.9031	7.8332	7.4194	7.863	9.7104	8.9657	8.4518	8.9949	8.9771	8.3047	7.9849	8.4469	7.8658	9.7326	7.839	9.0874	8.9329	7.9349	8.8565	8.6479	9.4795	8.262	9.0549	9.1459	9.3148	9.4268	9.7517	9.3519	8.9691	10.7867	8.6286	7.4565
CHST15	7.6518	7.2787	8.0689	8.1784	6.6968	7.0705	7.4464	7.1968	7.3777	7.125	8.7209	7.0527	8.607	7.8006	8.0344	8.1547	7.7753	6.481	7.9062	7.7697	6.6823	9.2448	9.5423	7.7585	8.5462	8.8678	8.8833	7.513	8.9847	8.2614	9.506	7.9228	9.3242	8.8862	7.0585	9.6724	8.1787	9.5913	8.1711	9.5534	9.0136	8.6968	8.5344	8.5528	9.7909	8.4269	9.9261	9.8906	6.9027
CYTIP	7.4872	8.5799	8.5778	8.1705	6.8286	6.8148	6.225	7.35	6.753	6.8237	8.6543	7.5674	7.1237	7.9773	7.1517	8.0019	7.5825	6.9447	8.0921	7.6871	8.2022	9.4593	9.0141	8.0036	8.5736	9.1756	8.7501	8.0536	8.7406	7.8847	10.0633	8.0316	9.092	8.7361	7.1615	9.3393	8.4747	9.398	7.9982	9.4861	8.8391	8.8431	8.7957	9.4317	9.5763	8.4154	10.4246	9.2579	7.4188
MMP9	6.5925	6.5313	6.6826	7.7277	5.3303	6.0314	6.3498	6.8787	7.8281	6.1746	7.5526	6.1621	7.6192	6.4482	6.5395	6.5875	5.6118	5.6683	6.7879	6.285	6.5215	9.8602	9.9047	8.2284	9.8236	10.2087	8.2011	6.5979	8.8886	8.2743	10.4678	7.2051	9.8456	9.0435	7.451	9.5069	10.289	10.6795	7.5962	9.229	8.8346	8.3429	9.1677	7.6954	9.7323	10.3763	10.3933	9.4283	6.4795
LTF	6.521	8.1969	5.2785	6.5985	5.8794	4.8176	5.3619	8.2368	8.6178	6.0124	8.4818	6.8355	7.6124	9.0181	6.6902	7.2798	5.7781	6.4235	7.3413	7.2622	5.5429	10.9355	8.4466	7.7734	9.1841	11.0705	9.0786	6.99	10.3609	6.9679	11.6534	7.0378	9.7873	6.6853	7.3687	9.9467	8.1896	10.9619	6.3017	9.3756	10.7937	8.8007	9.2153	7.4257	10.935	8.806	11.0605	7.8122	7.3153
SULT1B1	9.3273	10.2569	9.0353	9.461	9.0054	9.4575	9.515	9.3312	8.3204	9.4627	9.3326	8.925	9.6439	7.6713	8.1377	9.4003	9.6411	9.1485	9.303	9.8197	10.2308	8.3156	8.3626	8.8051	8.1563	8.0503	8.2744	8.4548	8.7196	9.6709	7.9087	8.7432	8.5898	9.0938	8.8876	7.5606	8.9643	7.8769	8.5958	8.4354	8.5719	9.4157	8.3852	8.3457	7.9741	8.202	6.0717	8.5464	8.9741
LOC100288985	6.764	5.2802	5.6361	5.9487	6.0124	5.0727	4.8374	5.0678	5.7607	5.9364	7.4535	6.8649	6.7536	6.3108	10.9134	6.5166	6.0785	5.1331	5.8301	5.7571	5.2312	7.6995	10.7052	8.3218	8.6361	8.9881	10.6202	6.8618	8.2912	9.053	11.6707	7.6967	10.4781	9.9543	6	11.9232	8.5212	10.7001	8.3795	8.8626	8.5958	10.3004	7.8183	8.726	10.7315	7.489	11.4937	10.1368	6.3744
CNNM4	9.4867	9.2562	9.6216	9.6252	9.5872	9.664	9.6429	9.5981	8.7461	9.9943	8.7343	9.4272	9.2538	8.8448	9.0132	9.3138	9.5938	10.2026	9.6879	10.1165	9.1187	8.6021	8.4418	9.2309	8.1618	7.602	9.0018	9.238	9.0959	9.315	7.726	9.6045	7.954	8.9374	9.3752	8.2657	9.0824	8.1696	9.408	8.476	8.6789	8.5571	8.9517	8.7419	7.7474	7.9502	6.8319	8.6101	8.8253
LDLRAD3	7.8902	6.8822	7.7327	8.2951	7.7599	7.3676	7.4887	6.8162	7.1025	7.0769	8.0673	8.0151	8.5017	7.9386	8.2152	8.5801	8.1313	7.269	7.6937	7.7192	8.1126	8.5208	9.5157	8.447	8.581	8.1224	8.7557	8.0077	8.6355	8.8254	9.8281	8.0233	9.2923	8.3408	7.7128	9.8866	8.911	9.7862	8.4996	9.0933	8.1083	8.9168	8.5968	8.9322	9.6756	8.1861	11.2158	9.3927	8.0131
PPARG	10.3334	11.2758	10.2298	10.3837	9.4727	10.026	10.0592	9.8039	8.5122	10.2377	9.9056	8.8076	9.5352	7.9946	8.6901	9.9643	10.2806	9.9002	11.1431	10.7627	11.0211	8.1056	7.7935	8.9636	7.5721	6.8424	8.6253	9.0299	9.3609	9.5061	7.2137	9.4901	8.4194	9.1938	9.7632	8.5281	8.8273	7.5513	9.6083	8.0612	8.3786	9.1897	8.6266	8.3946	7.4993	7.3526	5.9478	8.9025	9.5023
GZMA	8.0281	11.1802	9.6982	9.0652	7.3311	8.1286	8.2081	7.8355	6.3555	7.7942	9.8494	8.3024	8.973	8.8415	8.3653	9.2231	8.5795	7.9592	8.5181	8.0443	9.1882	9.0191	8.2871	8.2814	8.2743	7.2874	8.8694	8.5503	8.4329	8.6729	8.4289	8.4462	8.2231	9.733	7.5594	7.5842	8.6601	8.391	8.3356	9.5678	8.7679	8.9504	9.5003	9.0487	8.6808	7.8645	8.712	8.6203	8.3594
SLC4A4	10.0647	10.0691	10.4837	10.7553	10.3203	9.7969	9.6359	9.1161	7.8766	9.9522	10.1843	9.9068	10.1514	10.1923	10.0848	10.4262	10.9063	9.8054	10.5139	10.6353	10.7908	8.9642	8.6669	8.9777	6.5807	5.8514	9.4259	9.9904	9.5924	9.9756	8.3363	10.5911	7.6726	9.7198	9.9978	8.1302	9.1788	7.0981	10.0918	8.9295	9.3236	9.1026	10.0964	9.4351	6.6994	6.0698	5.2938	9.1849	9.3207
VANGL2	8.3257	6.9467	8.5538	9.0834	8.8992	7.5581	7.7595	7.8457	8.8895	7.944	8.3182	8.6119	8.7504	10.2781	9.6682	8.7228	9.77	8.3263	7.6521	7.6748	8.2715	9.4732	8.8811	8.5689	8.2698	8.9287	8.9354	9.8344	9.139	8.7726	9.4778	10.0425	9.006	8.8732	10.2323	9.1305	8.4717	8.3736	8.9335	8.6378	8.4922	8.0125	9.4567	9.8543	8.8466	8.1479	8.1057	8.6376	9.1435
MAP1B	7.8844	8.0189	7.9683	7.8204	8.2968	7.7042	8.0948	7.7247	8.4874	8.4493	8.3913	7.5329	7.6813	9.205	9.2665	8.2189	8.6717	7.6408	7.6735	7.7628	7.6398	8.5567	8.8977	8.5076	8.4619	7.4322	9.0779	8.3892	8.6231	7.3564	9.1279	8.5301	9.3314	8.4011	8.8975	9.7777	8.7198	8.9169	9.0651	8.7623	8.3084	7.9566	8.3639	8.6305	8.8585	7.9754	9.7343	9.4367	7.9721
DCK	8.1089	8.5268	8.7328	9.3334	8.4342	7.6846	7.4806	6.9871	5.792	7.8942	9.6838	7.9149	9.5297	9.611	9.3034	9.915	9.5249	7.2109	9.1524	8.9857	9.4556	9.7986	8.385	8.5721	7.3226	7.5317	9.1771	9.1679	9.1614	9.179	10.3148	8.8142	8.7438	9.0994	8.302	9.3293	9.2	8.754	9.1263	9.6124	8.5825	9.2144	9.2411	9.4708	8.6195	6.0451	9.4153	8.7527	8.7059
COL14A1	8.0263	8.0881	7.2117	7.64	7.6059	7.1173	7.714	7.7997	7.7888	7.8282	8.0067	7.1448	7.1405	7.3746	8.0873	6.8254	7.9897	7.162	7.3886	7.7105	8.1692	8.6861	9.1629	6.6835	8.3257	8.6726	9.5567	7.8603	8.4804	8.1077	8.8846	8.5332	9.3157	7.859	8.1506	8.8777	7.3915	8.9706	8.1441	9.4527	9.0963	9.0141	8.3983	9.4786	9.5122	8.7135	8.9926	9.6473	8.4505
COL6A2	8.2202	7.067	7.3987	7.0299	7.5968	8.1241	8.8405	9.1997	10.1821	8.8313	6.6513	7.2146	7.4375	7.0861	7.5812	6.6221	7.1285	9.0008	7.2119	7.6528	5.7813	8.3647	9.0651	8.2876	10.0482	10.2119	8.8852	7.3458	8.7581	7.672	8.3294	7.8612	9.2158	8.3672	8.7273	8.9114	8.5793	9.2896	7.8765	8.7409	8.9921	7.6052	7.8158	8.2822	9.0859	10.4282	9.4197	9.2486	7.8507
SYTL5	8.0974	8.9203	8.1672	9.1654	9.3307	7.8844	8.5675	8.9302	7.6218	9.0404	8.7728	9.1593	8.9598	9.2498	10.152	9.4336	8.2538	8.371	8.42	8.4738	9.2867	7.2583	8.736	9.2897	7.4498	8.0366	8.7644	9.2335	9.3373	8.9214	7.6981	9.0177	8.7885	9.2263	8.033	8.3149	9.3441	8.1801	9.4265	8.7727	7.3373	7.7292	7.6483	8.1358	6.9282	7.894	4.7147	8.8559	9.0942
LRRC66	9.6411	8.7102	9.3027	8.4784	8.5638	9.6531	9.6556	9.168	8.4945	9.5914	8.5853	9.2491	8.108	9.3423	8.4088	8.4769	8.7507	9.5284	9.3166	9.5725	9.0997	8.0665	8.8321	9.0502	8.8955	7.2728	8.0973	8.2068	9.3533	9.015	7.681	8.3929	8.3167	9.0831	8.8522	8.1191	8.9687	7.3922	9.595	9.5986	9.2389	9.151	8.1905	7.8685	7.8959	7.8925	5.5561	8.793	8.141
NFASC	8.8356	6.4006	7.95	8.3376	8.5125	7.9694	7.1916	8.5749	9.4128	8.4034	7.9544	8.45	7.4382	9.4004	8.6004	7.8086	8.3275	8.6629	7.2425	7.6891	6.2791	9.5804	8.3937	8.2961	9.0127	9.8965	9.5957	8.2173	8.8543	7.9687	9.4712	8.6393	9.2318	8.3848	9.258	9.1796	7.8314	9.3194	8.5285	8.917	8.8798	7.8229	9.1756	9.4957	9.078	8.8842	8.5344	8.101	7.4746
DPT	7.9051	7.9477	7.502	7.5406	9.243	7.8709	7.9943	8.0423	10.2893	7.5735	7.8056	7.422	6.9642	7.7299	6.8073	7.2946	7.6247	9.2173	8.0708	7.1161	6.3084	9.0476	8.6825	5.9856	8.7676	8.9936	9.9774	8.3408	8.5382	6.8888	9.4545	8.2548	9.8376	6.5746	8.089	9.5886	6.512	8.9462	8.3563	10.4014	9.3322	7.8846	8.187	10.1488	8.5176	10.0356	10.4676	9.9053	8.9109
CCDC58	9.0544	10.3479	8.5317	8.5812	8.6511	8.8434	8.7122	8.1394	8.5891	9.1921	8.6071	7.6511	7.9336	9.2692	9.1109	8.1669	9.9598	8.6966	9.8924	8.613	10.4183	9.2272	9.3011	9.2627	7.8811	7.8815	9.0576	10.0047	8.7973	9.0369	8.1368	8.7479	8.5219	9.8882	9.7874	9.1153	8.7141	9.2295	10.5448	8.3677	8.9434	10.2062	8.42	8.3627	8.6391	8.6948	7.2648	7.9632	10.5478
LOC150759	8.75	5.3438	8.7375	8.7173	8.793	8.1101	8.0082	9.0428	8.3942	8.4867	7.4979	7.7145	5.1423	8.3788	8.7377	5.3149	8.1605	7.7479	7.8174	8.798	6.5166	8.925	9.0067	9.6142	9.2267	9.3457	9.2197	8.2149	8.7141	7.421	8.4913	8.2619	9.2939	8.5942	8.7328	9.2289	9.9266	8.8452	8.9439	8.3909	8.7049	7.616	9.1646	8.6817	8.913	8.8411	8.7323	8.8845	7.7895
HCK	7.8282	9.0867	8.0797	7.8251	7.7054	7.7313	7.8918	7.5977	7.6393	7.8411	8.241	7.3599	8.45	6.9962	7.4466	7.8276	7.9032	7.4903	8.688	8.0972	7.575	8.8291	9.477	8.5184	9.03	8.7156	7.9914	7.7023	8.3836	8.5552	9.5492	7.4133	8.4897	8.5492	7.8819	8.6948	8.6841	9.4342	7.7712	8.7459	8.4218	8.8739	8.9942	8.1214	9.1471	8.5894	10.7219	8.9737	7.6025
RNF144B	7.542	8.4385	7.7958	8.243	7.514	7.1046	7.0027	7.178	7.1106	6.8595	8.585	7.1721	8.0368	8.4458	8.0812	8.6893	8.3954	7.3268	8.0795	7.6339	7.8691	9.085	9.5715	8.3609	7.9338	8.5722	8.9211	8.5373	8.5051	8.0051	10.2423	7.9914	8.641	8.6578	7.564	8.8566	8.7178	8.8534	7.9492	8.769	8.7625	8.7823	9.1681	8.9842	9.0613	8.0209	11.4684	9.1542	7.9618
RHOU	9.4201	10.1562	9.997	10.1455	9.8206	9.7943	10.2868	10.1033	9.9607	10.5331	9.8495	10.5226	9.1497	9.7793	8.8811	9.8365	9.909	10.5894	9.7695	9.6291	9.7166	8.4305	7.8698	8.2708	8.3385	6.9889	8.0754	9.1642	9.2479	9.2215	7.1966	9.4595	7.7318	8.8278	9.3688	7.3556	8.3062	7.2492	9.2354	8.0802	8.8161	8.4842	8.4741	8.2036	7.2125	7.8779	8.4331	8.4911	8.8232
HNF1B	9.7001	8.7342	9.4191	9.309	9.4583	10.1417	9.7045	9.9286	10.1403	9.9893	8.3757	10.0814	9.4668	9.5486	8.924	9.1364	9.3264	10.1259	8.7926	9.5036	8.3357	7.7644	8.2843	9.0389	9.1907	9.1599	8.6423	9.1639	8.8222	9.158	7.2078	8.8686	8.2084	9.0786	9.7623	8.0606	8.6403	8.1999	8.9546	8.1339	8.8976	8.1543	8.3691	7.549	7.8853	8.8298	4.8359	7.7109	9.4126
CXADR	9.3006	8.7656	9.2038	10.0235	9.2636	9.3331	9.2161	8.3272	7.1868	8.7475	8.7413	8.9109	8.5922	8.3641	8.8569	9.8966	9.8845	9.6528	9.5636	9.5866	9.8076	8.8271	8.8313	9.802	7.9053	7.8322	8.8978	9.8295	8.9675	9.1559	7.964	9.6483	8.4671	9.5217	9.3352	8.6135	9.6668	8.346	9.5054	8.6202	9.2343	9.1851	8.8277	9.3953	8.1817	8.2359	5.7538	8.9791	9.3261
CLYBL	9.8829	9.9297	9.0676	9.1829	9.5237	10.2288	9.9153	9.7891	9.9454	10.1483	9.3171	9.295	9.3583	9.217	8.9725	9.2953	9.6488	8.4651	9.7789	9.6629	9.8326	7.8078	8.2275	8.2549	8.7562	8.5297	8.4746	8.3919	8.7307	9.1672	7.8446	9.3075	8.4252	8.7602	9.5094	7.7244	8.3616	7.8906	9.0805	8.3983	8.557	8.6348	8.39	8.1572	7.5646	8.2649	6.8183	8.2195	9.7084
PKIB	10.4414	11.1316	9.8992	10.1822	10.3601	10.2779	10.4691	10.3	9.6869	10.5282	10.3715	10.1288	9.9381	8.9074	9.2467	10.3702	10.1708	10.509	10.5963	10.5426	10.6627	8.8664	7.7412	9.1524	8.7473	7.1381	8.6426	9.8031	9.6309	10.0417	6.9496	9.5907	7.2175	9.4362	9.9067	6.2217	9.8593	6.1202	9.4	8.2322	8.6054	9.5353	8.5571	7.2122	7.5931	7.7467	5.6515	8.1507	9.3641
KYNU	6.3718	7.3717	6.8569	6.5154	4.8527	5.9225	5.7189	5.3208	5.6125	6.1408	8.7679	5.2518	6.3202	6.0147	7.2088	6.8727	6.4458	5.9129	6.8703	6.1167	6.5433	9.4604	10.1169	9.2979	8.9103	8.7957	8.8479	6.5013	8.7462	8.268	9.9748	8.0196	9.7668	8.5917	6.6801	9.8237	9.5422	10.1259	7.2838	9.4798	8.7307	10.1635	8.7318	8.6736	9.8103	9.1518	10.8856	9.2577	6.1625
SLC2A3	6.7408	7.069	7.4235	6.9349	6.6926	6.0691	6.174	6.9085	6.2877	6.3111	7.991	6.0507	7.2211	7.6906	7.9381	7.1655	6.0826	6.762	7.3403	6.9427	5.9814	8.9058	9.2093	7.9161	8.9621	8.7132	8.3527	6.8271	8.5197	8.4148	10.6532	7.2803	8.9775	8.3905	6.9458	9.341	8.3993	9.5474	8.5547	8.914	8.4691	9.5093	9.4893	9.5384	9.5805	8.2015	11.4671	9.6807	6.8393
LCP2	7.4375	8.0433	8.1611	7.6786	6.1904	7.0925	6.9512	6.8231	7.5115	7.0105	8.3364	6.7272	7.6781	7.7928	7.464	7.4513	7.4664	6.5885	7.9257	7.4746	7.3637	9.0004	9.5179	8.678	9.0236	8.7366	8.6819	7.5272	8.4147	7.9294	9.9923	7.7131	8.9237	8.6819	7.5141	9.2237	9.0951	9.2801	7.8123	9.1151	8.6553	8.8309	9.0919	9.072	9.0472	8.5054	11.3228	9.2573	7.2583
MAP4K1	7.816	7.4436	8.0955	7.4749	6.6966	7.6902	7.5318	8.3584	8.6488	7.6266	8.0854	7.6684	7.9773	8.6631	7.4174	7.8284	6.7274	7.3697	7.6018	7.4622	6.1906	9.3266	8.4061	8.3181	9.4553	10.2022	8.5815	7.4166	8.8377	7.3658	9.8429	7.5681	9.4408	8.1874	7.9232	9.1038	7.788	9.4561	7.781	8.5708	8.9699	8.056	8.8164	8.8284	9.1632	9.2975	9.296	8.3061	7.2067
BHLHE40	8.4773	6.6211	6.9122	7.547	8.7399	6.362	8.307	7.5347	7.3871	6.4996	7.8511	6.7095	8.2772	7.8064	7.2415	7.388	7.7978	7.5298	7.8928	8.0513	7.4083	9.1665	9.1102	8.89	8.5295	9.0589	9.3802	7.9812	9.0397	8.7753	9.5735	8.2183	8.7816	9.6017	7.6642	9.3034	9.5462	9.2476	8.8687	8.9139	8.3801	8.6603	8.9779	9.0236	8.8624	8.1567	10.0828	8.8118	7.7875
C1orf97	7.4088	9.5984	7.3129	7.4641	7.3163	8.0396	7.3881	8.1343	7.7287	8.0232	9.1413	7.5883	8.5801	8.0775	7.9251	7.9288	7.6066	7.8938	8.5059	7.8623	8.8487	7.8165	8.7544	8.3565	9.3418	8.7895	9.1105	7.6714	7.9971	8.3973	8.5416	8.4674	8.9184	9.5951	7.8118	8.9131	7.7532	8.5876	7.9305	9.6184	8.8227	9.1374	7.9967	8.0474	8.4017	8.5279	7.2211	8.6404	8.0417
RAB40C	9.3365	9.0769	8.7791	8.1041	9.012	9.4435	9.7096	9.9101	10.0787	9.7184	9.0386	10.1814	9.6554	10.5553	9.3576	9.1438	8.2784	10.2238	8.3501	9.0272	8.0395	7.3857	8.1646	8.6065	9.4387	9.2944	8.7128	8.6615	8.8239	8.7582	7.4144	9.1457	8.554	8.4932	9.263	7.9146	8.5114	8.3088	8.6312	8.0723	8.4024	7.6011	7.7803	7.5207	7.7855	9.2695	6.9148	7.6301	8.7401
SP140	7.4297	6.6918	8.046	7.5177	6.901	6.8492	6.4954	7.7759	7.6181	7.2031	8.0151	7.8782	7.0801	8.1157	7.0075	6.985	7.0366	6.7041	7.3962	7.2974	6.8571	9.8281	8.8499	8.2313	9.0535	9.9524	8.6757	7.3993	8.8789	6.6669	10.2651	7.8897	9.3036	8.6084	7.3321	9.4352	7.8361	9.6035	7.8356	9.0835	9.3376	8.3585	9.1374	9.4963	9.5287	8.5818	10.222	8.6708	7.283
AKIRIN1	8.4563	7.8055	9.9408	9.3863	9.3384	7.3083	8.6251	6.5026	6.8757	8.2477	8.974	6.2159	9.5656	7.7104	9.0138	9.71	9.5558	7.0934	9.3519	8.9658	9.0717	9.7997	9.031	8.6716	6.6204	7.0224	9.2477	10.0945	9.2837	9.508	10.4131	10.1989	8.6717	9.4023	8.6998	10.1886	9.286	8.5379	9.1364	9.3195	8.9467	9.8078	9.2888	10.4516	9.5507	8.0916	10.0541	9.9043	9.4456
CD22	7.6505	7.214	6.7192	7.1566	6.9154	6.7709	6.725	9.605	8.4292	7.3942	8.4448	7.8569	7.5063	9.7428	6.4442	7.125	6.1547	6.6726	7.0941	7.4657	6.4176	10.6879	8.1466	8.1078	9.5484	10.9246	8.0223	6.7893	9.2846	5.8018	11.021	7.7226	9.5421	6.7916	7.2447	9.183	7.3639	9.521	6.7549	8.5523	9.6519	7.9183	9.5561	9.2793	9.2334	8.3332	10.3872	7.6784	6.7441
GIPC2	10.0082	9.4185	9.9807	9.5632	9.4069	9.2545	9.0136	8.4934	8.5309	9.2845	10.0993	9.2904	10.3071	9.5878	9.7744	10.7293	10.3253	9.0431	10.3692	10.063	9.7657	8.4132	8.2206	8.9767	7.9504	7.2241	8.9521	9.6358	9.2187	9.737	8.3501	9.7401	7.7385	9.8384	9.9779	8.2928	8.8554	8.1778	9.4279	8.7655	8.65	9.3339	8.7765	8.9994	7.7865	6.5679	5.6941	8.6781	9.2513
LIMD2	7.4036	8.3908	7.9739	7.4099	7.2646	7.7185	7.6524	8.0582	8.3267	7.4048	8.4732	7.6374	8.2144	8.0542	7.503	7.9265	7.2051	7.3818	7.8142	7.2809	7.5954	9.5294	8.3798	8.3317	9.0616	9.616	8.3268	7.5474	8.5248	7.669	10.1362	7.801	8.8179	7.776	7.571	8.7941	7.9034	9.4702	7.3676	8.5027	8.8074	8.4965	8.9746	9.4394	9.0194	8.6435	9.6892	8.4956	7.6382
RICH2	10.0902	9.084	9.584	9.2646	10.0471	9.9988	10.2151	9.9163	10.1656	9.959	8.9629	10.0419	9.7288	10.0584	9.3186	8.9805	9.1358	10.1971	9.3219	9.8596	9.1084	8.3264	7.9988	8.7603	8.4325	8.792	8.3928	9.2076	8.7383	9.1303	7.7125	8.669	7.6471	8.5916	9.9267	7.5954	8.3756	8.0636	8.7602	7.4801	8.5806	8.361	8.8331	8.0815	7.7107	8.2159	6.25	7.6471	9.2364
VAV3	8.9562	10.1447	9.6293	10.044	8.8159	9.4744	9.0978	9.4757	8.6782	9.6758	10.0737	10.1292	8.8351	10.1829	8.9821	10.3388	10.059	9.9736	9.731	9.7	10.0734	8.6643	7.7071	8.6897	7.924	7.5599	8.0822	8.9369	8.4742	9.5513	7.8611	8.8429	7.7273	8.9159	9.4292	7.4544	8.9727	7.6371	9.2699	8.08	8.8688	8.6558	9.1234	8.7972	7.2407	7.7126	7.2728	7.8033	9.4399
PEX2	8.188	9.9694	8.6133	9.2069	8.5541	7.6668	7.5887	7.8334	6.2326	7.9494	10.1107	8.1174	9.7293	8.9851	8.9511	10.1888	9.3455	7.4905	9.537	8.8904	9.9596	8.8687	8.4238	8.5285	7.3851	6.8314	8.7237	9.0434	8.7727	9.2587	8.9871	8.8907	8.5749	9.0821	8.3782	9.139	8.9096	8.3421	8.8582	9.1778	8.445	9.1538	8.7486	8.8006	8.3205	6.5021	8.3259	8.8112	9.0061
ARHGAP30	7.8038	7.9408	8.0277	7.2681	6.6109	7.3872	7.3658	8.187	8.6187	7.6088	7.8877	7.4685	7.767	8.3351	7.2213	7.4012	6.4578	7.1751	7.1199	7.4377	6.6861	9.3745	8.6706	8.0604	9.3129	9.8964	8.3465	7.1994	8.6382	7.3296	9.6008	7.4756	9.3947	8.2382	7.7222	8.82	8.2591	9.5886	7.8168	8.766	9.0599	8.051	8.8416	9.032	9.0069	9.2406	9.6424	8.5658	7.0475
DDC	9.6149	9.9645	9.6046	10.1906	9.6288	9.4672	9.189	9.3433	8.87	9.6448	9.784	9.2566	10.2119	9.2781	9.1537	9.8159	10.1285	9.3095	9.8104	9.8368	10.1379	8.3162	8.4297	8.8238	8.3005	7.27	8.9271	9.2764	8.9467	9.3964	7.7678	8.9492	8.2983	8.8961	9.7026	7.6508	9.0013	7.8612	9.4866	8.9682	8.6259	9.275	8.6914	7.879	7.6955	7.1079	4.0526	8.3793	9.4748
IL8	4.7156	5.0478	5.257	5.5181	5.3944	4.4527	4.1647	4.9639	4.5237	4.0201	8.0456	5.678	6.014	5.7577	6.7906	6.8963	4.9367	4.6937	5.2891	4.7746	4.6415	8.77	10.1106	8.9797	7.8393	9.0556	8.1456	5.6055	9.0367	9.4792	12.2652	6.9617	9.4354	10.1365	4.3045	9.9837	10.4323	9.807	7.6296	9.5218	8.2239	10.1184	9.6572	9.127	9.8278	7.1173	12.5456	11.9546	7.0923
GPR183	7.2072	8.1145	7.4426	7.694	5.8956	5.9062	5.7194	6.7471	6.5274	6.2031	8.7734	6.8971	7.5896	8.1989	7.8739	7.973	7.5017	5.5518	8.3657	6.6453	7.719	9.5539	9.0417	8.0282	8.6197	9.0914	8.834	8.4061	8.9067	8.4202	10.1377	8.1936	9.2931	8.5677	7.3214	9.4087	8.4721	9.7201	8.9482	9.3312	8.5946	9.1797	9.6923	9.4364	9.4849	7.8305	10.4973	9.306	7.7433
NR5A2	9.3427	8.8339	9.7167	9.8593	9.0271	9.5862	8.9165	8.9936	8.3274	9.3408	9.0699	9.1112	8.6226	8.7351	8.6974	9.7239	9.8291	9.617	9.6748	9.7505	9.806	8.5466	8.5603	9.1129	8.2593	7.5421	8.4723	9.3423	9.2899	9.4518	8.0347	8.8281	8.1581	9.22	9.5503	8.0688	9.1998	8.3813	9.6451	8.4837	8.9155	8.6201	9.011	8.8027	8.3075	7.7936	7.2779	8.2636	9.3926
VSIG4	8.609	10.099	8.86	9.3978	7.2961	8.2037	8.2754	8.5056	7.9451	8.5896	9.5393	7.7933	9.8398	8.5296	8.3932	9.0565	8.4486	7.3832	9.1154	8.4149	9.4293	7.976	8.4876	8.6787	8.5639	6.9111	8.7802	9.3617	8.3035	9.0537	7.5339	8.6655	8.3352	8.3958	8.3116	8.6219	9.3406	8.4301	8.5751	9.4159	8.7299	8.6704	7.993	7.2885	7.7333	8.9985	5.9561	8.4629	9.1509
EPS8L1	9.6515	7.2933	7.2679	6.8612	8.4524	8.6908	9.0231	9.4084	9.2536	9.2343	7.5618	7.2498	8.0932	8.5301	9.0757	7.4716	7.0035	7.6352	7.7086	7.8652	6.9285	7.5082	8.7559	9.6399	10.0813	10.4598	9.0068	8.4733	8.627	8.2404	7.2537	8.9405	9.2632	8.8834	8.4067	8.4886	9.0822	8.7939	8.9587	8.0912	8.2879	7.6797	7.8427	7.6026	8.1163	9.8751	6.3863	8.5891	8.2252
C5AR1	7.9039	7.1786	8.0645	6.7958	7.5112	7.0098	7.9411	7.7453	7.9018	7.7743	7.7191	7.7053	8.1697	8.5505	8.6553	6.5987	6.7954	7.5332	7.196	8.0085	5.958	8.8625	9.1234	7.8613	8.3075	7.7565	8.5792	7.3304	7.9882	8.2722	10.4591	8.0124	8.4173	8.4837	6.515	8.9682	8.5803	9.5357	8.1646	8.8162	7.7174	9.0445	8.4094	7.7085	9.2715	8.0559	10.7417	9.8887	7.3257
LILRB1	7.1258	7.546	7.7992	7.3423	5.7083	6.8566	6.9272	7.1589	7.3451	7.105	8.4875	7.8506	8.0127	9.0125	7.7066	6.9035	7.2591	6.714	6.7949	7.231	6.6484	8.8814	9.1309	7.7297	8.9059	8.6387	7.9701	7.1417	8.1145	7.5799	9.4588	6.8088	8.9502	8.341	6.9362	8.8613	8.4652	9.2049	7.4777	8.8148	8.7936	8.4511	8.6462	8.1834	9.7331	8.9353	10.9364	8.3142	6.6572
MEST	9.6535	9.809	9.251	9.2557	9.4262	9.1387	8.818	8.6684	7.7436	8.915	9.4695	8.6791	9.1054	8.4483	9.1599	9.762	10.2	9.1458	9.9055	9.5558	9.9866	8.4605	8.7012	8.7442	8.7786	7.9549	9.1341	9.7676	9.2318	9.8068	8.2829	9.0081	8.4719	9.0805	9.3458	8.7531	9.0144	8.3671	9.4957	9.0711	8.0105	9.1174	8.8235	8.2704	8.2675	7.4429	6.4157	7.8524	9.5924
LRRC40	8.659	8.9819	8.6675	9.1329	8.6906	7.7689	7.5297	7.3885	6.4443	8.1882	9.7929	8.4139	9.6361	9.706	9.4406	9.8474	9.2143	7.511	9.1274	8.7734	9.511	9.0272	8.3534	8.3059	6.4234	7.3375	8.7428	8.8022	8.68	8.897	9.0021	8.821	8.7872	8.9211	8.1732	8.9738	8.9343	8.2372	8.8966	9.2205	8.252	8.9059	8.7571	8.7631	8.4639	6.855	8.9344	8.8009	8.4621
GABRE	8.4255	7.0937	7.9493	8.057	8.2573	8.731	8.5292	8.6107	8.8905	9.0877	7.3613	8.306	5.4956	8.5548	8.3898	6.6343	7.2323	9.4857	7.0913	7.8351	6.3407	7.7934	8.6139	9.4567	9.5242	9.5985	8.956	8.0256	8.5073	7.8503	8.1718	8.3852	9.0428	8.7995	8.173	8.784	8.8275	8.8449	8.8267	8.0703	8.4603	7.593	7.6159	8.0282	8.7043	9.2195	7.7965	8.3463	6.9861
HOXA3	9.7628	7.8729	9.609	9.3686	9.8305	9.5648	9.2898	9.5694	9.7757	9.744	8.8859	9.976	9.461	9.9324	9.5847	9.1191	9.3154	9.872	9.0033	9.7617	8.5386	8.2076	8.0231	9.0264	8.9373	8.3764	9.0929	8.0883	8.8488	8.9254	7.9438	8.509	8.9437	8.9551	9.5055	8.0837	8.7931	8.3122	8.7939	8.3007	8.011	8.295	8.3789	7.763	8.0403	8.0697	6.5284	8.6149	9.0957
SYTL2	9.1522	9.1439	8.7732	9.7813	9.8055	8.9536	9.0764	9.3646	8.5442	9.4672	9.2051	9.9846	8.4153	10.3929	10.1361	8.8992	9.6558	9.474	9.263	9.3135	9.7161	8.0442	8.3064	8.6031	7.8782	7.233	8.8367	9.3371	9.1483	9.1808	7.4149	9.8155	8.2117	9.0585	9.5027	7.9422	9.4195	7.233	9.6235	8.6122	8.5575	7.7307	8.8919	8.7243	6.8442	7.016	6.3779	8.6056	9.5454
AKR7A3	8.4371	9.8935	8.87	8.8224	8.7616	9.4518	9.035	9.1657	8.3209	9.7068	8.7437	7.789	10.1041	7.5417	8.449	8.7963	9.5328	8.5177	9.786	9.0021	9.3391	8.1524	8.3942	8.8375	8.2605	6.7024	8.5227	8.3869	8.3539	9.3188	7.5	8.9423	8.3299	8.5834	8.9231	8.0444	8.6939	7.5324	8.4925	8.9019	8.9622	9.4997	8.5657	8.4107	8.1569	8.0674	6.1227	8.1272	9.3767
CYTH4	7.8441	8.1695	7.962	7.8246	6.9908	7.6404	7.578	7.9427	8.5367	7.9413	7.8827	7.6552	7.6542	7.6301	7.4552	7.6778	7.2609	7.7783	7.6684	7.3537	7.7267	8.6341	9.007	8.2414	9.4496	10.1065	8.0437	7.9789	8.4353	7.623	8.9761	7.671	8.8421	8.1983	7.6798	8.8218	8.541	9.3229	7.6814	8.5477	8.7293	8.2997	8.309	8.1167	9.0199	9.6544	9.8819	8.3446	7.4042
SATB2	9.7952	8.5989	9.9402	10.4463	9.7792	9.3503	9.5049	8.8213	8.0238	9.6645	9.6011	9.4233	9.8773	10.0549	9.7903	10.1819	10.3633	9.3647	9.7467	9.9019	9.9531	9.2354	8.1794	9.3315	7.5594	7.0481	9.0594	9.9885	9.6411	9.7755	8.1831	9.3599	8.054	9.8176	9.6982	7.93	9.8482	7.6626	10.1345	8.3185	8.3726	8.8542	9.6515	9.1151	7.2213	6.5504	5.6452	8.7408	9.6484
LOC400573	8.4405	10.9578	8.7628	8.9883	9.1532	8.4574	8.4946	9.0596	8.2363	9.5386	9.2529	7.9923	9.2168	8.7214	9.1216	9.5183	9.482	9.0414	9.983	9.359	10.0919	8.9232	8.4024	8.9591	7.7133	7.2339	8.8663	9.7009	9.0249	9.9961	7.4446	9.8232	7.8882	9.3673	9.2428	7.646	9.2331	7.1987	9.0264	7.8744	7.7432	8.162	8.7463	8.837	7.611	7.0106	4.342	8.4159	9.3696
C1orf38	7.7282	7.9084	7.5094	7.3707	6.9334	7.5116	7.6604	7.2792	8.1235	7.3265	7.4271	6.6526	7.4537	6.5111	7.8317	7.1064	7.1661	6.6978	7.7012	7.0727	6.8056	8.6678	9.0358	8.5436	9.6478	9.0154	8.9058	7.673	8.6209	7.8978	9.6232	7.7772	8.9946	8.5228	7.2904	9.502	8.3747	9.7239	8.2176	8.8216	8.8872	8.5556	8.71	8.5134	9.3638	8.7227	10.0384	9.0101	7.1288
CXCL12	8.3891	9.1232	8.487	9.1764	8.2346	6.9878	7.7455	7.3947	7.383	7.8147	9.0688	8.5502	9.5419	9.0332	8.1916	8.9271	9.2368	7.6826	9.0326	8.1063	9.0211	9.0521	8.5505	7.4791	7.2273	7.1789	9.3158	9.0537	8.5104	8.4896	9.3959	9.4317	8.9658	8.4749	8.9659	8.7276	7.5351	8.0298	8.5482	9.5729	8.588	8.8674	9.0019	10.0252	8.4372	7.1045	9.0453	9.3636	9.0824
FRMD3	8.1793	7.305	8.5539	9.2111	8.449	6.8946	7.443	7.8281	7.5398	8.135	7.8852	7.6838	8.2711	9.1862	9.3477	9.0294	9.3883	8.1829	8.2777	8.3747	8.7581	8.6811	9.1498	9.2695	7.3831	8.0719	8.688	9.0607	9.5784	9.1905	7.8772	9.3708	8.7516	9.6952	8.8277	8.6232	9.8422	7.8269	9.9519	8.9955	8.2956	8.2798	9.0326	8.4531	7.4283	8.0178	6.4216	8.0607	8.7163
WNT5A	7.8057	7.1979	8.5384	7.585	7.7459	7.2466	7.5177	7.3542	7.171	7.1441	8.1718	7.1561	6.8104	7.6504	8.3103	7.3581	8.0362	7.6139	7.6409	7.6562	7.1003	7.4849	10.0988	8.2262	8.0196	8.1972	8.1572	7.9	8.5487	7.8503	10.0171	7.644	9.6762	9.0078	7.364	10.6095	8.8145	9.6476	7.8302	9.457	8.6267	8.6168	8.097	7.6957	9.7673	8.2557	10.8666	10.4181	7.1248
ANK3	9.9425	9.2026	9.78	9.9379	9.4157	10.3667	10.3239	9.6829	9.4884	10.1772	9.2227	10.0829	8.6622	9.5699	8.9938	9.7875	9.6455	10.6665	9.829	10.5593	9.757	8.3276	7.816	8.083	7.7519	7.5837	8.6173	8.4233	9.1225	8.6425	7.4972	8.9093	8.0241	8.9807	9.4871	8.0476	8.5294	7.6169	9.229	8.1659	8.5216	8.2141	8.8874	7.9921	7.5793	7.8483	6.8349	7.5363	8.5382
ZBTB7C	9.8632	9.0708	9.2394	9.1642	9.873	9.8366	10.2973	9.9521	9.9662	10.0805	8.5907	9.5042	9.8738	8.8296	9.4312	9.2708	9.3122	9.743	9.5194	10.0646	8.9337	7.6472	8.179	8.7801	8.8809	7.7165	8.8555	9.3415	9.3382	9.2959	7.0758	9.2208	7.6235	9.0453	9.661	8.0521	8.6183	7.2658	9.3541	8.2405	8.4482	8.6814	8.5511	7.8608	7.1289	8.9497	5.2158	8.2793	9.6877
CSF2RB	6.75	7.2382	7.9353	7.714	6.0703	5.8869	5.9686	6.2707	6.8688	6.8073	9.236	7.4791	9.0594	8.7361	7.8091	8.2213	7.6134	5.5082	7.1123	7.2226	6.7856	9.2484	9.4344	7.6427	7.9012	8.3296	8.5678	7.1621	8.8189	7.9196	10.2153	7.3976	9.1398	8.9001	6.7202	9.1532	8.7046	9.2156	7.7734	9.1091	8.6931	9.1379	9.184	8.7362	9.4448	7.6187	11.2179	9.3047	6.5391
PQLC3	7.8509	9.7544	8.5217	8.8502	7.7204	7.7932	7.2547	7.1028	6.6245	7.7344	8.8883	7.3441	8.5083	7.9994	7.5926	8.0232	9.179	7.5927	9.002	8.0084	9.1503	8.7501	8.5186	8.402	7.5604	7.5328	8.926	9.2237	8.5681	8.8188	9.3034	9.1498	8.8575	8.9493	8.2942	9.0733	8.3274	8.5512	8.6919	9.5477	8.4568	8.9988	8.4405	9.104	8.9592	6.7911	9.1592	8.8683	8.9177
GUCY2C	9.4926	9.0708	9.0324	9.605	9.1671	8.8002	9.1742	8.9288	8.7644	8.9126	9.288	9.5259	8.5493	9.2462	9.3526	9.1898	9.5609	9.3904	9.1675	9.3904	9.7859	8.1399	9.0378	9.1021	8.8941	8.2641	9.047	9.7059	9.3178	9.4282	8.1291	9.3227	8.3306	9.1128	9.7535	8.6794	9.458	8.0568	9.8283	8.7734	8.7167	8.6912	8.7473	8.6016	7.6271	8.2809	5.472	8.358	9.3501
PDZD3	10.0099	9.8912	8.991	9.5692	9.6454	10.4705	10.2381	10.6336	10.354	10.916	8.639	9.4585	8.8818	9.1062	8.4414	8.8582	9.1649	10.8692	9.3719	9.9587	9.7518	7.8494	7.8721	9.0165	8.5561	7.949	8.4583	8.9045	9.2446	8.5758	7.0097	9.1555	7.881	8.834	9.7148	7.5825	8.2187	7.2356	8.9646	7.89	8.9091	7.8345	8.1813	8.2987	7.0777	8.4726	6.3267	8.4468	8.656
TOMM22	9.6329	8.1194	8.2466	8.4568	8.5791	7.8043	8.7667	7.0036	6.9481	8.0679	9.6076	8.2461	10.2604	9.4012	9.1365	10.4283	9.3507	7.4699	9.5871	8.774	9.6513	9.0034	9.3271	9.2925	8.7466	7.9166	9.4846	10.321	9.5233	10.1182	9.7463	9.9383	9.154	9.4545	9.4426	9.6032	9.5784	9.0362	9.811	9.8314	8.4535	9.1353	8.6522	9.1267	8.3418	7.4592	8.1628	8.5543	9.6688
BATF2	7.3547	8.1867	8.3072	7.114	7.5527	8.0366	8.3668	8.0725	8.4305	8.3846	7.1953	7.5806	8.0237	7.1971	7.1572	7.2747	7.9116	8.0297	8.0333	7.6428	7.5565	7.7869	9.0733	8.9265	9.5437	9.4241	8.1501	7.8363	8.3966	8.4879	8.0065	7.9932	8.0714	9.5896	8.0618	8.1042	8.6033	8.287	8.101	8.6482	9.0054	8.649	8.7835	7.9119	8.7196	9.3258	9.2672	7.8641	8.3327
PAPPA	8.2579	7.3028	7.7581	7.2296	8.316	8.3936	9.0908	8.1416	9.1583	8.3059	7.311	7.3985	7.5313	7.4326	7.9973	7.5664	7.3765	8.8519	7.4409	7.4924	7.3449	7.6133	9.0676	8.1308	9.595	8.883	8.7037	7.3882	7.9034	6.9492	8.8715	7.3762	9.3377	8.3698	7.0665	9.6169	8.539	9.3065	7.4167	8.7956	8.3708	7.997	7.4667	7.5001	9.2925	9.7698	9.2786	8.392	7.7601
SLC1A1	9.6403	9.657	8.7599	10.4094	8.92	9.7364	9.6112	9.1778	7.6132	9.2026	9.4742	8.506	9.5842	9.2714	7.7599	10.1533	9.4671	9.8523	10.0188	8.9917	9.7629	8.2438	8.698	8.189	7.2563	6.2204	8.7716	8.5192	9.3754	8.2554	8.4247	9.7901	8.4694	9.4341	8.7606	8.9167	8.4948	7.8372	9.4114	9.5789	8.9066	7.8287	8.064	8.351	8.4379	7.0379	6.5687	8.5237	7.6221
MS4A7	8.6411	9.4154	8.8083	7.8162	7.2992	7.9011	8.6414	7.11	7.324	7.885	8.8546	7.0445	9.2427	7.3676	8.3588	9.0626	8.5909	6.6766	9.7289	8.0819	7.8175	9.0652	9.3639	9.3179	8.2464	6.6566	8.9233	9.4902	7.4449	9.3659	9.1353	9.1391	8.2586	8.7254	7.4377	9.6701	8.8973	8.9598	8.4748	9.7373	8.2564	9.1658	9.517	8.8752	8.5864	7.076	10.2518	9.3435	8.9696
MIAT	7.4867	6.078	8.5797	7.2134	6.9272	7.7641	7.5579	8.2454	8.7312	7.2453	7.5425	7.7515	5.7987	8.083	6.6534	6.4198	6.7583	7.7862	6.1542	7.1953	5.9335	8.7736	8.309	8.518	9.7137	10.1447	8.5976	7.1669	9.1081	6.0753	8.7241	7.3322	9.4421	8.8315	7.2431	9.0795	8.6561	9.4363	8.4129	8.6283	9.1266	7.7623	8.7324	8.2612	9.5846	9.7969	9.8908	8.7122	6.1458
ADAMTS9	7.4019	7.1431	7.4992	6.9702	6.8546	6.9497	6.7784	7.0307	7.9428	7.2359	7.6832	7.7146	7.5201	8.0723	8.9592	6.5805	7.2568	7.5161	6.6179	7.2092	6.7034	7.7999	9.7741	8.5212	8.9825	9.2055	9.2178	7.1897	8.6439	8.0782	8.6394	7.5086	9.3624	8.5238	7.6081	9.2819	8.6765	8.9893	7.9363	8.423	8.3524	7.5487	8.1538	8.2107	9.1971	8.8313	9.5176	8.6305	7.6494
IL22RA1	9.1938	8.5464	8.5539	8.5259	9.3762	9.2928	9.6404	9.3493	9.6276	9.8381	7.8632	8.4681	8.3388	8.0821	8.4259	8.4417	8.1491	10.2526	8.3204	8.5443	8.1853	8.0698	8.0254	9.3072	9.5668	8.9905	8.5696	9.1007	8.9556	8.4818	7.0518	9.6146	8.211	8.6938	8.9198	7.8204	9.5498	8.3367	8.8812	8.0427	8.4358	8.1383	7.6543	8.1565	7.5332	8.7638	5.6626	8.2185	7.8586
CPVL	7.9662	9.4923	8.6173	8.5428	6.5542	7.4367	7.5287	6.713	6.8649	7.4154	8.6553	6.4024	8.3995	6.9863	8.0543	8.4109	8.7216	6.1882	8.7641	7.8074	8.5165	9.2143	8.9529	8.0824	8.6936	6.68	8.7813	8.3505	8.3346	8.5992	9.1576	8.4373	8.6726	8.7661	8.05	9.1477	8.2486	9.1836	8.0711	9.2602	8.7074	9.5913	9.7828	9.0365	9.1843	8.1932	9.4362	8.8663	8.7737
GRAMD2	8.0595	7.5341	8.4756	7.9195	7.7955	8.5904	8.3163	8.4456	8.0917	8.4922	7.5173	8.08	9.1018	7.9531	8.1884	7.876	8.0797	8.724	7.7215	8.4711	7.539	7.125	9.7406	9.1794	8.8924	8.9721	8.9401	8.0387	8.6906	9.2725	7.9549	7.7096	8.6786	10.3106	8.3933	8.2062	8.6954	8.8658	8.9778	8.3853	8.9041	9.0102	8.7496	7.3801	7.8566	9.048	6.787	7.4878	7.208
TUBAL3	10.1844	10.5893	9.4265	10.2116	9.6147	9.8095	9.8177	10.6428	9.2336	10.674	9.8519	10.1668	10.2216	9.5726	8.972	10.174	10.1722	10.2961	10.4777	10.2306	10.2526	8.3034	8.0656	8.5852	7.7676	6.4212	8.2814	9.2757	9.1615	9.4397	7.1593	9.552	7.2529	8.9095	9.4886	7.6988	9.0038	7.2144	8.789	8.6452	8.4824	9.2973	8.0506	7.9803	6.4289	7.0052	4.6454	8.091	8.8804
GZMB	7.1826	8.2266	8.6066	5.968	6.5073	6.4405	6.243	6.0442	5.6519	6.2636	8.5	6.24	7.1462	7.4471	6.8796	6.8633	5.851	6.2175	6.9006	6.9685	5.5629	9.0208	8.9797	8.6748	9.3291	8.49	8.8968	6.8191	8.9156	7.8803	9.8311	7.3008	8.4709	9.584	5.9044	8.5036	9.1062	9.4829	7.6388	9.0322	8.7183	9.4043	9.0932	8.8569	9.6137	8.9119	11.4298	9.1835	5.9592
PMAIP1	7.7424	8.6834	7.6419	7.7221	7.5706	6.8358	7.1446	7.4499	6.9097	7.7461	8.4418	7.3303	7.5632	8.1896	8.1831	8.5329	7.8782	7.156	7.8429	6.98	7.7489	8.9245	8.8708	8.4744	8.2311	8.5341	8.6742	8.1393	8.8184	9.2609	10.1551	7.9931	8.5253	8.8561	7.4238	9.0206	8.792	8.9338	10.1848	9.159	8.3565	9.0603	8.7156	9.008	8.5844	8.2805	10.0799	8.3231	7.5797
NLRP7	6.7589	7.8175	9.2891	7.0022	6.3819	7.5548	7.5563	7.2525	7.8494	7.4327	7.8548	6.126	8.2092	7.2478	6.7369	7.5956	7.1667	6.7942	7.9994	7.5526	8.0141	8.6575	9.3306	9.0475	9.4325	9.9816	7.7655	7.83	8.5041	8.8325	9.5993	7.7789	8.8906	9.4511	7.3372	8.046	7.8738	10.2103	7.3707	7.8367	8.2705	8.6776	8.456	7.5657	9.5358	9.692	8.0785	8.3165	7.3422
ANTXR1	7.8632	7.173	7.4984	8.371	7.6979	7.1182	7.4719	7.0258	6.8204	7.3266	8.6381	6.6069	8.5384	8.3807	8.8957	8.2028	8.5846	7.0143	7.6637	7.8176	7.3349	9.1962	9.0301	8.201	7.7656	7.512	8.9006	7.9912	8.5858	8.3037	9.6328	8.1547	9.1739	8.358	8.0085	9.7053	8.662	8.8127	8.6255	9.3265	7.9285	8.5201	8.413	8.5089	9.2754	7.6699	10.0179	9.9203	7.8592
IGSF6	7.4295	8.8128	8.1654	8.5528	5.7284	7.4662	7.3427	6.7411	6.786	7.3779	8.9447	6.5258	8.0184	7.2984	7.4134	8.4672	8.8415	7.3378	8.6822	7.485	7.9904	8.8351	9.4872	8.725	8.7549	8.7745	8.1037	8.1197	8.0112	8.443	9.6897	7.8013	8.266	8.905	7.4579	8.3648	9.1371	9.2989	7.8747	9.0176	9.0133	9.2342	9.0831	8.1966	9.4039	9.0864	10.6156	8.8155	8.0903
DOCK11	7.6813	8.147	7.9437	7.9009	6.8486	6.6103	6.9826	7.5242	7.6481	7.2728	8.1968	6.8959	6.1559	7.7217	7.6972	7.8686	7.8048	6.5593	7.627	7.3919	8.3616	9.566	8.649	8.1018	8.7386	8.5478	8.3571	7.9399	8.4917	7.8174	9.6618	7.7474	9.058	8.208	7.9064	8.9217	8.5767	9.4705	8.0822	8.7499	8.6966	8.4041	8.9391	9.0231	9.1574	8.4427	9.7495	8.826	7.6608
GLDN	5.6449	7.5597	6.8856	5.3807	7.7251	6.072	6.5396	7.9968	9.9153	6.4037	6.8391	9.0592	6.2881	11.6737	11.0885	5.5109	8.6485	7.3105	6.8363	6.0654	9.7674	9.207	9.3081	9.9112	6.3428	9.9901	5.6596	10.6528	8.2632	9.843	6.2593	9.3132	7.1258	9.3169	10.7108	7.1006	9.926	7.1213	10.4741	6.2375	9.077	7.2962	9.7333	8.1555	6.6849	8.7457	6.765	8.1658	8.8281
THBS1	9.5631	9.5436	8.2499	9.1577	9.355	8.4267	9.9697	10.4628	10.25	9.874	8.6816	10.3645	8.7975	10.5991	9.2471	8.8411	8.5018	10.781	8.3982	8.8068	8.7364	7.5953	8.344	7.5652	8.6321	7.4038	8.4219	9.6572	8.5523	8.3398	8.1866	9.1118	7.5501	7.8802	9.3654	7.7177	7.8308	8.1684	8.3767	7.3031	8.3317	7.8707	7.6583	8.7972	8.0871	7.8501	9.2802	8.7326	8.7708
CYP2J2	9.246	9.2126	9.306	9.5344	9.4382	9.2794	8.9665	9.3466	9.4567	9.3704	8.7035	8.9536	9.1598	9.0414	8.9699	9.141	9.4103	9.2741	9.2771	9.3385	9.6636	8.101	8.2812	8.779	8.2251	8.0593	8.5545	9.7177	8.5688	9.5182	7.1347	9.2263	8.1523	8.8753	9.5169	7.5278	8.5298	7.8306	8.9262	8.4603	8.9067	8.5894	8.8153	8.2937	7.5797	7.9912	5.2971	8.0509	9.4337
CD79B	7.252	8.4728	7.086	7.2839	6.6195	6.9201	6.7634	8.4255	8.1775	7.1381	8.1323	7.0842	7.9642	8.4581	6.3505	7.8123	6.5983	6.772	8.0488	7.2036	7.0039	10.161	8.2453	8.0951	9.0861	10.2055	7.876	7.6144	8.8573	7.0258	10.597	7.7597	9.3045	7.6643	7.3369	8.9861	7.2302	9.5035	6.9267	8.7968	9.1902	8.5624	8.948	9.0979	9.0801	8.6189	9.8252	8.4042	7.3201
RGS1	6.6912	7.8621	7.1382	7.6642	7.2178	6.7229	6.5176	6.8314	7.7345	7.142	8.7463	6.1851	6.9989	6.875	7.7363	7.6232	7.1554	7.0451	8.0577	6.9585	7.4336	9.8049	8.3591	8.1087	8.8887	7.8998	8.8884	8.019	9.6393	8.6525	9.9946	7.8078	8.1231	8.0883	7.3424	9.1211	8.5684	10.4551	9.5346	8.3979	8.4378	9.8276	10.5986	9.1433	9.9574	9.1315	9.8332	9.1461	7.0068
BGN	6.8287	6.4172	6.5178	6.1984	7.3292	6.8989	7.0599	7.2751	8.0626	7.3797	7.4094	7.1628	7.1386	7.3497	7.1204	6.9424	6.0935	7.4021	6.4623	6.5281	6.1664	8.4454	9.5641	8.7394	9.3633	10.0996	8.7516	6.3888	8.6228	7.3095	8.5154	7.3529	9.2306	7.8034	7.459	8.9765	8.2007	9.5008	7.0452	8.4117	9.0187	7.9475	7.6215	8.4684	9.8879	10.0788	9.9008	10.1844	6.7797
LOC253039	7.9687	8.4225	7.8645	9.1927	9.239	8.815	8.4036	9.1524	9.2597	8.0706	7.4583	8.4686	7.1687	9.1088	9.1835	7.4382	8.4319	8.0885	8.2255	8.7548	8.6686	7.4775	8.8539	8.2056	9.0294	8.5372	7.6264	7.0123	7.6651	8.2916	8.5633	7.2567	9.237	8.7614	8.1311	9.28	8.5555	9.0146	8.5319	9.3122	7.7041	8.7867	8.6969	8.3189	7.8276	8.4528	8.8467	8.39	6.3345
EFCAB4B	9.198	8.198	8.3254	9.009	9.5312	8.3761	8.7168	9.5044	9.9812	9.1845	7.4526	8.8629	7.4608	8.9463	8.9208	7.7091	8.909	9.0243	8.0192	8.3955	8.8585	8.1039	8.5788	8.7721	9.04	8.8566	9.1222	8.9542	8.7522	9.2017	7.434	9.1124	8.2112	8.445	9.0825	7.8038	9.1846	7.8988	9.2963	7.7495	7.6576	7.7931	8.4912	8.4081	7.9231	8.1984	6.8918	8.1309	9.4676
CIITA	7.4255	7.0942	8.4637	7.2106	5.8962	7.185	6.8072	8.0118	8.2413	7.3704	7.3535	7.594	6.8235	8.2839	7.4949	6.5815	7.0215	7.2181	6.4343	6.6032	5.3557	9.4264	9.3012	8.8381	9.9009	9.9693	8.2512	7.0088	8.4417	7.3914	9.5355	7.3531	9.1544	8.7854	7.1086	9.1162	7.8636	9.2083	7.569	8.6302	9.3918	7.6577	9.4581	9.0039	9.0883	9.4936	10.0055	7.8283	6.1647
REG1B	5.125	4.1576	11.6982	3.8426	4.0983	6.1588	4.9416	7.7029	4.2468	4.6458	10.9082	3.8543	5.2927	3.8301	5.2198	4.1925	4.7881	5.2725	5.4263	6.8097	4.5341	4.2943	9.8938	9.7453	10.955	9.1951	10.1661	4.9203	10.1905	12.888	8.5313	4.48	11.4299	11.8453	4.0993	10.9694	9.971	8.7837	8.5214	10.2348	6.0104	8.2561	11.1595	7.2743	11.133	11.0571	9.0773	7.4992	5.0446
CLEC7A	7.4923	8.1874	8.376	8.4835	6.595	6.6526	7.2093	6.4647	7.1003	7.3437	8.3851	7.3241	7.2415	8.376	8.3603	8.0768	8.2124	6.8673	7.9057	7.0698	7.1163	8.994	8.5426	8.5389	8.4523	7.7685	8.5767	7.4817	8.5374	8.5491	9.6482	7.083	8.3972	8.7604	7.5246	8.7801	9.4271	9.0144	8.1626	8.8779	8.4039	8.8298	9.2057	8.6607	8.9005	8.3211	10.5625	9.4615	7.7312
CD2	7.4534	8.2341	8.3604	7.3274	6.5784	6.922	6.9421	7.8821	7.9418	7.0712	8.3837	7.969	7.1964	8.7297	6.7306	7.4808	6.8357	6.9986	7.4629	7.3195	7.5849	9.0687	8.2033	8.3681	9.1547	9.4166	8.3584	8.2836	8.0933	7.2471	8.8665	7.8163	9.0429	8.1143	7.8881	8.5296	8.3887	9.6734	7.8869	8.7866	8.6412	8.5426	9.0749	9.2031	9.1462	9.0775	8.929	8.5689	7.3944
ATHL1	8.4149	7.1395	7.7463	6.682	8.3892	8.208	8.0154	9.1076	10.1345	8.9699	7.3885	8.2321	6.4152	8.6724	7.8366	6.6738	7.0507	9.0784	7.3733	7.4941	6.7127	8.5598	8.423	8.168	10.0304	10.7104	8.4809	6.7884	8.3407	6.8949	8.5375	6.531	8.8844	7.9435	8.3833	8.176	7.9971	8.9604	8.6534	8.1992	8.8135	7.3061	8.0773	8.3519	8.4303	9.1746	9.1186	8.4039	6.8029
P2RX5	7.0841	7.0724	7.2726	6.631	6.0008	6.016	6.2398	8.6261	7.5414	6.8962	8.1755	7.5813	7.4388	9.0561	6.6802	7.0254	5.3203	6.3125	6.867	7.1815	5.6905	10.3317	8.2694	8.0092	8.8877	9.719	8.8691	7.4265	9.0456	6.3186	10.6811	7.2681	9.6398	7.3971	6.8406	9.2716	7.7841	9.6737	7.1355	8.3873	9.1987	7.8767	9.3057	9.0346	9.1729	8.1397	9.9051	8.0378	6.5463
INPP5D	7.6983	7.7684	7.7302	7.3653	6.4644	7.4783	7.5208	8.5938	8.8413	7.8868	7.8097	7.7062	7.6767	7.8354	7.5433	7.0151	6.7622	7.7312	7.3632	7.7355	6.3635	9.3048	8.7575	8.1497	9.0675	9.6505	8.4345	7.028	8.4964	6.9497	9.3921	7.6652	8.8198	8.0852	7.5645	8.5654	7.8677	9.005	7.881	8.7759	9.1104	8.2881	8.6097	8.7563	8.9645	9.5759	9.0945	8.3235	7.1292
TMEM200A	5.6212	9.0723	8.9074	8.4756	7.5448	5.1273	5.4368	7.7386	7.7303	7.0561	7.0473	9.3634	8.6728	9.7454	10.0646	9.9693	8.0506	7.3361	6.6478	7.6923	9.86	9.0947	8.7647	9.0777	8.876	7.073	9.0971	9.1864	8.0054	9.4224	8.3032	9.78	7.8528	9.7004	7.9996	8.3678	8.8557	8.3148	8.7645	9.3723	9.0893	8.9492	8.5648	9.4391	7.7466	7.7334	6.4913	8.7471	8.0073
REG3A	5.9428	4.9315	9.7759	4.3955	3.4696	4.5914	5.5919	4.5594	4.166	4.8126	11.5188	4.5795	5.359	3.9885	3.9022	4.0553	3.9181	4.1317	7.3403	6.4514	3.9769	4.3143	11.5553	8.0966	10.4669	9.4553	11.8911	7.2553	8.7904	11.1545	10.6575	8.7047	11.4616	9.1043	6.0923	11.1855	8.9447	9.0463	10.7716	12.3525	7.521	10.4532	10.5522	8.9247	11.7843	10.6027	9.6908	8.6568	7.0899
ZNF521	7.7983	7.7239	7.1493	7.7563	7.2809	7.6712	7.6629	7.4567	8.4542	7.917	7.8327	7.5863	7.2149	7.036	7.9137	7.4492	7.6473	8.1523	7.8054	7.1147	7.8123	8.0846	8.7797	8.097	9.2017	8.2261	8.756	8.0892	8.2	7.8082	9.3476	7.4412	8.8718	8.2587	8.3383	9.2992	8.0127	9.0226	7.7309	8.9903	8.5014	8.5658	7.9517	8.731	9.3339	8.656	9.5181	9.3536	7.605
PLEK	6.9797	8.3496	7.4965	7.3791	5.9266	6.3649	6.2916	6.6064	6.5998	6.7873	8.2114	6.6555	7.6368	7.3419	6.9725	7.3923	7.1013	6.1785	7.6728	6.9902	7.3256	9.44	9.6799	8.1501	8.0979	8.2976	8.2334	7.0009	8.3652	8.1683	10.6175	7.3711	8.9245	8.5975	6.6025	8.8245	8.5611	8.9941	7.2995	9.3376	8.6065	8.9985	9.528	8.8523	9.0881	8.329	11.836	9.3268	7.3728
ABCG2	11.3886	11.4222	10.4102	11.3505	10.5569	10.9355	11.4988	11.5051	9.8634	11.7501	11.4181	11.5212	10.2787	10.6234	9.6326	11.4585	10.3874	10.9783	11.368	11.2909	11.3315	8.9131	8.5068	7.8441	6.4846	5.7859	8.9444	10.0683	10.2742	10.2047	7.4271	10.3625	6.8441	9.0608	10.2007	7.7206	8.3443	5.8909	9.3883	8.9286	9.087	8.345	7.7337	7.9674	6.3769	6.5341	6.5056	9.0737	8.3262
INADL	9.1246	8.9719	8.8382	8.84	9.2178	9.0917	8.7567	9.4233	9.2031	9.1916	8.8163	10.1636	8.3867	10.2899	9.5546	9.0735	8.7134	9.4052	8.4204	9.0145	8.8374	7.6206	8.0466	8.8248	8.1433	8.5485	8.43	8.6205	8.6001	8.7522	7.3765	8.3138	8.5647	8.7098	9.44	7.8082	8.4532	7.7695	8.6941	7.7719	8.1113	7.4959	8.3167	7.5506	7.4085	8.3109	5.4337	7.5966	8.0641
CCDC64B	9.5514	9.01	8.8658	8.4771	8.7599	9.4226	9.3756	10.3434	10.1022	9.9875	8.2484	9.4455	9.2407	9.6133	8.9784	8.7603	8.3109	10.0251	8.818	9.3219	8.68	7.2878	8.341	9.1082	8.8456	8.603	8.5319	8.9377	8.5482	8.7352	7.0679	9.1245	7.9943	9.0471	9.1942	7.9714	8.6921	7.6054	8.6624	8.1837	8.2597	8.0023	8.1576	7.4746	7.2897	8.5905	5.0114	8.0306	8.4363
AK3L1	8.4974	8.3046	8.9576	9.2281	9.2567	9.1553	8.4502	8.2235	9.0736	8.4672	8.5286	8.023	8.4341	8.9234	9.194	9.2665	9.5583	8.5381	8.6745	9.9396	8.9847	7.7568	9.5416	8.8254	8.6897	8.4237	9.3212	9.3707	8.3776	9.1321	7.6311	9.1646	8.9144	9.0249	8.9453	8.8046	8.836	7.9743	8.866	6.8392	9.456	8.6658	8.3261	8.0407	8.8364	8.8007	8.1435	9.061	9.4412
SEPT1	7.9077	7.7538	8.0579	7.2272	7.1522	7.7715	7.8152	8.6369	8.6626	8.0718	7.8725	7.5538	8.0525	8.1593	7.5084	7.5477	6.993	7.8243	7.4651	7.5718	7.1521	8.9546	8.2336	8.205	9.3928	10.23	8.3504	7.9563	8.4749	7.2799	9.1752	7.8168	9.1152	8.0989	8.3254	8.6874	7.8651	9.2894	7.8873	8.4345	8.6045	8.1306	8.4491	8.8479	8.7137	9.043	8.9258	8.393	7.4717
C1orf104	8.8866	5.8021	9.0665	8.3596	9.1961	8.7849	8.4658	8.6771	8.7158	8.2649	6.8059	7.8771	6.2532	7.7565	8.6289	6.5782	8.4068	8.2037	7.147	9.3559	6.7628	9.3825	9.0056	9.5582	8.1023	8.9949	9.8622	7.8756	8.8002	7.5005	8.642	8.0358	8.9048	8.8825	8.3765	8.7283	8.7328	8.4952	9.471	8.5588	9.1343	8.5713	9.3509	8.615	8.9725	9.2971	8.9887	8.7312	7.3298
WAS	7.7549	7.4545	7.8219	6.9722	6.6395	7.3836	7.2457	8.2107	8.6013	7.4946	8.329	8.7348	8.3272	9.1518	8.0133	7.7556	6.4579	7.6619	6.9017	6.9188	6.129	8.797	8.721	8.0644	9.3613	9.8205	8.0298	7.3001	8.0847	7.1625	9.4576	7.4492	8.8985	8.1031	7.5412	8.5631	8.0352	9.3259	7.569	8.5969	8.5493	8.2677	8.4436	8.3373	8.5983	9.2479	9.2632	8.4347	6.7593
RDX	7.1883	7.6685	8.0166	8.1071	7.2588	7.0624	6.8232	5.4926	6.4192	6.8238	8.9805	6.8198	7.2719	8.312	8.5945	8.9048	8.6356	6.6808	8.6166	7.9358	8.7832	9.0618	8.8008	7.4334	7.1328	6.9044	8.7979	8.8892	8.6621	8.4584	9.6422	8.3102	8.7116	8.6221	7.6796	9.501	8.3712	8.7481	8.8124	9.3367	8.3716	8.8788	8.6728	9.0584	9.2887	6.9698	10.2468	9.332	8.645
NCKAP1L	7.7766	8.6881	8.0817	7.5095	6.573	7.5759	7.8141	7.753	8.3168	7.8362	8.1129	7.474	7.9252	7.602	7.0432	7.5339	7.3296	7.6045	7.7824	7.3255	7.4483	9.077	8.3745	8.2249	9.208	9.2757	8.1016	7.5951	8.2681	7.8106	9.3212	7.643	8.9458	8.2156	7.8928	8.6376	8.0934	9.4403	7.7234	8.4323	8.691	8.3523	8.8004	8.4335	9.0419	9.2454	9.1226	8.2888	7.3819
STX19	8.446	9.4044	8.528	9.0467	8.1499	8.5413	8.1776	8.6474	7.9072	9.0146	9.2199	8.749	9.3172	8.8677	9.2058	9.155	9.1378	8.892	9.2675	9.1964	9.8233	8.0163	7.9295	8.7762	8.7728	7.1369	8.5389	9.3711	8.246	9.4761	7.1416	8.6873	7.71	9.2376	8.6859	7.6348	8.8985	7.4076	8.9525	8.2318	8.2214	8.9586	8.186	8.1357	7.0098	7.7592	4.1083	8.0573	9.1249
LRMP	8.0141	9.5352	8.3275	7.7433	7.8389	7.4431	6.7217	7.4649	6.759	7.5053	9.0891	8.078	7.2053	8.6429	6.9383	7.9184	8.2385	6.7782	9.2178	8.8372	8.03	10.442	8.0067	8.0912	8.0221	8.5099	8.2208	8.2381	8.6502	7.8322	10.88	7.8018	8.3817	8.0099	7.5297	9.3185	8.0498	8.7396	7.3118	8.9793	8.8026	8.156	9.2996	8.6876	9.2766	6.7053	9.8498	8.5778	7.2183
ATM	7.9454	7.3698	8.2247	8.2927	7.5698	7.3606	7.0796	7.2676	6.7671	7.241	8.3559	7.6234	6.4669	8.674	8.2152	7.5571	7.9725	6.986	7.7426	7.8081	7.7783	9.5159	8.7769	8.2183	7.9776	8.2976	8.8635	7.48	8.9111	7.5649	9.742	7.9636	9.4196	8.5839	8.2713	9.2534	8.1368	9.3327	8.5389	9.0652	8.8884	7.9606	9.0838	9.4199	9.1754	8.0841	9.4542	8.9082	7.517
DUSP5	9.6547	7.2248	7.9534	7.6814	8.3261	8.2411	9.515	8.9854	7.5365	8.5685	8.3727	7.2924	7.882	7.0302	8.2592	8.3496	7.1981	7.4253	8.2906	9.1587	6.8987	8.5205	8.389	8.6014	9.3478	8.3387	8.8336	8.316	8.9802	8.1447	9.784	8.3846	8.792	9.0701	7.0404	9.5634	9.3896	9.2759	9.0377	8.5579	8.0965	8.231	8.2762	8.874	9.5012	8.4059	9.896	9.3816	6.4851
IFIT3	6.1931	7.4657	8.4507	7.2804	6.3271	6.9643	6.8388	4.9271	6.1153	7.092	8.3171	7.1858	5.6579	8.7606	6.4482	7.2507	7.3082	7.2175	7.1846	7.5239	6.8667	8.1524	9.4338	8.6137	8.593	8.3264	7.9034	6.6264	8.4758	8.174	9.3774	7.2783	8.1487	9.8029	6.8586	8.0968	8.8551	8.0071	7.9041	9.5209	9.0801	8.8694	8.7962	8.2577	8.5254	7.216	11.1275	8.5623	7.4696
L1TD1	9.3947	7.7652	9.6705	8.2866	7.5567	9.0748	8.483	8.5659	6.5371	7.7097	8.9935	7.7506	7.5082	5.9965	8.5148	7.3512	7.5575	7.9029	9.5854	9.4556	8.5503	8.0873	8.2026	9.6238	8.8064	8.5588	10.5002	7.0608	7.1392	7.6343	8.3122	9.2463	9.0549	8.2439	7.1672	8.6712	9.129	7.1686	9.1973	8.8592	8.5506	10.191	9.1408	8.3842	8.7907	9.2501	5.6542	9.407	6.703
LOC100287927	7.6772	6.2386	10.9919	9.0444	6.409	8.111	6.6988	6.162	6.3512	6.84	8.0929	5.8795	8.4579	6.3735	6.7548	8.2057	8.2398	6.8041	8.6149	8.3135	8.7691	9.465	9.9541	7.8569	8.3098	8.3063	8.5154	6.5928	8.8379	9.2141	8.5513	8.6704	8.9932	7.5181	6.2507	8.9739	8.4413	10.9144	7.2551	11.406	7.9969	10.3365	6.2351	6.393	10.5729	6.2704	9.4835	9.4587	8.3457
PBLD	9.9714	9.544	10.0957	9.9047	9.6384	10.0918	10.1153	9.9972	9.5864	9.724	9.275	10.4307	8.9375	9.4981	9.0336	9.5325	9.7113	10.8527	10.0559	10.2063	9.281	7.1257	7.0915	9.0252	8.488	7.5742	8.4582	8.6177	8.9913	9.4542	7.2249	8.8665	7.6856	9.7955	9.7309	6.9823	8.8019	7.0353	8.5855	8.4589	9.0493	8.3063	8.4366	8.4652	6.671	7.7345	5.9185	7.4515	9.0329
ARSE	8.9842	8.9218	8.8681	9.1013	8.6644	9.4453	8.8943	8.9592	8.9753	9.3818	8.6234	7.8831	8.4061	7.2236	8.4265	9.2975	8.8134	8.2082	8.9322	9.057	5.378	8.2801	9.4184	8.9285	8.9126	8.6784	8.5996	8.8354	9.2538	9.5737	7.9011	9.2459	8.0505	8.7096	9.1584	7.6626	9.0851	8.1956	8.2681	7.7041	8.7253	8.5922	8.328	7.6496	8.4674	8.4999	5.2655	7.9611	9.5957
SLC25A32	8.5055	8.1698	7.6219	7.8755	8.4717	7.0132	6.8721	6.89	6.0031	7.6133	8.8785	7.2765	8.0127	8.822	9.2605	8.7727	8.3462	6.814	8.3019	7.9611	8.1711	8.8056	8.6755	8.1828	7.3831	7.5341	9.0061	9.2769	8.9406	9.0473	9.5668	8.7931	8.8555	8.8088	8.0781	9.3281	8.7219	9.0285	8.6739	9.3282	8.1352	8.7403	8.7138	8.5617	8.2901	6.3509	9.2443	8.7947	8.6507
PDE7A	7.6446	7.8953	8.2594	8.2676	7.8846	7.1124	6.9029	7.2762	7.111	7.3801	8.7781	8.0543	7.0754	9.396	8.5759	8.3579	7.8835	6.8919	7.9343	7.9068	7.9593	9.8497	8.1719	8.1215	7.4029	8.1197	8.5361	8.1026	8.6655	7.7518	10.3207	8.112	8.9057	8.1215	7.8977	8.7752	8.2015	8.6904	8.0769	8.544	8.8978	8.3313	9.6517	10.0692	8.7349	7.1513	10.066	8.6319	8.2176
IGDCC4	6.9447	5.9916	7.218	7.0176	6.5409	6.2079	6.5935	6.1827	6.3671	6.6989	8.1834	6.6625	7.0728	7.5983	7.3816	7.0157	7.6662	6.4035	6.5507	6.8117	6.5525	9.1008	9.4819	8.157	8.5281	8.3454	9.2175	7.9234	8.9907	7.8194	9.8335	7.8067	9.3465	8.8994	7.6856	9.8214	8.2577	8.9123	8.3285	9.4201	8.7492	8.6803	8.9534	9.4013	9.588	8.69	10.0196	9.555	7.4612
GCNT2	10.3838	9.5842	9.9237	9.4442	9.9556	10.283	10.371	9.9341	9.2055	9.9804	9.1889	9.2286	8.8534	8.402	9.332	10.0715	9.4527	9.5834	9.8783	11.0921	8.8739	8.6164	7.6581	8.8171	8.2118	7.8827	8.2806	8.9747	9.7315	8.857	8.9716	8.136	8.0803	9.2335	9.4721	8.2872	9.0399	7.9926	9.2397	8.4448	8.0139	7.7525	8.5396	8.1318	7.5229	7.5841	7.9267	7.9194	7.8947
IGFBP2	9.1054	8.9111	8.8196	8.1509	8.3113	9.4754	8.8964	8.6326	6.4148	8.6223	7.4229	6.1942	9.7679	6.4562	8.4489	7.7998	8.8532	6.8552	10.0544	9.8642	9.1905	8.0493	9.0852	8.1799	8.0939	7.0913	9.6546	7.8072	9.2264	9.2191	8.8617	9.2941	9.1199	8.5808	8.067	8.8622	8.3316	8.7176	7.934	9.5509	9.4289	9.199	8.1964	7.7167	8.369	8.8173	7.4917	8.988	9.7161
ISX	9.791	10.0769	8.3861	10.0087	10.4251	8.5611	9.2298	10.2951	10.3173	10.0344	9.9322	9.9439	10.3123	9.7885	9.1401	9.9293	10.0387	9.8647	9.5599	8.8477	10.2628	8.7361	6.166	8.3929	8.0876	7.4366	8.8266	10.1703	9.3387	9.4991	7.7145	8.7034	7.6063	8.9632	10.0136	6.4376	8.9454	7.6848	9.3768	8.6073	8.1898	9.4217	8.464	8.4125	7.7339	7.1417	4.235	8.1335	10.33
SPIRE2	9.4013	8.0559	8.7366	8.6749	8.6981	10.5472	9.1902	8.9941	9.277	9.813	7.9352	9.5536	9.752	9.3719	8.9171	9.3135	9.0039	9.4817	8.4476	9.2111	8.2181	8.0352	9.4225	8.5763	8.9416	8.2815	8.8773	8.4919	10.1492	8.9934	7.4362	9.3606	8.1002	8.3669	9.4754	7.7619	8.9547	7.988	9.3465	7.971	9.491	9.4123	8.5067	8.4174	7.3005	8.3664	5.6094	8.1794	8.5174
LOC100131541	9.5278	6.8382	9.2651	9.1252	9.485	9.8041	9.5521	8.881	9.2444	9.0863	6.7036	7.6803	5.4696	6.8797	7.8439	8.3633	8.4931	9.424	8.3072	8.975	7.0302	8.8426	8.431	8.5331	9.0872	9.0712	8.4765	8.5893	8.5556	8.3355	9.2095	8.827	8.8763	8.817	9.0941	8.4483	8.3151	9.0454	8.9965	8.4675	9.1976	7.9173	8.777	9.2569	8.3445	9.0802	9.2665	8.8171	8.0745
KCTD9	8.6051	9.4176	8.9321	9.5278	8.7966	8.4631	8.3614	7.625	6.7587	8.9575	9.4808	8.8457	8.7315	9.1738	8.9649	9.8616	9.3064	8.4152	9.2221	9.1976	9.718	8.817	8.2061	8.2296	6.6157	6.0252	8.763	8.7222	8.8393	8.8851	8.6621	8.8578	8.1274	8.9171	8.3377	8.5799	9.2249	7.9219	8.5872	8.6806	8.2105	8.758	8.6465	8.4174	7.9476	6.8153	8.1582	8.6601	8.3532
GALNT5	7.9063	8.6401	7.3726	8.4106	8.3186	6.5519	7.3277	7.9159	7.3635	7.9687	7.9916	7.2807	7.3865	8.6598	9.1153	8.0167	8.6653	6.7598	7.7876	7.137	9.3552	8.095	9.2859	9.375	8.3588	7.7062	9.0956	9.0851	8.8847	9.0673	7.8904	9.3076	8.3156	9.0889	8.6391	8.7485	9.6207	8.2136	9.5325	8.9923	8.4434	8.8868	8.5614	8.4616	7.8994	7.9378	4.4229	8.2857	9.0156
C1orf115	9.6131	9.5207	8.9829	9.5541	8.3038	10.0939	9.9214	9.9623	9.4683	10.0828	8.6494	9.4307	9.6018	8.6748	8.0682	9.1244	9.4254	10.4381	9.1459	9.5077	9.4827	7.9727	7.9917	8.5944	8.7844	8.3229	8.2173	8.8722	8.6223	9.1416	7.3296	9.2234	7.849	8.6979	9.7389	7.3643	8.5507	7.7411	8.5126	8.5316	9.0948	8.171	7.8316	7.791	7.6738	8.7029	7.1678	7.7504	8.5538
DPP7	8.1582	8.5061	7.7932	7.3842	7.8503	8.393	8.9311	8.7526	9.4629	8.2628	7.6595	7.2409	7.5267	6.8758	7.2885	7.2789	7.5234	8.3098	7.7075	7.6905	7.4579	8.2075	8.4252	8.0336	9.7495	10.0993	8.3649	8.3125	8.2386	7.7597	8.2349	7.6575	8.6379	8.005	8.5251	8.5051	7.7839	9.3031	7.7279	8.3474	8.8922	8.1503	7.7551	7.8938	8.9196	9.6062	8.2025	7.953	7.6335
HKDC1	9.043	8.3828	8.9539	7.7116	7.3178	9.5507	8.8165	8.9467	7.4494	8.5354	8.4556	8.7648	7.5113	7.2728	7.0713	7.9888	7.5644	8.3502	8.7341	9.1759	7.1319	7.7106	8.6292	8.9715	8.1814	7.6441	9.0882	6.1388	8.6589	7.4001	7.4608	8.481	8.9563	9.1445	7.1448	8.1886	9.2323	8.3151	8.5158	8.9889	8.8924	8.6762	8.0142	8.2077	8.205	9.0172	5.6846	9.108	5.7084
LOC389834	8.3334	9.9199	9.4456	8.4102	9.3511	3.5125	8.413	6.6244	8.2104	8.3306	9.8247	7.1331	6.4214	9.1722	10.0545	9.8537	9.6605	7.6169	8.6513	9.297	9.1728	7.5626	8.4634	9.3654	7.6306	9.0611	8.827	9.6984	9.2485	8.3323	8.9564	6.7552	7.8282	7.8041	9.501	8.128	5.345	9.3182	7.927	7.7372	8.9299	8.6183	9.2053	7.593	8.1564	7.373	8.1475	8.9004	8.5497
CIDEC	9.2704	8.5168	7.0092	8.4514	8.5641	8.0481	8.8459	9.4963	9.0963	9.6975	7.7705	8.4769	7.9528	8.1742	8.4663	8.161	7.4694	9.302	8.0308	8.2677	8.3694	8.0979	8.2821	8.9171	8.2314	7.7399	8.9452	9.5428	9.1465	8.0898	7.5808	10.4716	8.3404	9.0152	7.5216	8.3862	8.5617	8.4613	8.4989	8.61	8.6766	8.7677	6.9874	7.5511	7.3072	8.6239	6.8686	9.0036	8.2027
CCL4	6.972	7.485	7.4883	6.9355	7.1361	6.806	7.3803	6.6153	6.3022	6.6922	7.4193	6.0543	7.5111	7.1539	6.8891	7.2069	6.8296	6.7007	7.474	7.1714	7.1513	8.4108	9.1416	8.3193	8.3659	7.6816	8.3197	7.6492	8.154	9.614	10.3084	7.4755	8.3709	9.0276	6.6602	8.3399	8.9921	8.8005	7.8589	9.3926	8.1271	8.5343	9.159	8.9594	8.6796	8.0743	11.8988	8.4764	7.4293
ELTD1	7.4854	6.439	7.0765	6.4047	7.3534	7.0479	7.0074	7.1969	8.1725	7.3336	7.4521	7.179	6.601	6.6288	7.6628	6.96	7.3784	7.3402	7.0728	7.0158	7.0673	7.7675	8.8919	8.1447	8.6735	8.218	8.7134	7.0837	8.5062	8.1439	9.363	7.5503	8.835	8.3285	7.5843	9.0835	8.693	9.1808	7.824	8.7165	8.4429	8.4526	7.6769	8.6766	9.4915	8.5999	10.2621	9.5853	7.3052
GRTP1	9.1639	8.8752	9.0107	8.8338	9.4997	9.3939	9.0838	9.4603	9.322	9.5732	8.6805	8.9898	9.4857	9.2979	9.0633	8.7411	9.3872	9.7362	8.7867	9.5021	9.1468	7.9137	7.9059	8.7817	7.4954	7.9919	8.6711	8.5485	8.9225	9.0084	6.9377	8.7906	8.2984	8.4816	9.1735	7.2734	8.8736	7.6626	9.2545	8.3298	8.2724	8.2555	8.3418	7.5065	7.7681	8.0409	4.6921	7.464	8.7623
OAF	8.9261	10.1547	8.7298	9.3013	8.9184	9.2099	9.3296	9.5084	9.3377	9.7334	8.5201	8.8606	9.3606	8.7181	8.745	9.225	9.4378	9.5416	9.6814	8.8149	9.8525	7.8276	7.896	8.2388	7.7133	7.2492	8.4594	9.1631	8.7203	8.792	7.5097	9.2699	7.9435	8.5206	9.5217	8.0812	7.8354	7.7368	9.145	8.0563	8.246	7.714	8.0536	8.1941	7.9735	7.6665	7.8244	8.3038	9.5577
AIM2	6.5872	8.4945	7.4499	7.031	5.805	6.2031	6.5613	7.3827	6.9446	6.0488	8.3715	7.0048	6.0363	8.5125	6.7306	7.5147	6.4691	5.5932	7.4073	6.7115	6.7506	8.7769	8.5338	7.5983	8.945	9.2359	9.0062	7.2904	8.0964	6.9304	10.1433	7.4665	9.3539	8.5731	6.5223	9.2946	7.5894	9.1988	7.456	8.9306	9.0322	8.828	8.9669	8.6109	8.9884	8.7164	10.024	8.5177	7.2796
KCTD14	7.982	8.0372	7.2227	7.4102	8.1282	7.2027	7.4384	7.9387	7.9127	7.3932	8.144	7.0392	8.009	9.1228	9.1202	8.081	7.9764	6.8157	7.7626	7.0371	8.6303	7.8935	8.8606	8.6828	8.6073	8.6408	8.4599	9.2324	8.3669	9.0442	6.9924	9.321	8.762	8.3955	8.4658	8.5942	8.9876	8.1544	8.8537	8.4088	7.7055	8.3197	8.0904	7.7384	7.9707	8.7777	6.0653	7.9329	9.4183
SGK2	9.9781	10.3355	9.6149	9.3833	9.1539	10.0382	10.0169	10.253	9.0836	10.1636	9.0437	9.6647	9.6006	8.8204	8.6983	9.4028	9.5909	10.7346	9.8791	9.4746	9.8286	8.5322	7.623	9.0741	7.9589	6.9746	8.5932	9.2631	8.9574	9.2973	7.1953	9.4694	7.7314	8.937	9.3891	7.1606	8.5756	7.0209	9.1013	8.2588	8.7801	9.0081	8.5793	8.1982	6.6645	7.9257	4.3642	8.3997	8.3109
C9orf152	8.7855	8.9834	8.891	9.36	9.5531	8.9331	8.5876	8.768	8.4021	9.0164	8.6258	8.6565	9.4066	9.1794	9.0656	9.05	9.7956	8.5522	9.2908	9.2837	9.7014	8.5559	8.0287	8.4144	7.3496	7.4599	8.6906	9.0916	8.8099	9.4213	7.5255	9.0705	8.4048	8.8466	9.2257	8.3322	8.9312	7.4116	9.3402	8.821	7.9994	8.6908	8.7349	8.2587	7.314	6.9422	4.214	8.4463	9.8913
GPR171	6.8931	8.4845	9.4152	7.9791	7.0196	7.0515	7.0926	6.8751	6.1268	6.7327	7.9804	6.4778	7.5563	8.0125	7.6543	8.0774	7.3115	6.654	7.9363	7.6949	8.1511	8.9097	8.6924	8.2252	8.2958	7.6923	9.1677	8.4659	7.7477	7.8607	9.8763	7.3755	8.8799	8.637	7.3589	9.0011	8.0703	9.1151	8.3953	8.9794	8.1735	9.16	10.0399	9.4419	9.03	7.7517	9.8972	8.7151	6.9685
REPS2	8.7879	9.6633	9.1285	9.8071	9.0472	8.3813	8.0585	8.6777	7.5999	9.0578	8.9833	8.3084	9.0313	9.1468	9.3565	9.6618	9.4812	8.0193	9.2261	9.1828	9.0679	8.1778	7.8166	8.582	7.6384	6.7937	8.7876	8.6502	8.4644	9.0573	7.8551	8.9655	8.2216	8.8649	8.8269	8.2412	8.7694	7.6798	8.8381	7.8514	8.079	8.5804	8.8617	8.3368	7.5718	6.9787	6.9651	8.0748	9.3897
FRZB	8.2665	9.1805	8.072	9.4825	9.13	8.178	8.1355	8.8646	8.6184	8.5905	8.9474	8.8881	8.2782	9.4636	9.7636	9.3444	9.8343	8.0673	8.8326	8.0208	9.5898	8.6955	7.7918	8.2624	8.0399	6.6181	8.8357	9.5735	8.6181	9.0417	6.9806	9.3046	7.9514	8.4472	9.6507	7.7537	7.9701	7.8551	9.2521	8.7787	7.1554	7.8706	8.7044	8.5876	7.8032	7.4999	6.2945	8.1038	9.9098
ELOVL5	6.916	7.9636	7.6456	7.9691	6.6015	5.8925	5.9742	5.9732	6.1129	6.7824	8.6067	6.449	7.9599	8.0704	8.29	7.5414	7.7303	6.1719	8.1402	7.4796	7.8218	9.6712	8.634	7.8745	6.9321	7.1244	8.8749	7.943	8.406	8.0213	10.0681	7.7489	8.6544	8.202	6.6901	9.3167	8.6332	8.8001	7.9376	9.156	8.3428	9.1894	8.8843	9.2386	9.1233	6.5429	10.3688	9.1037	7.7673
PVRL3	8.6985	9.4509	9.2303	9.1394	9.0376	8.6712	8.4592	8.0631	8.314	8.5615	9.4943	8.7813	9.3305	9.1903	8.6884	9.4936	9.474	8.3843	9.4014	9.2043	9.7669	8.3055	7.9809	8.1633	7.8264	6.9415	8.3898	8.9113	8.6176	9.1561	7.88	8.9398	8.4863	9.011	9.0379	7.9096	8.6876	7.4648	9.4542	8.6052	8.3848	8.6988	8.7139	8.1957	7.4744	7.0172	6.7069	8.2534	9.0047
LILRB3	6.8705	7.6812	7.5894	7.2007	6.6372	7.2735	7.1847	6.8516	7.6833	6.98	7.5714	7.3901	7.2201	6.905	7.1367	7.1638	6.8456	6.7787	7.2312	6.7367	6.8493	8.5259	9.4639	8.5215	9.1549	8.4631	7.9001	7.2185	7.749	8.0079	9.5689	7.1424	8.2689	8.5439	7.097	8.7584	8.9999	9.4782	7.3069	8.7878	8.3229	8.8722	8.5955	7.4053	9.3617	9.0174	11.0243	8.8955	6.9498
RASGRP3	7.6144	8.3362	8.9503	8.4302	6.9015	7.4375	7.3121	7.3706	7.273	7.1361	8.8661	7.1672	7.7193	8.2266	7.9175	8.9701	8.2633	6.9225	8.2448	8.075	7.9057	9.3741	8.932	8.3824	8.6164	8.443	8.2648	7.996	8.524	7.7814	10.3187	7.7606	9.0384	8.3689	7.838	8.9089	8.1553	8.8979	8.155	8.2027	8.7332	8.538	8.798	8.6267	9.3048	7.4534	9.6198	9.1723	7.1212
KCNK5	9.3453	8.9954	9.3714	8.993	9.027	9.6389	9.7815	9.2747	8.7241	9.7614	8.6242	9.4389	9.8942	8.7419	9.3368	9.3222	9.0945	9.5233	9.2741	9.8107	8.4629	8.2362	7.7562	7.973	7.4076	7.4861	8.9853	9.2282	8.8757	8.9657	7.8112	9.5158	7.8195	9.1626	9.3291	8.3494	9.0022	7.6474	8.6331	7.5338	7.9301	7.3858	8.0776	8.9942	7.0633	7.2284	6.4554	8.4523	8.4569
AHR	7.5011	7.7783	7.8141	8.3463	7.9436	6.8629	6.8834	6.9412	6.0171	7.1076	8.9902	7.2621	8.6823	8.7597	8.8827	8.8701	8.6499	6.6275	8.2239	7.9588	8.2973	8.984	8.9056	8.3247	6.972	6.4635	8.9462	8.59	8.7033	8.4459	9.5559	8.6306	8.648	8.6331	7.5812	9.2581	9.041	8.762	8.448	9.111	8.3077	8.7744	8.801	9.0388	8.9123	5.7748	9.5278	9.2656	8.0417
CDH11	7.8203	7.3176	7.3729	7.766	7.3333	5.8612	6.797	5.6061	5.1093	6.7196	7.8785	5.8249	6.9812	7.1233	7.8222	7.1594	7.9074	6.2796	7.3853	7.2946	7.454	9.0882	9.5027	8.701	7.5159	7.2238	9.339	8.0103	8.8647	8.5429	9.5953	7.8525	9.2202	8.8586	7.4694	9.5521	9.0774	9.138	8.5227	9.6841	8.566	9.0428	8.6424	8.5973	9.5492	6.7301	9.7725	9.5758	8.1012
CHGA	8.8032	8.1545	8.4091	9.1217	8.6494	8.9142	8.7024	8.4271	9.4369	8.576	9.1152	9.4447	9.5707	10.1565	9.9174	9.2437	9.0218	8.4251	8.0866	8.2401	8.7305	8.3608	8.8672	8.3672	9.0403	9.2504	9.2406	9.7052	8.0503	8.9083	8.3799	8.6788	8.681	7.8853	9.6879	7.5524	8.6792	8.8116	8.9508	6.6741	8.7269	7.4215	8.0376	7.8749	8.5109	8.2817	5.5172	7.1452	9.3019
CD8A	7.5913	9.0233	9.2736	8.3546	7.2326	7.5337	6.6345	6.5696	5.632	6.4834	8.1661	6.6	8.0825	8.231	7.0564	8.5854	7.653	6.8196	7.4679	8.2193	9.1496	9.3027	7.7094	8.5669	7.9822	7.5377	9.4284	8.7491	7.6315	7.7477	9.2728	8.1996	8.7039	8.9205	8.0863	8.5385	8.8128	9.2834	8.276	9.6285	8.6466	9.3984	9.9117	9.8683	8.8451	7.2552	9.0634	8.618	7.867
PTPRCAP	7.695	8.2321	7.6001	7.4471	6.729	7.5421	7.3893	8.2609	8.4114	7.55	8.4069	7.4444	8.322	7.8096	7.5672	8.1333	7.2214	7.8097	7.5776	7.2995	7.4558	8.9792	8.2116	8.1815	9.3738	10.1847	8.0628	8.0756	8.447	7.6231	9.5162	7.811	9.0061	8.1663	8.0428	8.5236	7.5953	9.2707	7.6218	8.6663	8.3371	8.1348	8.1734	8.4881	8.5121	8.8858	8.7865	8.109	7.5633
HIST1H3C	7.9225	10.0838	7.8349	8.5571	8.1972	8.041	8.767	8.5486	7.625	8.6055	8.1951	6.19	9.3358	5.2301	7.4758	9.3377	9.3837	7.8766	9.3749	8.4997	10.2298	8.9308	7.5707	8.631	7.7608	7.9409	7.4837	8.1919	8.0998	8.9192	8.5892	8.1972	7.6527	8.1176	7.8185	7.3656	8.3905	8.1291	6.671	8.2406	8.5038	9.1634	8.185	8.5931	8.7846	8.4764	7.6047	8.0022	8.8888
METTL7B	10.5984	10.5828	10.0587	9.1193	8.9556	10.559	10.2211	9.5207	9.1509	10.1219	9.6774	8.1741	9.8417	7.1362	8.3934	9.6123	9.7883	10.6822	10.8683	10.6531	9.7602	7.7535	8.1334	8.7546	7.7845	6.9128	8.4559	9.0636	9.5456	9.2538	7.2519	9.4368	7.9787	8.515	9.548	8.1148	8.712	7.5881	9.6551	8.5687	8.6995	9.0287	8.2384	7.8214	7.1434	7.5402	4.8557	8.2581	9.2082
COL12A1	6.8645	7.3392	6.5156	7.7253	7.0574	5.6636	5.5286	5.9509	5.9147	6.9081	8.3752	5.5356	6.9361	7.8064	7.8923	7.0456	7.5444	6.2503	6.9097	6.2591	6.4085	8.1669	9.6873	7.841	7.4039	6.9367	9.7397	7.1702	8.8511	7.5977	10.1992	8.067	9.6025	8.7042	7.5973	10.5019	8.6098	9.2184	8.4101	9.7593	7.9162	8.0266	7.2928	7.9768	9.7245	7.2235	11.677	11.0239	8.1396
IGSF3	8.7377	9.1602	9.4987	9.655	8.6515	9.1318	9.0542	9.0423	8.3123	9.3303	8.6916	9.5026	9.3799	9.5139	8.5049	9.2066	9.3496	9.4841	9.1916	9.2765	9.2974	8.251	8.1628	8.8079	8.038	7.4289	8.3662	8.9388	8.6833	8.5932	7.5397	9.4039	8.0416	8.9989	8.9715	8.1862	8.7562	7.7483	8.6787	7.8807	8.7984	8.2631	8.6628	8.6605	7.516	7.7996	5.999	8.5945	8.3234
RRAS2	9.0077	9.5931	8.7532	8.9956	9.054	9.1814	8.6755	8.6885	7.9479	8.4807	9.5745	8.9661	9.6816	9.4322	9.0283	9.9572	9.179	8.7446	9.5265	9.2152	9.3437	8.6766	7.8589	8.0445	7.334	6.6939	8.1512	9.1517	8.4122	9.0231	8.977	8.8463	8.1975	8.695	8.7342	8.2339	8.2423	7.7324	8.5341	8.0078	8.0317	8.1228	8.1267	8.4198	7.9505	6.1497	7.9514	8.2003	9.0809
FAM102B	9.1341	7.5219	8.8687	9.156	8.7188	7.9252	7.9288	6.6318	6.9512	6.9072	8.3212	7.9622	7.6262	8.7108	8.7854	8.8956	9.4731	8.2431	8.7186	8.446	8.5071	8.6448	9.3112	9.4181	8.7689	8.3265	9.6193	9.8182	9.3241	9.8736	9.4554	9.4863	8.9832	9.6561	9.4629	9.3119	10.1313	9.1224	9.8042	9.7114	9.0144	8.7478	8.9558	8.935	8.0289	7.9114	8.7976	8.5011	9.1046
ELMO3	9.1491	9.2945	8.4372	8.2287	8.7642	9.5148	9.7107	9.9748	10.5753	9.8351	7.4305	8.1742	8.4277	7.4863	8.0883	7.8899	8.6345	10.199	8.5687	8.8686	8.7937	7.7959	7.9985	8.7106	9.2849	9.2659	8.3829	8.8124	8.3902	8.5559	7.4644	8.5251	8.1853	8.7076	9.5694	7.7187	8.4277	8.2758	8.6274	8.0165	8.724	7.9686	7.3655	7.1877	7.5798	9.2048	6.0092	7.2942	8.6015
GZMK	6.8387	8.9157	7.4308	7.2102	5.8763	6.2174	5.7878	6.347	6.6453	5.6515	7.7356	5.658	6.7296	7.7997	4.3821	7.3659	7.3096	4.3348	7.7089	7.019	6.7822	9.8747	7.9676	8.4868	8.3516	8.7264	9.1453	8.4067	8.2261	7.6198	9.6235	8.7958	9.4811	7.4951	7.1047	9.2393	8.2284	10.1501	8.2464	9.566	8.9316	8.9615	9.8994	9.679	9.4992	8.0794	9.1445	9.2425	8.4183
APPL2	9.2753	9.3063	9.7582	10.0973	8.7833	9.4482	8.9715	8.909	7.331	9.2492	8.9704	8.7726	9.4023	8.4199	8.6131	9.5974	9.8769	9.4026	10.1239	9.8565	9.4912	8.6245	8.0758	8.6609	7.3031	6.741	8.4881	9.0712	8.9756	9.1734	8.0906	9.4199	7.9829	9.2979	8.9834	8.1808	8.9748	7.5333	9.2794	8.4435	8.4107	8.5025	8.7281	8.4967	7.2516	7.0528	7.5918	8.4952	8.5455
MEIS3P1	8.6228	8.1124	9.0213	8.5635	9.2277	8.5403	8.0495	7.8107	6.4571	8.6264	8.7247	6.778	8.8105	8.0154	8.9899	9.0908	9.7506	8.4877	9.0524	8.6049	8.2372	8.4818	9.0607	8.6748	7.4785	6.7229	8.8859	8.626	9.117	8.3482	9.127	8.8715	8.2359	8.6814	8.571	9.2448	8.4464	8.1695	8.9466	8.14	8.3447	8.6688	8.3058	8.7948	8.7085	6.7799	8.8543	8.8796	9.0691
GPR126	7.9405	7.3438	7.5513	8.0618	7.9047	7.3973	6.9064	6.5645	5.6024	7.0901	8.8071	7.2358	6.966	7.7835	8.4167	8.0327	7.8088	6.2026	7.9106	8.1076	7.8807	7.7215	9.6493	8.5283	8.3811	7.0165	9.5148	8.0115	8.879	8.3461	9.0253	8.7914	9.2737	9.3611	7.1614	9.4884	9.4301	9.0349	9.1107	9.6013	8.4837	9.1069	8.17	8.5876	8.7654	7.779	7.0061	9.1104	8.2278
FGD5	8.0125	6.9037	7.6212	7.3318	7.6746	7.8381	8.061	7.8154	8.8382	8.2225	7.2633	7.2012	7.7766	7.5498	7.6671	7.2882	7.2336	7.7342	6.9194	7.3824	6.4697	8.3601	8.507	8.3385	8.8533	8.64	8.3196	7.4513	8.5795	7.6321	8.9489	7.7698	8.5479	8.3823	8.2164	8.7527	8.0827	9.3167	8.0814	8.5432	8.0737	8.0547	8.0037	8.2664	9.0277	8.7809	9.2887	8.8339	7.6513
LOC100288152	9.4448	7.7383	10.1141	7.8278	8.089	10.3427	8.6693	8.7966	9.4496	9.4856	7.3902	7.4742	7.8014	8.2137	8.0265	6.4677	6.9774	10.2273	7.8219	9.9362	6.6369	8.1289	8.0062	8.6146	8.3159	8.2917	9.216	6.3972	8.1561	6.7779	8.1224	8.6039	8.8624	9.1561	9.419	8.4372	8.2708	7.2673	9.1332	7.1789	8.3584	7.1151	8.3775	8.0525	8.8114	8.0942	8.3851	8.9417	6.6818
COBL	9.5814	9.1682	8.848	9.0893	9.3356	9.1246	9.7886	9.6293	9.5105	9.7267	8.3107	9.2094	9.3289	9.4918	9.2768	8.9434	9.0199	9.7338	8.7709	9.17	8.9403	7.4175	8.0134	8.748	7.6901	7.9344	8.2191	8.8423	8.62	8.7598	6.897	8.8097	7.9339	8.7908	9.4576	7.8345	8.6386	7.2635	8.6734	8.1836	8.2181	7.4961	8.1306	7.2932	6.9603	8.0001	4.8866	7.7367	8.5157
FBXO41	7.8302	7.4391	7.7597	7.1174	7.2392	7.6316	7.6397	8.2817	8.4257	7.8033	7.748	8.236	7.7106	9.2281	8.4503	7.4306	6.7966	8.4232	7.1871	7.1416	7.0922	8.6941	8.1509	7.8436	8.7609	9.6516	7.8274	7.6543	8.2545	7.0022	8.8339	7.8729	8.8188	7.7825	7.7281	8.6353	8.1968	9.0471	7.8793	8.266	8.5144	7.375	8.199	8.2866	8.488	8.825	8.8896	8.028	6.9606
EPHA2	8.1772	6.0286	7.0252	7.6163	8.2328	7.4436	7.9519	7.5714	7.4761	7.2748	7.1428	7.1281	7.4165	7.032	8.9178	7.4849	7.109	7.5737	7.2477	7.7849	6.7088	8.0989	9.2452	9.1589	8.8513	8.9191	9.4892	8.1486	8.6158	7.9091	9.3554	8.8724	9.1417	9.2741	7.7147	9.3757	9.8923	9.1301	9.8741	8.5489	8.6322	8.9496	8.6081	9.4126	8.7161	9.0859	7.5662	9.291	6.8376
AREG	7.0141	7.0557	6.7204	7.25	7.2881	6.6936	7.2496	6.7901	6.3146	7.2566	7.5275	7.1411	6.5911	6.9279	9.3643	6.9803	6.7294	6.1805	7.4087	7.0365	7.093	7.8273	8.86	8.5281	8.0869	7.6559	9.2614	8.8961	8.3152	8.8427	10.0519	8.6139	8.1453	8.9085	6.2475	9.9578	9.6604	9.0044	10.8277	7.974	7.8418	9.4516	8.6778	9.0086	8.2522	8.5276	8.4682	9.0221	7.2409
PDE4B	5.6886	7.3362	7.104	7.3028	6.1318	5.7278	4.4453	5.7626	5.1781	6.1693	7.7599	6.1925	6.2874	7.6097	7.8712	6.9149	6.3418	4.5754	6.8365	6.3995	7.057	9.0107	9.2755	7.8928	8.0231	7.9546	8.1265	6.8001	8.087	8.134	10.7196	7.9745	8.648	8.7013	6.4316	9.1734	8.2379	9.062	8.7473	9.0758	7.9881	9.5445	9.4035	9.2154	9.2413	7.2686	11.7125	9.528	6.9723
BST2	7.4107	8.5291	7.6759	7.4375	7.0374	7.6564	8.6353	8.1575	8.7746	7.803	7.2389	6.299	7.4076	6.1857	6.4199	7.1513	7.4291	7.9431	7.806	7.334	7.682	8.4389	8.3447	8.0523	8.9941	8.9621	8.0527	7.7048	7.7812	7.9277	8.6176	7.701	8.1624	8.3336	7.5119	8.5531	7.9143	8.7032	8.0793	8.9474	9.0192	8.7695	8.364	8.4579	9.0948	9.9831	9.0044	8.2232	8.097
CCDC88A	7.2906	7.3406	7.7746	7.4506	7.0611	7.9402	7.8063	7.7807	8.4271	7.456	7.9953	7.6215	6.6065	7.2428	7.7135	6.5555	7.5776	8.1402	7.105	7.302	6.5877	8.268	8.1712	7.882	9.2866	8.7007	7.8558	6.8869	7.9902	6.7228	8.6136	7.1672	9.0906	7.7077	7.3914	8.5981	7.964	9.1324	7.3934	8.3695	8.526	8.0843	8.287	8.0628	9.1715	9.166	9.5178	8.8971	7.1267
ANK2	7.9824	8.1847	7.3932	7.8509	7.2239	7.1613	7.3459	7.4936	8.0712	7.3225	8.5045	8.0755	7.2901	8.9713	8.808	7.9411	7.8325	7.8918	7.6045	7.5987	7.5465	9.055	7.9132	7.1321	8.1239	7.9729	8.749	8.1636	8.1241	7.434	9.2665	8.1354	8.5515	7.032	7.677	9.3993	6.8246	8.5173	8.0023	8.903	8.4056	8.2712	8.4151	9.1453	8.6158	7.892	9.6737	7.6237	8.3047
IGHG1	7.5554	6.6913	8.8298	8.1549	6.9621	7.4203	7.6963	7.4055	7.2485	6.984	7.403	5.4658	7.8869	5.2061	6.2596	6.9854	7.3595	5.2514	7.3224	8.3581	6.5048	8.9726	9.1843	8.2624	8.1135	7.8396	9.277	7.6488	9.1236	7.3733	8.9643	8.0866	8.9591	8.8892	7.218	9.2692	7.0116	9.3301	8.6358	9.6671	9.2312	8.8124	8.7421	8.4016	10.1518	8.2294	8.8431	9.3472	7.453
CXCL10	5.6019	7.5699	6.8857	5.8164	5.7679	6.1064	5.5947	4.9826	4.1743	5.3155	9.1396	7.0594	6.7396	7.1092	5.7711	7.4647	6.0952	6.2344	6.604	6.5599	6.5141	8.6681	10.0928	8.6438	8.7332	8.325	7.9175	6.7436	8.1199	9.3139	9.8485	5.9467	8.3554	10.4224	5.4696	8.8176	8.5266	8.0929	7.2671	9.9265	8.683	8.9982	10.2793	8.6407	8.6948	8.71	11.8922	8.1833	6.8398
LOC100288092	9.6561	9.5723	10.0165	9.985	9.8094	9.6622	9.5206	9.8308	9.7063	10.1352	9.7452	10.1512	9.844	10.0028	9.643	9.9923	9.7803	9.9746	9.6516	10.0278	9.2387	7.5399	7.4661	8.6943	8.2863	7.2973	8.2709	9.0719	9.0841	8.9189	6.3592	8.8141	7.9663	9.062	9.6965	7.1168	8.7518	6.9231	8.2728	7.5401	7.7908	8.1592	8.8291	7.9502	7.088	7.7515	4.7036	7.7054	9.4189
GABBR1	8.5626	6.9176	7.6979	7.3561	8.54	8.2813	8.6211	9.0329	9.7011	8.734	6.303	8.085	5.2975	7.927	8.1678	5.4737	7.0757	8.9183	6.5574	7.6016	6.9199	8.5189	8.106	8.0855	8.7923	9.4754	8.3932	8.4009	8.2436	6.7309	8.3476	7.6303	8.8541	7.6295	8.5813	8.2987	7.2896	8.4326	7.9865	7.8041	8.6392	7.2054	8.3318	8.1567	8.6687	9.0501	9.1062	8.572	7.2003
ASRGL1	7.395	7.1084	6.8886	7.3394	7.5663	7.3833	7.7922	7.6194	7.7039	7.555	7.9003	7.9547	7.6227	8.4414	8.3807	7.6	7.2057	7.3458	7.121	6.6249	6.935	8.2627	8.821	9.0439	9.2897	9.1033	8.6719	7.8765	8.3009	8.7697	7.2427	7.9922	8.5021	8.4627	8.0377	7.9594	8.735	8.4254	8.0825	7.9549	8.0696	8.7941	8.4247	8.09	8.5344	9.2069	6.3886	7.7163	7.9882
PF4	6.9371	7.3912	7.2158	6.5839	8.5974	6.1559	6.6467	6.9513	6.7212	6.7466	8.0194	6.3237	6.7654	6.9709	8.1039	7.8927	7.4488	6.5018	7.116	6.7687	7.2635	8.8881	8.978	8.204	7.9956	8.6312	9.1212	7.5371	8.4446	8.1307	8.5366	8.628	8.3907	7.9395	6.9629	9.1664	9.0585	9.1749	8.2798	8.4759	9.7259	9.8748	8.0631	7.6909	8.0559	8.7108	6.4584	8.9186	7.1251
MRAP2	8.3929	9.3564	8.4399	8.3716	7.1717	8.4802	7.3036	7.4351	6.0766	8.0144	8.8452	7.1916	9.9463	8.8636	8.363	9.351	8.471	6.7135	9.1414	8.6903	9.2862	7.3849	8.7956	8.6932	8.4141	7.6555	8.9526	8.5133	8.8523	9.1687	7.5403	8.7666	8.3835	8.8526	8.0471	7.7985	9.1258	8.2302	8.8985	8.7889	8.2863	9.1501	8.0243	7.6266	7.4795	8.0554	3.8393	8.1418	8.8933
ST3GAL1	7.292	6.5534	7.579	6.812	6.7631	6.8178	7.3594	6.9215	7.5898	6.6667	7.145	6.4336	7.7583	8.0551	8.1792	7.1686	6.7769	6.479	7.0964	6.5418	5.4154	8.4478	9.2672	9.0344	8.8062	9.1016	8.2063	7.2531	8.0946	7.4544	9.0609	7.1806	8.9553	7.6822	7.2766	9.1475	9.5552	9.3519	7.1968	8.1391	8.3948	8.4131	8.3704	8.5373	9.2901	8.657	9.7105	8.2812	6.7423
ME1	7.7466	7.7569	7.229	6.9123	5.7471	6.9128	6.2722	6.8035	5.5248	7.6736	8.5186	6.4971	7.7918	8.289	8.6921	7.7602	7.2282	5.8246	8.0911	8.9701	7.5347	8.9161	9.5062	8.7481	7.3309	7.5935	9.1091	6.9443	8.9547	8.144	8.3104	8.7359	9.2152	8.348	5.9394	9.2202	9.082	8.66	8.468	9.2521	9.0015	9.4183	8.613	8.0049	8.2501	8.6028	5.7412	9.3007	7.66
CCDC80	7.7175	7.2187	7.1151	7.0086	7.7997	7.3848	8.0445	7.8593	9.5376	8.2626	6.5709	6.009	6.6342	6.3108	6.6275	5.9951	7.4385	8.1259	6.7254	6.7949	6.0541	8.5893	8.6821	7.3938	9.374	9.1895	8.8593	7.1982	8.2805	7.2286	8.3057	7.851	8.894	7.3147	8.225	8.9039	7.2333	9.1837	7.7722	9.0316	8.3658	8.0823	7.668	8.9068	9.0526	9.9265	9.5605	8.7676	7.6782
OVOL1	8.8364	9.0031	8.8834	9.2718	8.7025	9.1368	9.131	8.8839	9.0566	9.2334	8.722	9.1082	9.3642	9.5684	9.4363	9.3551	9.2953	9.3379	9.2863	9.3633	8.7333	7.8956	7.8049	8.548	8.4401	7.4507	8.0834	9.1847	8.5658	8.6763	7.3133	9.1613	7.7428	8.8822	9.0011	7.7521	8.4728	7.7575	9.0628	7.8773	8.3601	8.4833	8.2223	8.6056	7.5132	7.7736	5.5837	8.3357	8.9631
GUCA2B	11.0411	11.3432	9.7497	10.2776	11.1241	10.2175	11.8542	11.5639	11.1788	11.2359	10.4056	10.2176	10.0178	9.8319	8.0838	10.7208	9.7354	11.2377	10.671	10.4184	10.3013	8.0303	7.2467	7.9006	9.8587	5.1775	7.7709	11.1296	9.506	10.3649	5.9175	11.4796	5.2643	8.618	9.9354	5.7981	9.8878	5.215	9.7682	7.0557	7.8364	8.1297	8.2841	9.0556	5.5736	9.0212	5.7138	8.1731	10.2597
C4BPA	6.6332	7.4099	7.2313	6.273	6.6165	6.2696	6.7109	6.5036	6.5323	6.6061	8.5186	6.9953	7.1333	6.6244	6.4168	7.0221	6.2523	6.8289	7.2976	6.4093	7.7328	6.847	9.5886	10.5019	9.8212	8.2623	8.3821	6.6241	9.5006	7.9144	7.9941	6.9436	9.516	8.9412	5.9996	9.2044	11.4638	9.7366	6.9722	7.7178	9.3486	9.2205	8.0893	8.4897	9.3027	9.0656	6.5237	8.271	6.4737
FGR	7.1097	6.2355	6.4372	6.0602	5.52	6.0788	5.2828	6.9218	7.8644	6.832	7.5101	6.5698	7.038	8.0269	6.5203	6.2424	6.0221	6.0224	6.7815	6.0784	5.2936	9.0233	9.1331	8.2407	9.563	9.7845	7.9287	6.3269	8.3089	7.6435	9.4822	6.8437	8.8756	8.0458	6.474	8.3266	8.8733	9.454	6.7312	8.1046	8.2429	8.3916	8.6149	7.9042	9.335	9.5171	10.5544	8.5024	6.4887
WRB	7.6266	9.4873	8.2653	8.6941	7.9542	7.4042	7.7693	6.7594	6.3568	7.4659	9.7422	7.6272	9.1766	8.7282	9.0008	9.6201	9.1671	6.7839	9.1034	8.0654	9.8643	8.5507	8.4111	8.0509	6.953	6.9443	8.4192	8.7471	8.3686	8.7828	8.7126	9.0884	8.3027	8.5574	8.1617	8.6674	8.3229	8.3092	8.4132	8.9154	7.9131	8.9854	8.4614	8.846	8.2766	6.5785	8.6257	8.7064	8.6622
STS	6.686	6.9122	7.4326	7.1648	6.4272	7.0761	6.0474	6.7947	6.7797	7.589	8.2929	7.0099	7.567	7.6431	7.8019	7.0366	7.4166	6.558	6.8358	6.7482	7.0658	8.4007	9.6713	9.2011	8.4192	8.003	7.469	7.573	8.3781	8.5418	7.7836	7.7936	8.3415	8.9019	7.2986	7.8168	9.3931	8.664	8.0604	7.8161	9.1335	7.8948	8.2115	7.2399	9.2118	8.2972	6.6655	7.8628	7.7041
PLAU	6.8024	6.8085	6.9083	6.96	6.8772	6.7722	6.9236	6.5208	6.4906	6.5074	6.9928	5.7941	7.068	6.4242	7.7237	6.5599	6.8319	6.6556	7.1062	6.4436	6.5862	7.9498	9.508	8.1458	8.7227	8.808	8.3828	6.8376	8.4003	8.0002	8.9002	7.0236	9.008	8.7208	6.9555	9.1292	9.4411	9.4394	8.0247	8.3564	7.7803	8.3342	8.8151	7.8246	9.3056	8.591	10.5815	9.832	7.1785
PCOLCE	7.1606	6.9599	6.418	7.1168	6.914	6.8064	7.49	7.472	8.5068	7.583	7.217	7.0478	7.2714	7.3099	7.5308	7.1576	7.1798	7.1311	6.6383	6.5545	6.4364	8.6752	8.8292	8.1865	8.8479	9.6178	8.0438	7.4322	8.263	7.3228	8.2461	7.472	8.9829	7.6084	7.7473	8.7344	7.8535	8.7606	7.3523	8.3664	8.4694	7.9519	7.7767	8.2762	9.3438	9.0502	9.4254	9.4124	7.3826
STYK1	9.0264	8.9287	8.6408	8.5882	8.471	8.8796	9.0284	8.9036	8.8776	9.0871	8.0438	9.4467	7.2747	9.1955	8.6914	8.5338	8.7604	9.5784	8.3764	8.8016	9.114	7.38	8.2147	8.4323	8.8633	8.9966	8.4797	9.0093	8.3593	8.8168	6.9825	8.9462	7.722	8.8368	9.0055	7.5079	8.8172	7.5068	9.1913	7.9092	8.3548	7.7517	8.0404	8.0334	6.9173	8.8262	4.4271	7.8849	8.1495
C8orf82	9.0475	9.2186	8.3367	7.8331	8.0022	9.0679	8.7133	9.3441	9.6845	9.0982	8.9662	9.3114	9.6526	9.2283	9.098	9.2933	8.1919	9.3217	8.4899	8.7259	8.2603	7.2356	8.1013	8.4434	9.0151	9.1862	8.5082	8.9218	8.0267	8.8677	7.4549	8.356	8.332	8.6978	9.2583	7.8168	8.525	7.9932	8.0859	7.9383	6.972	7.7816	7.1105	7.1376	7.3272	8.3146	6.2628	7.1864	8.2291
MT1M	9.6632	11.4524	10.4977	9.662	10.3428	10.3442	8.3896	10.568	10.5619	8.8243	10.6671	8.9481	9.8218	10.4151	8.8016	11.3334	10.239	10.3648	10.3405	10.5147	11.3665	6.195	6.1861	6.6361	8.1929	8.2152	8.835	11.5984	8.531	10.995	5.9657	11.0555	7.9084	10.2772	11.1965	5.7309	7.6847	6.4247	10.6259	6.7288	7.7368	6.7119	8.1806	7.91	5.657	7.0199	7.1085	5.9624	10.2738
ANO9	9.5177	8.0929	8.6284	7.8177	8.7605	9.6239	9.6703	10.249	10.3345	9.9429	7.7273	9.5241	8.1807	9.5139	8.8971	7.5086	8.0022	9.9397	8.1508	8.854	7.3381	7.6234	7.4321	8.8423	8.8346	9.5497	8.1879	8.1402	8.4328	8.0364	7.0789	8.1307	8.232	8.742	9.0834	7.3218	7.9294	7.9439	8.4438	7.4482	8.1187	7.2041	7.9265	7.8985	7.6083	8.7667	6.869	7.4128	7.7875
TNXB	8.7448	8.2582	7.3482	7.9972	8.8628	7.6841	9.708	9.2208	10.4589	9.1277	7.2888	8.1158	7.2994	7.7322	7.8378	6.9041	7.852	9.1677	7.1852	7.3393	7.1038	8.5982	7.297	7.9819	9.3929	9.186	8.3011	8.6212	8.3425	7.2126	7.3132	8.3444	8.2621	7.3392	8.7164	8.3938	7.4782	8.4462	7.8044	8.1311	8.4025	8.1413	7.6557	7.7604	8.7545	10.2296	7.7591	7.6084	7.9862
GJB3	7.0627	7.5195	5.7793	6.6075	8.6882	6.5252	7.2828	7.4618	8.3778	7.4378	7.1095	6.814	7.4648	7.2401	8.8451	7.3876	6.8464	6.1397	7.4015	5.9507	8.1565	8.4668	8.3994	8.1531	8.2291	8.9335	9.4993	9.0743	8.42	8.3009	8.1551	8.8352	9.0815	8.2975	8.2679	8.6644	8.5783	9.3198	8.383	7.9804	8.3537	8.1871	7.2662	8.2292	8.5828	8.8055	6.3399	8.4279	9.0046
PTAFR	6.958	7.8959	7.1528	6.6355	6.3523	6.6318	7.222	7.1745	7.8498	6.9903	7.4121	6.8406	7.8542	7.8205	7.2233	7.0566	6.8889	7.1262	6.9306	6.2629	6.6905	8.4802	9.3688	8.3666	9.0305	8.5972	8.0169	7.1229	8.2575	7.6314	9.0984	7.3598	8.4557	8.4329	7.284	8.8414	8.4185	9.2556	6.9534	8.4368	8.314	8.1986	8.4553	7.8806	8.9412	9.1409	10.167	8.6346	6.8319
SOD3	7.2321	7.1392	6.8122	7.0062	7.5829	7.2593	7.8067	7.9203	9.4567	7.4066	7.3474	7.2857	8.5425	8.9877	9.1663	8.0734	7.1252	7.7362	6.9104	6.9486	6.7737	8.1231	8.2076	8.681	9.6323	9.6972	8.3322	7.92	8.1421	8.3571	7.671	8.0984	8.3457	7.7739	8.088	8.0091	7.9885	8.7418	7.3106	7.6443	7.9863	7.9285	7.5488	7.5	8.5671	9.3439	7.5776	7.8058	8.1329
C12orf5	7.4278	8.7016	7.5293	7.4864	7.9338	7.2643	7.2352	6.649	5.6113	7.3043	8.9943	7.1241	8.1956	7.3743	8.6113	8.3176	7.8377	7.0098	8.7016	7.8105	8.4947	8.7052	8.8818	8.3812	7.1397	7.3656	8.56	8.6636	8.6178	8.7904	8.7566	8.6944	8.6063	8.5378	7.0776	8.8837	8.9709	8.249	8.5119	8.7622	8.3155	9.2189	8.3743	8.3688	8.6147	7.1831	8.4028	8.5438	8.9657
CMC1	7.7722	9.6044	8.4743	8.8588	8.4791	7.788	7.3898	6.9048	6.5582	8.2019	8.8895	8.0597	9.224	8.6732	8.3276	8.8839	9.2785	7.6067	8.7043	8.6843	9.4733	8.5867	7.633	8.1308	6.1368	5.995	8.3793	8.9697	8.4437	9.1834	8.1707	8.7985	7.9478	8.4567	8.1341	8.3479	8.5729	7.9821	8.5583	8.79	7.9416	8.7237	8.6971	8.5517	8.0283	6.2311	7.7058	8.2361	9.2855
CHMP4C	8.517	8.8544	8.7475	9.3727	8.3794	8.2004	7.9658	8.03	7.1728	8.4674	9.2935	9.0957	8.8601	9.1549	9.0994	9.117	9.3868	8.5223	9.2257	9.0505	9.2877	8.2633	7.5354	8.4089	6.9433	7.6012	8.8373	9.0248	8.6875	9.0317	7.7615	8.1606	8.0527	8.8441	8.5751	8.43	8.2949	7.5983	8.8432	8.5453	8.217	9.0678	8.4866	8.5573	7.6959	6.6168	5.1296	8.0119	9.0923
PABPC1L	8.1142	6.8761	7.949	7.255	8.0449	8.3691	8.2601	9.0461	9.534	8.5693	7.0443	8.577	5.8819	9.6733	8.8098	5.0624	7.3454	8.9315	6.5019	7.6482	6.5707	8.6305	7.9272	8.1185	8.8471	10.0149	8.1654	6.6973	7.933	6.4994	8.2383	7.1606	8.7618	7.7919	8.0079	8.531	7.7903	8.4302	8.1453	7.6593	8.5548	7.071	8.2752	7.6819	8.3955	9.0628	8.6529	8.0168	7.2102
CARD10	8.9338	8.0077	7.9905	7.6266	8.3266	8.9536	9.0438	9.4003	9.3977	9.065	7.6033	8.6982	8.5618	9.6492	8.7127	8.0119	7.8164	9.0119	7.9907	8.2495	7.8014	7.3014	8.3038	8.9306	8.8665	8.8178	8.6375	8.355	8.1269	8.5002	6.9905	8.9366	8.122	8.9054	8.5905	7.9576	8.686	8.2863	8.1718	8.0882	7.9646	7.5451	7.5048	7.5874	7.7276	9.1425	5.4058	7.8264	8.4121
PARP8	7.2378	7.2203	7.3796	7.4981	6.3315	5.7254	6.2737	5.8235	6.4213	6.2403	7.1954	6.3187	5.3068	8.045	7.3488	6.9467	7.3664	6.3291	7.2397	6.7906	8.1587	8.8961	8.9687	8.7276	7.8647	7.9819	8.9115	8.9152	8.4936	8.2917	9.3364	8.5575	8.6677	9.1832	7.9749	8.8635	9.3318	8.7717	7.859	9.0803	8.7437	8.4586	8.9403	9.074	8.5497	7.5761	9.0843	8.2843	7.7453
GVIN1	7.3288	6.6554	8.0618	7.7092	6.4662	7.6462	6.7275	8.2217	8.4495	7.3713	7.1755	7.5366	5.3836	7.1217	6.8387	6.6535	6.6832	7.7886	6.9468	7.8255	5.9868	9.4598	8.1953	7.5055	8.6627	8.7545	7.9937	7.1439	8.0445	6.6375	9.2714	6.7712	8.8308	7.5912	7.2899	8.0217	7.9471	9.0322	7.5306	7.9083	9.0363	7.8905	8.851	9.2176	9.1087	8.828	9.9677	8.4197	6.6173
LRRC19	9.3592	9.2573	9.8552	10.1278	9.35	9.6432	9.3026	9.5454	7.9588	9.689	9.7152	9.4221	9.2452	9.5636	9.0993	10.0585	10.1996	9.5775	9.7448	10.5713	9.6288	8.6136	7.6767	8.423	7.5109	6.0661	8.2895	8.9843	8.9455	9.4128	7.5109	8.9927	7.6436	8.9832	9.0319	7.2278	9.3428	6.7335	9.2647	8.7022	8.7026	8.762	8.7716	8.1655	6.578	6.3435	5.161	8.3372	8.6872
SPRY1	8.0244	8.4055	8.1032	9.0603	8.4258	7.316	7.1216	6.452	6.3376	7.7469	9.0049	7.6645	9.755	8.8808	9.3342	9.601	9.0052	7.1175	8.9321	8.4176	8.692	8.9234	8.6387	7.9426	6.6342	6.0839	9.3738	8.899	8.9882	9.4051	8.8892	8.7896	8.3216	9.1333	8.1323	9.1588	8.5904	7.8303	8.3754	9.2259	8.1554	8.6244	9.0339	8.8495	8.4668	6.2951	8.2761	8.5461	8.4868
MOGAT2	9.2033	9.7401	9.012	8.1814	8.881	9.5459	9.4558	9.7157	9.2263	9.7774	8.674	9.3638	9.7518	9.535	8.7367	8.3903	9.5683	9.359	9.3542	9.3544	8.863	8.2178	7.2772	8.9063	8.3687	8.2491	8.4069	9.0618	8.9912	9.2507	6.8028	8.768	7.5487	9.0667	9.7863	6.5904	8.6666	6.8795	8.8441	7.2845	7.5722	8.7186	8.5732	7.4795	6.8329	8.242	4.5581	7.4504	8.9448
SLC39A5	10.1517	9.402	9.1964	8.8036	9.6139	10.8009	10.0649	10.3827	10.8054	10.1681	8.3815	9.9911	8.7633	9.8039	9.629	8.8853	9.0952	10.7432	9.1381	9.9744	9.1513	7.3843	7.3114	8.8314	8.9741	9.0637	8.1497	9.196	8.8145	9.056	6.6135	8.3367	7.5065	8.941	10.2107	6.7792	8.1125	7.1665	8.9031	7.2092	7.2044	7.7945	7.7405	7.1392	6.8351	7.8706	6.2842	6.728	8.9706
APOL3	7.2538	7.2474	7.9282	6.8361	6.8464	7.2576	7.6475	7.6188	8.0541	7.3144	7.3414	6.7363	6.8764	7.5042	6.4986	6.3324	7.1417	7.0637	6.8855	7.083	6.7581	8.5508	8.6101	8.0694	9.2244	8.75	7.9408	7.0818	7.7764	7.8179	8.6978	7.5499	8.4473	8.62	7.5961	8.2507	7.5384	9.002	7.7532	8.5933	8.744	8.2221	8.7093	8.3466	9.1025	8.9682	9.7311	8.157	7.3834
TINAG	9.2605	10.4098	8.2509	8.5456	8.7247	8.7891	9.0691	9.1223	8.563	9.3895	9.7986	9.212	9.104	9.0564	9.6992	9.5845	8.9283	8.673	8.9481	9.7167	9.6812	8.3191	7.9664	8.4629	8.1715	8.2413	8.2603	8.7432	8.3811	8.9444	7.3473	8.9477	7.775	8.4756	7.7856	7.3512	8.5739	7.4407	8.051	7.707	7.8217	8.6914	7.8871	7.5489	6.9227	7.9687	4.4274	7.7727	8.2894
FCRL1	7.121	7.2105	6.1426	7.7484	5.76	5.3749	5.4245	7.5218	6.7788	6.5958	8.3061	8.3214	5.8007	10.3119	6.9748	7.0793	6.0147	5.4052	7.5301	7.436	5.6323	10.9241	7.7836	8.1447	7.7582	9.3092	8.2279	7.5853	9.2967	6.3767	11.18	7.1028	9.8772	6.6872	6.8386	9.1794	7.7859	9.5524	7.4823	9.015	9.5262	8.0145	9.8531	9.8911	8.5848	6.8326	10.5813	7.7915	6.8873
CYP21A2	8.6232	8.6154	7.2334	7.6582	8.7163	8.0792	9.285	8.9765	10.1533	8.9975	7.4706	8.1389	7.6663	7.7641	7.9553	7.1773	7.6342	9.0936	7.1689	7.2894	7.0842	8.4742	7.6853	7.8286	9.3065	9.3203	8.056	8.4032	8.4105	7.0371	7.2292	8.1755	8.2814	7.2791	8.8618	8.2428	7.2302	8.5699	7.6295	8.1695	8.2539	8.2266	7.5413	7.9773	8.6397	10.0115	7.8803	7.7473	7.8985
PLEKHO2	7.3775	7.8064	7.7551	7.4238	6.6277	7.4865	7.5571	7.5338	7.9677	7.6864	7.7009	6.6425	7.6654	7.0105	7.2074	7.2197	6.944	7.1909	7.6433	7.2351	6.9599	8.4782	8.6631	8.2423	9.1388	8.8616	8.175	7.2828	8.061	7.7393	8.9949	7.7257	8.3708	7.9684	7.4221	8.4523	8.2578	8.9349	7.516	8.4243	8.7075	8.3493	8.363	8.5531	9.0218	9.2367	9.5678	8.4938	7.306
PIK3CD	7.3706	6.8601	7.9072	7.1144	6.4396	7.0366	6.9016	7.8599	8.0241	7.3631	8.0928	7.587	7.6455	8.4425	7.0327	7.1792	6.5056	7.4166	7.1327	7.5329	6.3229	9.3885	8.3102	7.8644	8.4735	9.3658	8.0765	6.7618	8.1327	6.9801	9.865	7.3459	8.5477	7.8225	7.2956	8.5776	7.6705	8.9781	7.257	8.3578	8.7106	8.1272	8.7344	9.1971	8.8333	8.5872	9.7645	8.5498	6.8479
CD69	7.0602	8.3368	8.0311	8.0131	7.113	6.7029	6.4083	6.4463	5.946	6.8465	8.3855	7.0769	7.4516	7.7229	6.5354	7.8252	6.797	6.3064	8.0524	7.3061	7.9926	9.6609	8.3892	7.682	8.072	8.0883	8.5723	8.15	8.9097	8.5506	9.715	7.9144	8.7926	8.6669	6.8595	8.8713	8.7349	9.2357	8.2773	8.8385	8.2223	8.3697	9.4059	9.7202	8.4989	7.0118	10.7148	8.3651	6.94
EPHX2	9.2441	9.7481	9.204	9.8738	8.7492	9.5585	8.6335	8.882	8.1169	9.2534	8.5052	8.3304	9.9017	8.2411	9.1448	9.7698	9.9782	8.9318	9.6766	9.715	9.7727	8.1949	8.0094	8.5624	7.4908	7.1026	8.847	9.0944	8.5626	9.242	8.118	9.5331	7.7111	9.3138	9.5646	8.0102	8.4411	7.5417	9.1017	8.875	8.5352	8.5796	8.6794	8.5771	7.3295	6.9015	5.3888	7.7107	9.1274
HES2	8.4254	8.3617	8.6969	8.1491	8.6601	8.0154	8.6967	9.0029	9.0614	8.8017	8.6679	10.083	9.8747	10.582	10.3263	8.9267	8.2897	8.9065	8.2713	7.8659	8.3674	7.109	8.2463	8.8748	9.022	7.9999	8.3	8.9027	8.3646	8.7151	6.9389	8.9998	7.5194	8.815	8.9938	7.4736	8.2078	6.7542	8.4524	7.6688	7.3137	7.3431	8.1492	7.7132	6.7009	8.2467	6.6046	7.7593	8.913
AXIN2	8.1903	8.0753	8.7877	9.4602	8.5699	7.1891	7.3159	7.8137	7.3888	8.1686	8.8088	8.052	9.2027	9.581	8.8936	9.024	9.1558	7.5284	8.8679	8.8291	9.0392	9.0468	8.2023	8.6113	7.1711	7.2417	8.6038	8.8556	8.9463	8.6868	7.2606	9.5062	8.4283	8.2294	8.9846	8.4665	9.0289	7.588	8.7192	8.7139	8.486	8.7072	9.3543	9.1057	7.9924	6.7025	6.4383	8.5886	8.6121
PDPN	6.2145	5.0922	6.382	5.1819	5.8107	5.1098	5.8719	5.698	7.2475	5.2474	7.874	5.0283	6.0865	5.9879	7.5782	5.9428	5.4121	5.6994	6.763	6.2072	4.2074	7.6241	9.3534	8.6421	8.7836	8.4721	8.2201	6.9498	8.3618	8.4063	9.7597	6.7349	9.4901	8.9439	5.8381	9.4187	9.39	9.1589	7.5854	9.17	7.897	8.3537	8.1654	7.668	9.023	8.4917	10.8878	9.5116	6.9038
AQP8	12.4724	12.5464	11.9399	12.0562	11.2603	12.845	12.759	12.5872	11.937	12.8773	12.2258	12.3657	11.7751	11.3419	8.6073	12.5986	11.6571	12.9066	12.6434	12.1547	11.4852	8.6045	5.5795	6.4275	6.1849	5.9383	8.5881	10.4616	11.1402	11.4535	5.9715	11.0364	5.2177	10.5755	12.4626	4.6156	6.9181	5.2962	8.5454	5.9195	9.1205	7.7735	7.5527	7.5258	5.3413	5.3595	6.6219	8.9085	8.9678
COL27A1	8.0426	6.5836	7.4249	7.24	8.0217	8.3467	8.3209	7.708	9.3633	8.5582	6.3169	7.5047	6.5346	7.1133	6.9804	6.4942	7.3055	8.7854	6.2769	7.6274	5.7956	8.2138	8.8811	8.1118	8.7457	9.5456	8.0828	7.0128	8.2554	6.8871	9.0317	7.3787	9.0224	7.8458	7.7545	8.8851	7.8472	8.2802	8.4744	8.3033	8.7625	7.0837	8.1384	8.1736	9.09	9.5496	10.3476	9.4165	6.9367
SPOCK2	7.5316	7.214	7.6105	6.865	6.5657	7.2073	7.1699	7.5411	8.0861	7.3269	8.2574	7.6925	7.3578	8.2222	7.4239	7.1195	6.8365	6.7186	7.1943	7.0606	6.6212	8.9021	8.0402	7.9389	8.5362	8.8535	8.1201	7.3061	7.9993	6.8549	9.1001	7.5837	9.0438	7.5993	7.4963	8.6118	7.9049	9.2813	7.3969	7.8254	8.3311	8.2242	8.71	9.2107	8.6038	8.5968	8.989	8.1644	7.1154
CRYM	8.7624	8.7117	7.9906	8.647	8.8105	8.6144	8.8799	8.3747	9.0694	8.2135	8.3679	8.8359	8.7977	8.6788	8.5775	8.7352	8.6599	8.1148	8.4213	8.666	9.2321	8.1705	8.3689	8.4646	8.9881	9.2338	7.8588	8.9432	7.9017	8.6131	6.8642	9.0269	6.9203	7.5969	8.9185	6.8346	8.1036	8.0785	7.8836	7.1207	8.0072	9.1667	8.6671	8.5942	7.4684	8.3331	6.2954	7.2786	9.284
GNLY	7.7788	7.5861	8.0392	7.0063	6.1287	7.5416	6.3664	7.2723	8.7099	6.7517	7.5946	6.5639	9.0459	7.5172	7.3216	8.3693	7.5845	6.0177	6.8028	6.3078	6.7623	8.0118	8.3062	8.508	9.0947	9.0002	8.0833	7.9461	7.757	7.4185	9.2195	8.689	7.8439	8.9964	7.9458	7.3758	7.7056	8.4102	7.1064	7.429	8.1306	8.4061	7.7746	8.566	8.8857	8.9717	9.86	8.4268	7.4943
CWH43	10.704	10.6415	10.4921	10.3546	10.8096	10.4915	10.552	10.707	9.8858	10.4985	10.0852	10.7219	9.7141	10.7878	10.3545	9.9266	10.8328	10.0325	10.569	10.835	10.6903	8.636	6.7738	9.1514	7.8395	7.6573	6.9277	9.9093	9.1348	9.8619	6.9043	8.9766	6.6715	9.243	10.2733	4.2862	8.7215	6.0056	9.2075	5.926	8.3198	8.9893	9.5255	8.1655	5.5985	6.9274	3.3333	7.3829	10.1329
ZDHHC11	11.2048	7.9462	8.0673	8.1472	10.5543	7.3214	11.0979	9.3011	9.871	8.368	7.2954	9.3576	8.3827	9.4438	10.3796	7.2777	8.0079	8.1	8.1192	7.4026	7.78	7.5799	7.7153	7.5066	7.7821	7.7878	8.2301	8.5706	9.0689	6.3886	7.4631	10.4954	9.6415	7.3712	8.1763	10.0678	7.8059	7.9393	7.3997	9.6441	7.3427	7.525	7.9135	7.2518	7.8094	9.6316	7.1306	8.6188	8.1673
EEF1E1	7.9216	9.4227	7.8876	8.1298	7.9121	7.093	6.7388	6.7836	6.2689	7.4633	8.7405	7.0687	8.4335	8.0122	8.1304	8.7021	8.7814	6.4526	8.6226	8.0131	9.4805	8.8425	8.3858	8.5145	7.2133	7.3689	8.7335	8.7774	8.6238	9.2582	8.9777	8.5564	8.4098	8.2469	7.8207	8.9143	8.8377	8.2942	8.5791	8.8519	7.8899	8.8531	8.3928	8.2625	8.3414	6.6584	8.3974	8.3281	8.8406
ACSL1	6.4317	7.9242	6.9433	7.7266	7.325	6.8184	6.599	7.1946	6.2849	7.8684	7.1758	8.2648	7.3039	7.7331	7.8319	7.7174	7.9324	6.3579	7.6038	7.6727	8.4226	7.9126	9.5964	8.0157	7.3051	7.406	8.5373	6.9831	7.8912	7.9696	9.946	7.3855	8.4174	8.2964	7.6443	8.1744	8.3097	8.8916	7.1491	8.5607	7.6277	8.6629	7.7484	7.3797	8.7069	7.4594	10.788	9.2534	7.3845
BTBD3	8.8623	8.669	9.0022	9.2733	8.8329	9.1703	8.8152	8.6004	7.8846	8.9689	9.1217	8.8084	8.7039	8.9207	9.0597	9.7696	9.1112	9.0894	9.0275	9.3906	9.1817	7.6782	8.3426	8.1486	7.7523	6.1501	8.6484	8.6938	8.7627	9.0086	7.7782	8.673	7.9617	8.9931	8.8118	8.0878	8.5108	7.8519	8.6408	8.0429	8.293	8.1243	8.1461	8.0668	7.8897	6.1732	7.2212	7.9445	8.3586
LOC654433	8.3589	10.1445	9.27	8.803	4.8981	9.8763	9.4899	9.5061	10.1157	10.1001	5.3971	9.5306	9.0639	9.5771	9.1155	4.6567	9.5707	9.3797	8.8756	10.2355	8.2843	9.7658	9.6066	5.3071	6.5455	4.0228	9.4547	10.0093	8.6067	9.2051	8.614	9.2264	9.9562	8.578	7.6276	9.6345	9.1598	8.9792	8.9256	8.1778	4.4313	9.9352	7.3944	8.6637	9.0727	4.6368	9.7636	4.9579	7.2711
EXPH5	9.6752	8.96	9.5246	9.8915	10.1118	9.4069	9.5139	9.2598	9.4123	9.4243	8.9152	9.9413	8.0778	10.1622	10.1352	9.1432	9.8484	9.9876	8.8305	9.7741	9.4231	8.426	7.0264	8.3245	7.325	6.8439	8.028	9.2811	8.3801	9.298	6.7464	8.8934	7.0541	9.0242	9.9253	6.9248	8.5821	6.7578	9.6579	7.4627	7.9528	7.6161	8.9815	8.2354	6.7693	7.2242	4.6736	7.7935	9.2387
LOC728613	8.2955	8.9412	5.6361	7.4876	7.0435	7.3499	7.1463	8.4291	8.1474	8.0786	8.0292	7.969	8.6228	8.7472	8.5514	9.3236	7.7538	8.0139	7.9905	5.9601	8.8432	8.6446	7.6924	8.9284	7.7738	7.8513	8.2497	9.0717	7.9765	8.0719	9.1183	7.5001	8.4646	8.2097	8.741	8.8991	8.9769	7.45	8.4599	7.7669	7.8768	7.6323	8.6012	8.4586	8.7388	5.0477	6.5237	7.9442	7.9879
STC1	6.759	5.6301	5.5086	5.3992	5.5514	5.0196	4.7392	5.9266	5.7065	6.1644	6.8518	6.2688	6.2251	5.7899	10.2499	6.3842	5.8231	5.2754	5.6983	4.8547	6.1677	7.2122	10.0811	7.8414	8.1288	8.4506	9.9774	6.3699	7.9719	8.5872	11.3678	7.3589	10.0412	9.3698	6.0152	11.5369	8.0674	10.3982	7.8112	8.4665	7.7967	9.6847	7.4152	7.9711	9.8304	6.9537	10.8478	9.7562	5.9771
PDGFRB	7.4366	7.2857	7.4305	7.4295	7.1462	7.0673	7.5053	7.1575	7.3605	7.1693	7.2052	6.606	7.4696	7.0359	7.0197	6.8387	7.5084	7.3797	7.2666	7.1599	7.0166	8.4931	9.0042	8.3556	7.8695	7.9227	8.3001	7.4651	8.3675	7.3959	8.8866	7.5014	8.8524	7.9949	7.7009	9.1814	8.2347	8.6089	7.7896	8.6201	8.4843	8.3545	8.37	8.536	9.1494	8.204	9.7119	9.88	7.5484
ICAM1	6.5388	6.7267	6.8176	6.8362	6.5679	6.969	6.5723	6.6833	7.3536	6.4293	6.9182	6.3747	7.5751	7.216	7.2136	6.5994	6.8971	6.2423	6.685	7.0143	6.0611	8.4054	8.818	8.0136	8.722	9.1367	8.1501	6.8544	8.2274	8.123	9.5544	6.5027	8.1805	8.7774	6.7638	8.7842	8.413	9.0184	7.4898	8.655	8.122	8.484	8.9065	8.4027	9.0435	8.3281	10.8569	8.26	6.8342
PGM2	8.1935	8.2926	8.2071	8.9469	7.5574	7.2709	7.0542	6.9201	6.6163	7.6734	9.4535	8.1594	8.2515	9.1261	9.1124	9.9213	8.8781	6.4002	9.1059	8.0314	9.0333	8.6137	8.49	8.3502	7.0278	7.1595	8.8407	8.9521	8.8004	9.0064	9.498	8.8444	8.228	8.8247	7.4084	9.1617	9.0691	8.0605	8.8361	8.806	7.1532	8.9506	8.4264	8.3892	7.7577	6.1425	8.6069	8.6157	8.3616
MUC17	8.4081	6.5618	5.4223	8.6384	8.2798	6.6761	7.7651	6.9223	8.0001	8.3615	7.528	7.5123	6.2391	7.3268	9.0353	6.8617	7.1323	7.0298	7.4776	6.5146	7.9626	8.0018	7.9939	8.0594	6.9614	7.4487	8.2695	9.201	9.2275	7.749	8.5963	8.9396	9.7877	9.4579	7.827	9.287	8.6062	8.2904	10.3843	10.269	8.7066	7.6419	7.3688	7.5364	7.9175	6.8418	6.4355	10.2187	6.375
ACADS	9.5846	9.3842	8.8214	8.6203	8.9063	10.0432	10.1208	10.1522	10.1004	10.0152	8.2409	9.0307	9.283	8.3016	8.6733	9.2181	8.3539	10.0818	9.1479	9.2902	8.6932	7.3176	7.6805	8.4897	8.6776	8.0962	8.1604	8.6807	8.3538	8.4759	7.2348	8.5002	7.7501	8.4993	9.5885	7.3852	7.8484	7.5684	8.4077	8.0418	8.1642	8.1001	7.6299	7.5579	7.4876	8.5027	6.8964	7.5716	8.5719
TRIM7	7.2766	7.7761	7.0649	6.8464	7.1573	7.121	8.1434	7.5646	8.397	7.3143	7.8661	7.82	8.2981	8.047	8.9756	7.767	7.1558	7.1212	7.1532	7.2789	6.9269	7.1617	8.7156	8.1379	9.2922	7.5299	9.2916	7.6544	7.6426	8.8451	8.0259	9.4859	8.5134	8.4837	7.6954	9.2183	8.5002	9.4894	8.3635	9.7367	8.9733	9.0996	6.7984	7.7605	7.6564	8.7052	6.498	8.434	8.4237
ANKRD43	9.5787	9.8856	9.8425	9.4805	8.8304	10.2101	9.7542	9.4577	8.9028	9.9155	9.3008	9.9788	10.1682	9.9219	9.6383	10.1405	10.1442	10.1328	9.7662	10.4664	9.1348	7.8201	7.4983	8.8293	8.0692	7.2786	7.6254	9.679	8.6915	8.9391	6.6317	9.0998	7.3654	8.8906	9.2791	6.907	8.8228	6.9171	8.9209	7.7412	8.2335	8.4581	8.14	7.9557	6.8688	6.5767	3.9979	7.7592	8.9834
PVT1	7.5799	6.9431	7.5593	7.153	7.7883	7.1371	7.4828	8.1276	8.5863	7.3882	7.4747	8.3044	6.0528	8.7734	8.1212	5.8483	6.6443	7.965	7.0642	6.4856	6.068	8.0835	8.2844	7.2463	8.7372	9.2775	8.1931	6.8708	8.547	7.516	8.833	8.1809	8.9998	8.0576	7.4515	8.8088	7.0754	9.0148	8.3769	7.9037	8.3412	7.5407	7.7631	7.9805	8.5423	8.3415	8.5504	8.142	7.1379
ATF5	8.1636	7.5333	7.9582	7.0249	7.9426	8.2975	8.1146	8.0917	9.0152	8.0167	7.0087	6.4679	7.9776	5.9578	7.4093	7.0793	7.3316	8.4365	7.7403	8.2064	7.1246	8.1818	8.7085	7.5996	9.185	9.3365	8.0199	7.7542	7.9933	8.1251	8.3147	7.6901	8.5699	8.0917	7.6948	8.2616	7.8177	8.7712	8.4232	8.3536	8.4291	8.1671	7.9827	7.6299	8.7866	9.3622	8.9147	8.3121	7.9251
LDB2	6.7282	7.348	6.8477	7.4903	7.1151	6.5047	6.4253	6.5932	7.2723	7.263	8.2652	7.1215	7.596	7.7503	7.9566	8.3414	7.7166	7.324	7.0599	6.7079	7.2076	8.3745	8.3718	7.838	7.7217	7.1074	8.6531	8.0108	8.2822	8.3596	9.0282	7.6794	8.5827	8.3122	7.6673	9.0644	7.952	8.5731	7.8983	8.6505	8.631	8.3928	7.9935	8.7383	9.2364	7.3662	8.9936	9.3325	7.3849
SCGB2A1	8.0656	10.02	7.5709	10.076	9.0542	7.8684	8.1205	8.4707	8.0898	8.5713	10.0542	8.3641	10.5436	10.4579	9.2456	10.571	10.1054	7.9958	8.9822	7.5487	10.36	6.6991	8.294	8.4573	7.4585	7.8265	8.5752	10.4369	8.5842	10.5615	6.6974	10.4155	7.6941	8.775	10.051	7.6197	8.4705	6.1171	9.7737	7.2462	5.75	6.8856	8.3855	9.0194	5.8703	7.1728	4.2532	7.4112	10.8379
CARD6	6.8121	7.7499	6.8004	6.9767	6.4496	6.4215	6.6325	6.9996	7.6424	7.2887	8.2381	7.0178	6.924	7.7744	7.1314	7.0997	6.8238	6.7629	6.7217	6.6974	6.3005	7.8999	8.918	7.2121	8.2189	7.7606	8.7141	6.6141	8.1108	7.0075	8.7762	7.03	9.2877	8.6822	6.8711	9.0479	7.6914	8.34	8.4252	9.056	8.5306	8.3909	7.6663	8.0145	8.6015	8.6799	8.8211	8.6297	6.6563
GLI3	7.605	7.0588	7.1128	7.9011	6.8501	6.5078	7.0477	6.2365	8.1037	7.3021	8.1656	7.905	8.1689	8.2031	8.5189	7.7261	7.8378	7.5444	6.9179	7.3022	7.4563	8.405	8.4714	7.513	7.9738	7.6589	8.5824	7.8522	8.0942	7.5552	9.0958	7.791	8.6638	7.604	8.0461	8.9033	7.6198	8.7856	8.0461	8.7761	8.3952	8.5929	8.2799	9.0587	8.5829	8.0251	9.5237	9.1619	7.5339
IL17RB	8.8111	10.1664	8.2972	8.7185	8.8675	8.7567	8.7829	8.4744	8.3234	8.3992	8.264	8.9639	7.533	8.732	8.9943	7.9817	9.0508	8.7138	9.3571	9.3793	8.2484	8.3075	7.9163	8.6576	8.1067	8.7279	8.4165	8.7756	8.8441	8.646	7.2203	8.4135	7.9561	8.1721	8.632	7.5115	8.2826	7.756	8.6044	7.8608	7.4708	8.4526	8.5115	7.8227	8.0076	7.3346	5.7989	7.3108	8.4505
SLC7A11	7.4233	6.2025	6.2483	6.8292	6.7888	5.6942	6.1621	7.1767	5.7862	6.8537	7.9632	6.6074	5.275	7.6436	8.8243	6.4067	6.5537	6.6309	6.8805	7.3688	6.6028	7.8738	9.0496	8.7715	7.5951	9.0216	9.1634	7.2385	8.7287	8.4506	8.9688	7.5058	9.07	8.6443	6.6853	9.3712	9.4828	9.5875	8.6233	7.9003	7.5757	7.8392	7.9899	7.6547	8.5212	7.3249	10.0654	8.4598	5.7437
HYAL2	7.529	8.1562	7.2099	7.1683	7.9237	7.5953	7.5549	7.4398	7.5923	7.5342	7.2823	5.6224	7.7461	6.7893	7.1337	7.2711	7.5684	6.6322	7.98	7.4922	7.9556	8.0063	8.0983	8.1356	7.5782	7.1577	8.3664	8.3051	8.4264	8.4968	8.2622	8.5067	8.0039	8.1546	7.6675	8.4356	8.6753	8.4894	7.9984	8.5734	8.1193	8.4289	7.3799	8.3381	8.4541	8.1386	9.0267	8.3888	8.5142
SPON2	7.1684	7.4054	6.6283	6.6561	6.7523	7.2493	7.4943	7.3192	8.3058	7.7527	7.4471	7.2321	7.4395	8.0801	7.4732	6.8997	6.8583	7.7659	6.4255	6.5519	5.9868	7.1035	8.7546	8.3921	9.0028	9.0714	8.2663	7.0248	7.9338	7.0947	7.9405	7.023	9.0172	7.9844	7.42	9.0983	8.5852	8.6251	6.9465	8.5077	8.2067	7.6749	6.9718	7.4331	9.1018	9.4068	8.2374	8.7465	7.4458
THBD	7.1184	6.8374	6.5695	6.5917	7.3991	6.3309	7.0812	6.3948	7.0608	6.8698	7.0616	6.187	7.2058	6.7308	8.8075	6.4884	6.1538	6.3501	6.8673	6.4843	6.1539	8.3959	8.958	7.4659	8.0839	7.9674	8.8274	7.8331	8.3463	8.4359	9.7822	7.6514	8.3334	7.8593	6.4273	9.9465	9.048	8.8029	8.2341	8.3291	7.4124	8.3872	8.2363	9.0241	8.9503	7.4083	10.3753	9.0655	7.5111
ADCY4	8.0002	6.6845	7.3686	6.4678	7.456	8.0278	7.7715	8.7394	9.1555	8.1764	6.9566	7.9682	6.9366	7.9249	8.3894	6.1237	6.7797	8.3121	6.851	6.9986	6.3827	7.6093	8.1475	8.2232	8.9752	9.3319	8.1366	7.5731	8.1843	7.3187	7.8624	7.678	8.4784	7.9403	8.2978	7.9388	8.2766	8.9046	7.5223	7.8221	7.6895	7.2135	7.2803	7.6623	8.3482	8.8812	8.5319	8.2545	7.0445
DPH3	7.4277	9.4416	8.0153	7.6426	7.1444	6.9223	7.1059	6.8561	4.9812	7.7171	8.9323	6.8158	9.1598	7.5804	8.4878	8.8072	8.3225	6.7933	8.8267	7.5987	9.2243	8.3738	8.371	8.5471	6.6367	6.3245	8.4698	9.022	8.0737	8.8872	8.4208	8.9564	8.2084	8.6252	7.293	8.4663	8.9622	8.1364	8.1992	8.9665	7.7928	8.9617	7.9782	8.3676	8.1558	6.5425	8.4428	8.6722	8.3753
SLC7A5	6.5949	6.0714	7.4378	6.1306	6.8705	6.3391	6.7969	6.79	7.0614	6.7272	7.4938	6.8168	7.6923	7.0315	7.98	7.3436	6.0885	6.2202	6.6054	6.5314	6.104	8.5697	9.1462	7.7943	8.5641	8.9888	8.3997	6.8992	8.3495	7.7259	8.4276	7.4631	8.6354	8.2002	6.1086	9.3509	7.8572	9.0926	7.956	8.8119	8.2247	8.396	8.1542	7.8918	9.44	9.0584	9.8862	8.6924	6.7321
OSBPL7	8.7568	7.705	8.1521	7.7012	8.4271	9.3937	9.0978	9.3275	9.8283	9.6175	7.7886	9.4786	8.3002	9.346	9.1299	7.9033	8.0302	9.2204	7.4372	8.5425	7.587	7.475	7.7915	8.5747	8.998	9.4879	8.0764	8.1169	8.4561	7.6411	7.1232	7.9402	7.9725	8.2215	8.7519	7.5875	8.0387	7.7696	7.8095	7.438	7.9845	7.1652	7.6807	7.1024	7.1855	8.9858	6.2768	7.509	7.7961
C17orf76	9.4805	9.4199	8.7745	8.5384	9.2986	9.7082	9.661	10.0413	9.6249	9.8671	7.8821	8.7686	9.0133	8.153	8.4523	8.4176	8.7962	10.0782	8.9335	9.2685	9.088	7.9156	7.7372	8.6066	8.4426	8.1236	7.9212	9.0774	8.6366	8.2118	6.836	8.893	7.6812	8.8474	9.0726	7.1557	8.7067	7.6342	8.2927	7.8681	8.5685	7.8956	8.0718	8.055	7.1943	8.4216	4.7445	8.0441	8.822
ANGPTL2	7.4241	6.0235	6.0811	5.7974	6.7069	6.8635	7.4979	6.9648	7.4757	6.5175	7.3684	6.9775	6.7518	7.1904	7.8029	6.8871	6.8375	7.038	6.5054	6.7141	6.8316	7.8628	8.9451	8.4093	9.0391	8.4042	8.4037	7.6302	8.0757	7.5305	8.4821	7.5603	8.7207	8.0722	7.6905	8.7091	8.7489	9.4876	7.4031	8.5329	7.9022	8.7881	6.8146	7.6346	8.5717	8.729	9.893	8.677	7.2409
CD83	6.6291	7.421	6.7405	7.1826	5.9075	5.3892	5.9913	7.5372	6.7788	6.3467	7.9814	7.2122	7.8351	7.8155	6.9409	7.5938	7.0172	5.4533	7.4758	6.6856	6.4245	9.8169	8.1702	7.4577	8.0806	8.9838	7.4864	6.2536	8.6745	7.7941	10.1133	7.0606	8.7478	7.0304	6.1093	8.6691	7.5783	8.78	7.5258	8.0387	8.6543	8.1688	9.6781	9.9495	8.8029	8.2035	11.1301	8.3972	7.1994
IFIT2	6.2662	8.6941	8.1941	7.9548	6.1903	7.247	6.5433	6.4545	6.2349	7.2757	7.8431	6.8489	6.9784	8.4323	5.6972	8.4827	8.3543	7.7157	8.1222	7.0813	8.8928	8.1636	9.4518	8.2799	7.8732	7.5091	7.9678	7.2287	8.4503	8.8181	10.5247	7.972	7.7632	10.3721	7.9515	8.1131	8.3061	7.4732	8.767	9.9573	8.557	8.6471	8.8059	8.3797	8.008	6.5495	11.5561	8.4078	7.6076
FSCN1	7.2423	7.5826	7.3884	7.1611	6.8654	7.5637	7.6723	6.9924	7.4531	7.7277	7.7207	6.7914	8.1316	6.5429	7.0197	7.8998	7.0315	7.1095	7.7575	7.0458	6.8307	8.5699	8.6133	7.9295	7.9344	8.3703	8.1254	7.3704	7.9568	7.5826	8.9977	7.8571	8.8918	7.6855	7.6218	9.197	7.8901	8.8687	7.6646	8.8304	8.1572	8.0975	8.6937	9.3705	8.8527	8.499	9.3894	9.0313	7.3444
TSPAN12	8.0073	8.8245	8.6402	9.2204	8.3951	7.5984	7.5923	7.2881	7.2279	7.7602	8.7117	8.2758	8.9905	8.6578	8.3566	9.4851	9.5351	7.9393	9.199	8.9952	9.7983	7.9264	8.3523	8.4362	7.8944	7.0952	8.4736	8.8675	8.3308	9.3696	8.0705	8.613	7.9145	8.9709	8.9767	7.7855	8.9533	7.5829	8.8926	8.5048	8.42	8.7708	8.6763	8.5173	7.8577	6.7029	6.2794	7.6305	8.9804
HAPLN3	6.2492	6.691	6.8995	6.7525	6.0661	6.5191	6.702	6.8196	7.2749	6.3592	6.7619	5.9323	6.4213	6.6971	6.6236	6.6504	6.2336	6.6108	6.846	6.4448	6.5014	8.3672	8.7022	8.458	9.3866	9.2396	8.0788	6.5633	7.8793	7.6068	9.1709	6.6195	8.613	8.5608	6.6562	8.7067	8.3536	9.4263	6.9238	8.1827	8.4013	8.3506	8.5783	8.6671	9.2415	9.2554	10.663	8.1962	6.4754
SAMSN1	6.9597	7.6302	7.6019	7.7623	5.9104	5.9813	6.5387	5.5649	5.857	6.1026	8.6868	7.1526	7.0964	8.1004	8.0572	7.6502	7.2548	6.2566	7.6875	7.0733	7.8123	8.458	8.8592	7.7068	7.641	7.8509	8.5142	7.2757	8.5303	7.9881	9.5276	7.7586	8.4553	8.4655	6.9657	8.8403	8.7402	8.92	8.2145	8.8404	8.2734	8.3842	8.5831	8.7175	8.8633	7.0822	10.3328	8.7777	7.0202
IQGAP3	8.666	7.9173	8.05	7.7537	7.2559	8.2913	8.1192	8.5135	8.1504	8.4047	8.2046	9.1471	8.8012	9.5902	10.2849	8.6936	7.7283	8.1294	7.0991	8.3319	7.4473	7.9261	7.3089	8.5507	8.3045	9.0458	8.5885	7.1552	8.3345	7.8096	7.3389	7.2647	7.9485	8.4477	8.1246	7.383	8.3427	8.2488	7.9147	8.1271	8.032	8.1904	7.7482	7.1408	7.75	8.2524	6.1047	7.5109	6.8236
LOC728342	8.4429	10.1336	8.6228	9.2772	8.3635	8.7661	8.2351	8.128	8.3652	8.7459	9.5774	8.5321	9.9853	8.731	8.7463	9.5453	8.9961	9.1086	9.2308	8.7903	9.9751	7.9089	7.2333	8.5	7.8294	7.6978	7.8204	9.4934	7.6444	9.3443	6.3825	9.1329	6.9467	8.2709	8.7468	6.9963	6.9859	7.5672	8.2291	8.1625	8.1632	9.0874	8.2292	8.6276	6.8308	7.8591	5.7845	7.8759	9.2664
SLC15A1	7.6554	7.3846	6.2017	9.2719	7.2198	7.3418	5.6622	7.3381	8.128	8.5956	7.7258	9.2237	8.7573	8.289	8.4166	8.6966	9.8495	6.922	7.8751	6.0424	8.0991	8.8464	8.285	9.3594	8.1832	6.6034	8.7317	9.0368	8.1425	6.568	7.2335	9.001	7.5484	8.9101	8.0442	8.1457	9.3611	7.8975	8.2062	9.0539	9.7353	8.9242	7.573	9.1303	7.192	8.164	5.6954	8.6517	6.9664
MYEOV	7.251	6.1535	6.4428	5.7731	5.8837	7.5888	6.6023	6.0366	5.9819	6.2273	7.9384	6.775	6.906	7.129	7.8694	7.547	5.3909	6.307	7.4183	8.1908	6.1804	7.2423	9.3	8.1364	8.496	8.0135	9.4696	7.3903	8.1129	7.8449	7.9107	9.2365	8.8435	9.1272	5.9685	8.7803	8.7001	8.9075	8.8643	8.4752	8.4113	8.9358	7.3841	8.7408	8.4188	8.2936	6.1281	8.887	7.757
SELL	6.3642	7.0025	5.6613	7.4786	4.8878	4.783	4.4389	6.8314	5.5618	5.7976	8.0538	6.1635	7.3451	8.4624	4.9636	7.0576	5.5317	4.3762	7.6329	6.6015	5.4886	9.9589	9.5736	7.8643	7.6966	8.3381	7.8422	6.4691	8.6719	7.0175	10.6265	7.1109	9.1034	7.8007	5.9561	8.8031	8.2333	9.5211	6.4763	9.2694	8.7918	8.9559	9.6116	10.1284	9.4228	7.2331	11.2876	9.6461	6.8119
TM4SF20	5.9371	8.1257	7.6911	9.0597	5.8697	7.2001	5.6849	6.0434	5.4823	6.7102	10.3645	7.2415	8.943	7.4515	8.4282	9.4469	8.3895	6.4567	8.6136	5.8148	8.379	7.8947	9.6229	6.3623	7.5846	6.1999	9.097	7.3259	10.0553	7.774	8.8486	6.9962	10.5357	10.54	7.3806	9.64	7.4546	8.4388	9.3902	11.0213	9.7926	8.321	5.896	8.1992	7.7945	6.5668	5.86	9.6313	6.0247
NR1I2	9.105	8.9558	8.8653	8.7596	8.9817	9.3355	8.7433	9.0517	8.6975	9.306	8.2131	9.3072	8.3045	8.8185	8.9519	8.5119	8.6572	9.4561	8.9364	9.2462	8.3929	7.5319	7.5159	8.5531	7.538	7.6143	8.799	8.4805	8.5084	8.583	7.3584	8.4984	8.01	8.9295	9.1429	8.0169	8.6934	7.4454	9.0977	8.1551	7.964	7.9902	7.8365	7.5959	6.9574	6.8991	5.404	7.7842	8.0597
LMCD1	7.2398	7.8158	7.1778	6.9822	7.2072	7.2574	7.3307	7.4921	7.6012	7.2955	7.3021	7.1176	7.5189	6.541	7.2716	6.9949	7.557	7.4603	7.3629	7.5357	7.6889	8.1593	8.1094	8.0028	8.0352	8.2126	8.3559	7.6669	7.9198	7.8101	8.6252	7.9629	8.1378	7.3786	7.5368	8.4273	8.6427	8.5655	7.7971	8.3493	7.6365	8.002	7.7411	8.3638	8.6926	7.8648	9.504	8.6582	7.7788
C11orf93	8.615	8.3953	8.8323	6.9849	8.0693	9.3796	8.4454	7.4506	8.4182	8.7064	9.0727	9.5655	9.004	9.7914	9.3882	8.1461	8.3422	7.5639	8.9534	9.8655	6.5614	7.9104	8.1737	8.7762	8.6268	8.1212	8.7339	8.524	8.4561	8.1902	7.3429	8.5924	8.4504	8.1623	9.3981	8.1248	8.6326	7.3465	7.8033	8.5086	7.4379	7.3433	8.7469	7.9969	7.748	8.1065	6.2647	7.6484	8.2412
NCF2	7.2132	7.9379	7.2591	7.3472	5.5316	6.0897	6.455	5.8582	6.0574	6.532	7.1211	5.4218	7.0726	4.7018	6.2507	7.0573	7.0461	6.2031	7.6326	6.495	6.5338	8.636	9.2813	8.3997	8.41	7.7823	8.345	7.1059	8.2779	8.2177	10.0586	7.4427	8.4797	8.8296	6.8283	8.5558	9.0234	9.2365	7.2579	8.9406	8.4552	8.8588	8.2626	8.324	9.1446	8.1812	10.7743	9.3641	7.1362
PLEKHG6	9.6021	9.4459	8.7429	8.7077	9.1022	9.5395	10.1739	10.2757	10.2052	10.2761	8.4025	9.5052	9.5788	9.6574	8.7775	8.8667	8.784	10.1506	8.6727	9.5273	8.4019	7.5408	7.365	8.0587	8.4054	7.4302	7.9867	9.2064	8.7918	8.5872	6.4333	9.373	7.1126	8.5632	9.3049	7.1484	8.2642	7.3582	8.533	7.1894	7.9267	7.5728	7.4508	7.9356	6.7051	8.2024	5.6366	7.4131	8.6214
PRRX1	5.2715	6.2442	5.1025	5.5756	5.5659	4.5485	5.1013	5.7561	5.953	5.1229	6.9528	5.2499	5.2924	7.4913	6.0099	5.4506	5.593	5.5793	5.679	5.4583	5.2182	9.2019	9.64	7.7277	8.4264	8.7153	8.334	6.9716	8.4305	7.5924	9.7313	7.7904	9.2016	7.686	7.0761	9.4185	7.7229	9.8795	7.2725	8.2827	8.0145	8.7003	8.1783	8.6509	9.7395	7.6103	11.1737	10.1226	6.585
KIAA0125	7.4596	6.7649	7.3953	6.6993	5.9161	6.2734	6.5495	6.1373	7.252	6.7889	7.5117	6.8598	6.3681	7.5136	6.6673	6.1222	6.7265	5.5284	5.7704	6.7429	6.4807	8.7921	8.8248	6.7247	9.3989	9.5741	9.0826	6.1235	8.8659	5.6335	8.8788	6.708	9.2188	9.1472	6.1792	10.4589	7.0168	9.4826	7.427	8.7668	9.1299	8.1325	7.5988	7.6415	9.6862	7.9928	8.9358	9.2803	5.7661
GPSM3	7.3173	8.1187	7.1172	7.1475	6.3751	6.9565	6.9409	7.6864	7.6333	7.0566	7.7418	6.9215	7.9238	7.8378	6.8747	7.5059	7.1317	6.5993	7.2347	7.0687	6.6606	9.001	8.2228	7.7529	8.6993	9.1338	7.8823	7.5173	8.2147	7.771	9.2915	7.3181	8.6734	7.8542	7.5142	8.2947	8.0654	9.046	7.5883	8.307	8.3437	8.1639	8.163	8.5634	8.3661	8.3708	9.4318	8.1725	7.2882
MED21	7.8753	9.4266	8.2869	8.8303	8.1054	7.3325	6.9319	7.1898	5.7998	7.3835	9.3696	7.7705	9.4109	8.4511	8.4371	9.6178	8.9926	6.9256	9.1181	8.2296	9.6522	8.312	8.2393	7.8365	6.8762	7.0688	8.4339	8.8725	8.3358	8.9478	8.5888	8.6153	8.065	8.2744	7.915	8.7363	8.4309	7.8612	8.5909	8.4752	7.8118	8.8211	8.2174	8.6614	7.9782	6.2049	8.2084	8.3968	8.988
ORAI2	7.2716	7.6204	7.2703	6.8108	6.7914	6.5298	7.234	7.7794	8.3552	7.2581	7.6495	7.7437	7.4912	8.1464	7.5674	7.4202	6.3129	6.839	6.8872	7.2091	6.4696	8.7825	8.3215	7.762	9.0996	9.7001	7.365	7.1269	8.0567	6.9365	8.541	7.4294	8.6636	7.7327	6.9257	8.3741	7.6276	8.869	6.9342	7.7868	8.5244	7.7614	7.878	7.8383	8.5377	9.1571	8.9803	8.3662	6.8102
ST6GALNAC6	7.6183	8.324	6.8927	8.0177	8.6072	6.6432	8.0617	8.3249	8.8913	7.9682	7.3769	7.5898	7.8599	8.2143	8.3388	8.2882	8.178	7.5589	7.4107	6.8376	8.9076	7.8775	8.3088	8.6615	8.0279	8.0124	8.037	9.3166	8.4247	9.2086	7.5413	9.3999	7.938	8.5355	9.1605	7.7392	8.7244	7.9144	8.8697	6.7817	8.502	8.1681	8.4131	8.5211	7.1433	8.4049	6.6491	8.0931	8.9378
SLC43A3	7.2379	7.3151	7.244	7.1644	6.7182	7.0478	7.2804	7.1391	7.8133	7.3044	7.2616	6.7819	6.944	6.9643	8.0399	7.2648	7.0878	7.0048	7.1436	6.8675	6.8343	8.4158	8.4901	7.9144	8.7283	8.7329	7.7213	7.0107	7.9997	7.7634	8.4993	7.345	8.1435	7.7185	7.4654	8.1406	8.3183	8.936	7.365	8.0997	8.0868	8.3194	7.9423	7.9195	8.8043	8.7486	10.1949	8.1364	7.072
RASAL3	7.6664	7.4358	7.3705	7.0221	6.9469	7.5855	7.5484	8.2567	8.5429	7.6272	7.5844	7.7206	7.8033	8.2131	6.9587	7.2663	6.8356	7.8701	7.3234	7.2798	6.4953	8.4801	7.868	7.8969	9.009	9.8003	7.9961	6.9418	8.0179	6.8679	8.58	7.2263	8.782	7.61	7.8506	7.9273	7.8113	8.9386	7.5922	7.963	8.1623	7.6333	7.9682	8.2669	8.4521	9.0493	8.5431	7.698	7.0083
ADAM8	7.2883	7.1835	7.4273	6.7149	6.4478	6.9707	7.1299	7.731	7.6548	7.1536	7.1144	7.8415	7.8846	8.687	7.5769	7.1201	6.502	7.4185	7.459	6.7386	7.1775	8.3663	8.9253	8.0012	8.2815	8.8215	7.8744	7.1975	8.0354	7.3734	9.0551	7.1942	8.3135	7.6784	7.2611	7.9457	7.9064	8.8845	7.1222	8.1212	8.2976	7.7932	8.0588	8.0419	8.3407	8.3702	9.924	8.3106	6.7613
FCGR2B	7.8394	8.0603	7.3673	7.8454	6.7954	7.1236	6.6022	5.9924	6.219	7.2026	8.2156	6.3231	7.5741	7.1181	6.609	7.5878	7.6042	6.4426	8.2593	6.5283	7.2443	8.992	8.5119	7.7222	8.1095	8.4152	8.2789	6.8724	8.9529	7.7064	9.2073	7.5063	9.1219	8.4396	7.8032	8.8919	8.1254	9.2864	7.5259	9.024	8.3164	8.6252	8.2508	8.0296	9.1554	7.5178	10.0834	8.9641	6.8866
LOC440993	8.3295	8.0389	8.7971	7.5219	10.4573	8.8643	8.4827	8.2685	9.7953	8.5853	6.9663	6.4014	6.7696	8.4401	7.9183	8.5252	8.9453	9.984	9.031	9.8596	5.6811	8.1659	6.8992	8.3501	7.4126	7.1672	8.2022	7.8731	9.2887	8.5543	7.8204	8.111	8.1969	8.9328	8.5333	7.7405	8.2859	7.7326	9.3758	7.6246	8.4943	7.8039	9.2391	8.9847	7.8617	8.942	7.7833	8.4072	8.4133
MS4A4A	7.8988	9.7498	7.838	8.1326	6.4349	7.2836	7.5392	6.2307	6.8607	7.1138	10.1297	7.4894	9.3572	8.5546	8.9959	9.1759	8.5312	6.0852	8.915	7.5693	8.3699	8.1608	8.2625	7.7814	8.0424	6.2202	8.3132	8.6763	7.441	8.7471	8.0714	8.0809	7.77	8.2287	7.0433	8.7433	8.6079	8.4164	7.9343	7.6364	7.6782	8.5058	8.2494	7.2696	8.3703	7.6897	8.5272	7.9471	8.5768
SPRY2	7.5699	8.1323	7.9424	8.7377	8.4347	7.0257	7.0976	7.4697	7.0113	7.7102	8.6411	7.9194	9.3305	8.7258	9.6096	9.298	8.7941	7.4791	8.5547	7.9128	8.6709	8.1718	8.0917	8.1968	6.97	6.624	8.6727	9.0895	8.5027	9.0704	8.1779	8.748	7.524	8.8451	8.0598	8.2697	8.9452	7.6258	8.7596	8.5152	7.5276	8.5742	8.3339	8.5909	7.6665	6.8098	6.5914	7.9969	8.4577
CYB5R4	7.8165	8.8628	8.7158	8.5637	7.5829	7.4022	7.0209	6.7223	5.8266	7.9076	9.1509	7.5865	8.6462	7.5207	7.8806	9.0354	9.3183	7.0347	8.9786	8.5417	9.4428	8.5294	8.2719	8.2508	6.7903	6.7171	8.4999	8.4313	8.2852	8.7358	8.9567	8.4898	7.9562	8.4561	7.6731	8.5718	8.8602	7.8312	8.4033	8.7596	8.1277	8.7911	8.6185	8.4903	7.9631	6.8787	8.7398	8.4137	8.1814
ATAD2B	8.1975	7.3812	8.7547	8.8572	8.3811	7.5426	7.3489	7.3093	6.7041	7.7643	8.849	8.6239	7.7231	9.5307	9.3229	8.8714	8.6248	7.6076	8.2666	8.4064	8.5075	8.7014	8.1987	8.5663	7.2691	7.0746	8.9784	8.6128	8.518	8.3389	9.1007	8.3092	8.3137	8.5865	7.9529	8.5416	8.6563	7.9082	8.6947	8.2273	8.1389	8.2042	8.8361	8.7188	7.972	6.6086	8.7923	8.2234	8.1607
SNX22	7.329	7.8605	7.4025	7.6927	7.5955	7.4996	7.197	8.1072	7.7258	7.4529	7.8071	7.6073	7.9765	8.5262	6.9979	7.3283	7.0401	7.5586	7.8737	7.6408	7.2145	9.2463	7.885	7.7447	8.0976	8.9385	7.7381	7.3851	8.1757	7.0984	9.9063	7.4184	8.3008	7.1349	7.6584	8.499	7.3971	8.5173	7.1641	7.8268	8.4131	7.8514	8.725	8.5705	8.2278	8.2845	8.5967	7.8869	7.5404
GYPC	6.9292	8.6596	7.5427	7.0567	7.0218	7.2422	7.475	7.6407	8.1694	7.1712	7.2553	6.8406	7.6637	6.663	6.2126	7.0535	7.3268	6.9035	7.9746	7.2541	7.3647	8.5418	8.1308	7.6011	8.6117	8.9623	7.5997	7.8867	7.8123	7.4616	8.6609	7.5013	8.1938	7.7039	7.4676	8.1911	7.498	8.8082	7.0721	8.4779	8.5045	8.0868	7.4158	8.4194	8.8955	8.6165	8.8296	8.3205	7.7456
ADORA2B	9.2083	9.6511	8.8719	8.1478	8.6698	8.7659	8.4819	7.9624	6.2232	8.4301	9.3773	7.9569	10.0259	7.1901	9.3034	9.5703	8.422	8.1085	9.2624	9.3559	8.6537	8.0593	8.2692	8.2524	6.6132	6.5136	9.1721	8.4611	8.6941	8.7199	8.0471	9.2954	8.0564	8.76	7.7493	8.5415	8.6003	7.9737	8.0675	8.2036	7.9103	8.9197	7.6335	8.5486	7.7412	6.295	6.2103	8.6055	8.7972
ANXA13	8.9613	10.3908	7.9569	9.19	9.5042	7.8536	8.4964	9.0288	8.2871	8.5183	8.8871	8.3667	8.1234	9.0096	9.7159	8.7183	9.9318	7.9033	9.3331	8.4409	9.7838	7.442	7.085	8.387	8.1901	8.2372	8.6755	9.2185	9.2932	9.007	7.0785	8.9849	7.4807	8.3795	9.6121	7.9095	8.5673	6.1192	8.1924	8.7813	7.1068	7.7497	8.3489	8.8984	6.9215	7.2003	4.1507	6.3908	10.0877
SNN	7.044	7.8012	7.652	7.8814	6.9871	6.4404	6.7193	6.8677	7.0221	6.9624	8.0488	6.9231	8.3485	7.4061	7.1051	7.5807	7.3918	6.2979	8.126	7.3516	7.2133	9.2046	8.783	7.876	7.4229	7.6512	7.9286	7.5337	8.2103	7.6072	9.3801	8.0304	8.0707	8.0439	7.0893	8.4622	7.752	8.4573	7.2459	8.5444	8.212	8.4841	8.5799	9.0194	8.5071	7.6464	9.5487	8.5268	7.6471
HS3ST3B1	7.5055	7.7893	7.0463	8.0421	7.1045	6.5504	6.2495	6.0462	5.695	6.9467	7.9607	6.7627	7.5448	8.2653	7.5083	8.0698	7.9982	5.2311	7.6601	7.2927	7.5184	8.7112	8.6384	7.5005	7.3853	7.4673	8.0594	7.8258	8.168	8.165	9.3053	7.3809	8.6015	8.0604	7.1259	8.46	7.7206	8.3672	8.2989	8.6828	7.6853	8.4113	8.5485	8.6871	8.7812	7.4486	10.6971	8.8729	7.9914
CHN2	9.1084	9.461	8.7121	9.0013	8.7259	8.53	9.0192	9.1276	8.3709	8.8398	9.7031	9.3369	8.4643	9.247	9.0246	9.4278	9.4491	8.9013	9.2924	8.869	9.3767	7.9167	7.6146	7.6392	7.6329	6.6108	8.6111	8.8766	8.4882	8.908	7.6537	9.0479	7.5324	8.4499	9.0036	7.5999	7.9657	7.5828	9.7355	8.2962	7.616	8.1186	8.187	7.8403	7.2184	6.7484	6.5295	7.7571	8.4312
HOXB6	9.7318	8.2403	9.2662	7.9416	7.9171	10.2157	9.0173	9.2623	8.5926	9.0981	8.3374	9.2716	8.5898	9.3507	8.3864	7.6515	7.5962	9.5213	8.7533	9.6834	7.5808	6.9173	8.1216	8.4783	8.829	8.4316	7.9694	7.5249	8.0015	8.3431	6.8286	7.7831	7.8632	7.8654	8.292	7.5606	8.1229	7.6742	8.4239	8.2691	7.7897	7.6311	7.4826	7.1306	7.41	8.7032	5.7086	7.8566	7.8116
GBP4	6.9153	6.6398	8.1999	7.1318	6.3377	6.6781	6.7135	6.7566	6.2133	6.4621	7.803	6.7565	6.9965	7.5845	6.5839	7.2341	7.0877	7.1199	6.8351	7.2593	7.1649	8.759	8.875	8.4931	8.3236	7.5318	7.9886	6.6967	8.2579	7.5649	8.9636	6.667	8.2265	9.6215	7.3314	8.5431	7.8597	8.8387	7.6601	8.8252	8.5942	8.7372	9.2441	8.6216	8.6754	7.5299	10.6452	8.1657	6.139
PTGES	6.8853	7.2673	6.981	6.7044	5.8632	6.5463	6.4787	6.6668	6.5806	6.6281	6.7203	6.5035	7.2449	6.813	6.8588	6.914	6.2181	6.6626	6.3852	5.7644	6.3342	8.0774	8.8865	7.0284	7.8459	8.5781	7.8469	6.8742	7.8529	8.0686	9.3331	6.9197	8.2065	7.5275	6.4874	9.5218	7.053	9.3568	6.6321	8.1742	7.7259	9.229	8.1161	7.9976	9.1879	7.9871	11.3276	7.8451	7.5232
HBEGF	8.4441	6.802	6.7939	6.7775	8.0271	8.2372	8.104	8.141	7.5243	7.4395	6.8868	6.7496	6.7749	6.428	8.8938	6.4758	6.5637	7.0423	7.405	7.5118	6.2822	7.9894	7.904	7.8305	9.0048	8.1793	8.2076	7.6501	8.9224	8.4575	9.2691	8.5245	7.7961	8.9234	6.0092	8.289	8.3358	9.2871	10.5763	7.2668	6.8132	8.8136	8.6631	8.6257	7.9876	9.2334	8.8286	8.8637	5.8953
EDN3	9.0469	9.8006	8.9746	9.5832	9.3669	9.4555	9.5275	9.5594	9.1632	9.7413	8.9153	9.7884	9.1189	9.5124	8.3923	9.3786	9.5382	10.2046	9.1525	9.3531	9.3413	7.3677	7.6476	8.0651	7.8884	5.8322	8.344	9.4017	8.6921	8.9964	6.8205	8.9257	7.3776	9.3441	9.2031	7.1695	8.6409	7.0301	9.8911	7.6294	8.391	7.6201	8.0059	7.5601	6.2336	7.4803	4.2861	7.4228	8.7324
SECTM1	8.4398	8.596	8.9338	7.4222	7.8848	8.7941	9.3604	9.241	9.3788	9.127	8.4389	8.9124	8.8178	9.2637	7.0112	8.8851	7.69	9.9016	8.4697	7.85	7.0685	7.4466	7.7756	8.3757	8.9918	8.269	7.5237	8.8372	8.6722	8.473	7.6821	7.96	7.3587	8.8099	9.317	7.0755	8.4581	7.7347	7.8297	7.5084	7.933	7.5089	7.1257	7.2065	7.3346	8.6256	8.5485	7.4719	6.5092
GPR120	7.1948	7.4295	6.9072	7.492	8.4981	7.1946	7.7322	8.1824	7.9024	7.3934	6.4148	8.3483	8.0267	8.4071	9.5675	7.8743	8.074	6.8922	7.0672	6.9882	7.993	7.3022	8.8453	8.1831	8.2263	7.8562	8.9979	8.9295	8.5755	8.7541	6.4538	8.9099	8.0951	8.7147	8.7091	8.0316	8.6822	7.4766	8.9388	7.5162	8.2088	7.379	8.6995	7.4711	6.998	8.5864	5.5095	8.8023	9.433
TRIM36	9.0825	8.6706	8.8699	9.2705	8.7014	9.3015	8.6995	8.617	7.608	9.1693	8.9829	9.607	8.529	9.1788	8.821	9.2454	9.1661	8.8972	8.9016	9.4161	9.0027	7.7435	7.609	8.315	7.9796	6.2179	8.1948	8.4199	8.7617	8.3824	6.9396	8.1714	7.8484	8.6672	8.8203	7.8768	8.7005	7.0354	8.9321	8.5268	8.4495	8.1753	8.1001	7.238	7.0635	6.8677	6.1984	7.811	8.6092
IRF7	8.1276	7.7481	7.2145	6.8785	7.1248	7.9174	8.4893	8.6552	9.1995	8.2592	7.6894	7.8975	7.9453	8.5367	7.5468	7.8524	6.5137	8.266	6.7342	7.6187	6.9298	7.6968	8.081	8.2568	9.3383	9.3578	7.7761	7.3881	7.9055	7.5823	7.9548	7.5546	8.409	8.0594	7.9108	7.8632	7.5824	8.5802	7.3424	7.8021	7.7344	7.1353	7.3755	7.5245	7.815	9.0168	8.8834	7.7111	7.0617
RGS19	7.0937	8.2439	7.1346	7.2181	6.4647	6.7573	5.9275	6.8504	6.6498	6.8724	8.8237	8.2152	9.262	9.4015	7.956	8.4134	6.831	6.4767	7.7343	7.0423	6.8364	8.5768	8.3274	8.0205	7.935	8.4005	7.9369	7.8355	8.1783	7.835	9.2718	7.3077	8.4228	7.7612	7.1166	8.1851	7.9331	8.5553	7.5795	8.7108	7.9557	7.9397	7.8121	8.3417	8.2535	7.7025	8.9095	7.9325	7.1747
APOC2	7.1309	8.2347	7.6094	7.32	6.9762	6.9664	8.4166	7.2391	7.3372	7.2766	7.7292	6.6346	7.3831	7.0438	8.0624	8.3616	7.2105	7.4543	7.9045	7.1915	7.0462	8.6981	9.0256	8.7533	7.6621	8.1254	7.454	7.8782	8.2092	7.4307	8.0334	7.2623	8.4562	7.0936	7.6955	8.2882	8.0957	9.4825	7.1499	8.7191	8.0134	8.9252	8.3792	7.7095	9.1328	8.4656	9.0766	8.0493	7.4344
GSTT1	4.6258	9.7831	9.6117	8.8266	8.755	9.9464	9.8499	9.0981	9.716	4.792	9.0684	8.3886	9.3705	5.008	8.3953	9.0342	9.0626	9.1758	10.1038	8.9574	10.2234	8.2798	9.2438	8.8633	4.9743	4.7821	9.3311	9.9013	4.8279	9.1394	7.9186	4.9571	9.2701	8.6899	4.6827	8.4816	9.5016	8.424	9.2891	8.7735	8.641	8.7897	8.1775	9.3394	8.1903	9.0928	5.3468	8.3534	4.5385
SPRED2	9.082	7.7503	8.6367	8.9941	8.9006	8.254	8.4328	7.7348	7.1105	8.0862	8.3328	8.5316	9.144	8.818	9.4809	9.0845	9.1006	8.3554	8.9527	9.11	8.2676	8.4519	8.2805	7.9954	7.0338	6.578	9.2479	8.6123	8.5977	8.8443	8.7652	9.3194	8.1044	8.6449	8.6375	8.5242	8.9999	8.0176	8.7651	8.5175	8.017	8.0238	8.3955	8.7552	7.6345	6.4019	7.9878	8.81	8.4097
CLIP3	7.5494	6.6549	7.4267	7.0691	7.027	7.6492	7.7061	7.6584	9.0238	7.8628	7.0559	6.9637	7.7419	7.9283	7.3659	6.9123	7.0771	8.1004	6.6466	7.0737	5.5886	8.4235	8.1555	7.4314	8.6217	9.4106	8.4194	6.9586	7.8102	7.6839	8.2211	7.6049	8.6751	7.4476	7.9661	8.1417	7.3588	8.8571	7.809	8.206	8.2225	7.6792	7.9184	8.1197	8.3701	9.0579	8.5533	8.1082	7.323
SAMD4B	8.6193	6.4911	8.2771	7.0419	8.6961	8.549	8.3296	8.7028	8.7919	8.4665	5.9962	7.4778	5.5687	7.547	8.0639	6.7993	7.8969	8.2532	6.6984	7.9374	5.5589	8.3373	8.3868	7.8085	8.9499	8.5614	8.2102	7.166	8.2801	7.1113	8.4778	8.1909	8.4813	8.0346	8.3506	8.347	7.8244	8.4718	8.7391	7.7255	8.5086	6.8538	8.5958	8.3366	8.4846	8.6489	8.8883	8.3413	6.2719
PAQR5	9.4568	9.9128	9.5703	9.6112	9.9739	9.3645	9.1341	9.4427	9.1199	9.4262	8.7402	9.7785	9.1835	9.4788	9.3155	9.5265	9.7214	9.7476	9.457	9.4859	9.4673	7.9196	6.7732	8.0385	7.5851	7.3328	8.1978	8.8668	8.6626	8.7753	7.5173	8.5892	7.5956	8.6014	8.5174	7.4804	8.4786	7.4731	8.4059	6.3299	6.908	7.4841	8.185	7.6131	7.0313	6.9989	6.1037	7.2017	8.839
IDO1	5.8538	7.0179	6.6835	5.4296	4.9383	5.1792	5.1885	4.4706	4.8981	5.2422	7.6836	4.9457	5.1477	5.9176	5.4799	5.5771	5.1157	4.423	6.5687	5.5574	5.8382	8.8166	9.8528	8.7966	9.6831	8.3735	8.176	6.5455	7.7686	6.8925	9.2545	5.8538	8.4877	11.8085	5.2805	8.732	7.6785	8.9863	6.8908	9.4994	8.839	9.0265	9.8599	8.1033	9.5111	8.0179	11.4228	7.5684	5.6704
GPAT2	7.1575	7.3281	7.0956	6.4099	7.9171	7.6334	7.9599	8.5604	8.3408	7.5087	7.3116	7.5259	8.0382	7.9382	8.1714	8.0478	7.6185	7.5181	7.4898	8.7827	7.468	8.4308	8.1396	8.2445	8.703	9.7711	7.6341	8.4887	7.6484	8.8459	6.4126	7.8192	9.1348	7.8013	8.911	8.7983	8.506	8.7516	9.1654	8.0795	7.026	6.5893	8.4169	7.3348	7.0333	8.6469	7.5119	8.2914	8.139
C14orf50	8.7826	10.2098	8.2118	8.9049	8.3531	9.1314	8.5148	8.6646	8.4349	8.8791	9.6656	9.2851	9.4001	9.9963	9.0373	9.8095	9.3204	8.8823	9.113	9.1092	9.3101	6.7858	7.1954	8.3814	7.9072	7.9025	8.1521	8.2071	8.503	8.7838	6.9632	8.7423	7.5322	8.9826	8.9054	7.6089	7.7041	7.0043	8.0394	8.0722	7.5992	7.4639	7.4405	7.5616	6.8206	7.3156	4.9146	7.2853	8.4395
LRG1	7.1956	8.4054	7.8124	6.797	6.9572	7.6636	6.4748	6.7397	7.1439	7.1445	7.8417	7.0849	8.0869	7.5969	7.7266	8.1106	7.4092	6.8259	7.2643	7.4702	7.7604	7.0685	8.8842	8.7457	8.9809	8.637	7.6048	7.9424	7.8552	9.1212	8.0032	7.8134	8.1237	8.3806	7.946	7.4143	9.3068	8.4597	7.8223	7.7365	7.8652	8.4132	7.8528	7.057	8.1928	7.9883	7.9495	7.5683	8.2031
HAPLN1	8.6626	8.6464	8.3195	8.8225	9.2651	8.2251	8.4247	7.8011	7.9816	8.1491	9.2301	9.2945	8.6376	9.5565	10.0175	9.5072	9.4602	7.7603	8.8143	9.1942	10.2567	8.2025	6.913	9.2878	7.5485	8.5981	6.8067	9.4493	8.4974	8.283	6.3217	8.9632	7.1148	8.6425	9.1988	7.0687	8.961	7.2481	8.0754	6.6536	6.3121	7.5729	9.2406	5.2049	7.4738	8.1635	5.54	6.305	9.1547
TMEM56	9.7911	9.1551	9.6065	9.3227	9.128	9.8336	9.9389	9.9674	8.9351	9.7796	9.21	9.8895	8.5504	9.4135	8.8286	9.3471	8.626	9.5684	9.4674	10.0427	8.9656	7.2284	7.3365	8.2707	7.6629	7.2197	7.8809	8.6633	8.2054	9.2147	6.5464	8.9981	7.2654	8.3618	8.3862	7.1057	8.3433	7.3299	7.6929	7.4588	7.5071	7.8019	8.1793	7.4984	6.7734	7.7171	5.8194	7.8009	8.2573
APOD	6.5411	7.8692	6.896	6.5223	8.3917	7.0563	7.3352	7.7764	8.6848	7.8391	7.0865	5.7038	7.3503	8.2122	7.6904	7.9086	7.0742	6.3748	7.6505	6.5815	7.1522	7.4261	8.8512	6.473	9.0237	6.16	9.4501	10.3933	8.0717	8.2518	7.1145	8.1611	8.3084	7.1856	8.4627	8.5896	7.9725	7.9113	8.0628	7.8178	8.1837	8.0829	7.3614	8.7891	7.8129	8.3162	7.1132	7.3915	9.7407
TSPAN7	8.855	9.175	9.0661	9.7246	9.0499	8.968	8.8065	8.905	7.8982	9.0405	9.2924	9.1587	9.6979	8.8277	8.5617	9.3877	9.5946	9.1865	9.6015	9.3329	9.4262	7.9111	7.2568	7.6857	6.5526	6.033	8.1379	8.6933	8.291	9.1813	8.2415	8.9369	6.9372	8.4312	8.898	6.8906	8.3615	7.3814	8.1719	8.0196	7.9656	8.3567	8.4471	8.8055	7.6011	5.5207	8.2457	8.3372	9.1124
ST3GAL4	4.5306	8.0032	5.8143	7.7147	8.6805	5.0643	7.7394	8.1327	8.7137	7.3165	6.9393	6.9399	7.5118	7.9311	8.4009	7.57	7.1451	6.8301	6.2497	4.9114	8.847	8.2919	8.2393	8.9954	7.829	7.4675	8.3136	9.273	8.163	8.6985	7.3136	8.9164	8.0002	8.9765	7.9451	8.0739	8.9704	7.5412	8.8971	7.8202	8.2849	8.0963	8.1626	8.58	7.0201	8.1278	6.2173	8.4967	9.0378
CLEC4E	6.2235	6.7232	6.9243	6.3097	6.6282	6.5735	6.3695	6.4373	6.4935	6.3439	6.5908	5.6767	6.3969	6.316	6.4693	6.3599	5.6882	6.0034	5.9814	5.9749	6.2464	7.9345	9.7138	7.8754	8.9568	7.9044	7.6782	6.5098	7.5845	7.6543	10.3105	6.2733	8.0381	8.8138	6.1996	8.3509	8.8455	9.452	6.5279	8.4669	7.2159	9.0512	8.5332	6.4939	9.3245	8.4207	11.3519	8.6327	7.3527
XIST	4.2452	5.9248	11.7429	11.6469	5.5202	12.0581	4.8577	5.333	4.9107	12.127	10.8507	5.3517	8.8752	5.4257	5.0064	4.069	4.5695	5.2987	6.6611	5.1307	6.993	11.8879	11.6692	4.8157	4.2526	4.4241	4.2337	4.4892	11.8227	10.7124	11.7009	11.3142	3.8657	11.752	4.4647	4.0731	4.308	3.9097	4.3666	4.2941	11.7454	4.494	3.9288	5.5073	11.7563	3.8167	4.8633	11.6502	10.7782
ODF3B	7.4145	7.3225	7.0102	6.6102	6.5958	6.8917	7.3363	7.3131	8.7375	6.9986	7.5921	6.7615	7.7097	8.2736	7.645	7.2493	6.6267	7.2122	6.8324	6.7933	6.6937	7.235	8.2015	8.2726	9.8641	10.3337	7.9603	7.4185	8.1116	7.299	8.0329	7.3786	8.9226	8.3806	7.5435	8.5019	7.6232	8.6562	7.2135	8.3711	7.8426	7.5884	7.0151	7.185	8.4129	9.3919	8.3761	7.4777	6.856
ZNF57	8.9805	9.2372	8.3099	8.8634	8.849	8.7113	8.882	8.9876	8.6718	9.036	8.6575	8.6276	7.2663	8.6449	8.6116	8.6896	8.9445	8.7379	8.9156	9.0524	9.6087	7.723	7.6663	8.1809	8.0064	7.1837	7.914	8.6997	8.2936	8.6994	6.9025	8.8801	7.5672	8.1763	8.6844	7.2313	7.9183	7.3884	8.4703	7.557	8.0799	8.1445	7.9284	7.8847	7.0203	7.6962	5.9899	8.0567	8.7236
TMEM37	9.0663	10.4332	10.1186	9.8016	8.6345	9.7954	10.036	10.023	9.0387	10.1879	9.4864	8.9288	10.0472	8.497	6.594	9.7335	9.141	10.6237	9.5138	9.4029	9.4264	7.835	6.8903	8.6263	8.0933	7.4265	7.0928	9.1709	9.2582	9.5617	6.3267	8.9833	7.0017	9.0518	9.3462	6.5486	8.9403	6.5441	8.628	7.3678	8.3936	7.5595	7.0681	6.0708	7.0318	7.6382	5.631	6.8108	7.4037
CCDC68	8.4681	8.3332	8.7647	9.0887	8.5167	8.1892	8.1741	8.0018	7.3019	8.3807	8.4815	8.5242	7.9223	8.9439	8.7298	8.8375	8.7401	8.5669	8.7897	8.9968	8.7709	8.0512	7.9504	8.4144	7.5337	6.9772	8.1877	8.5713	8.5093	8.8245	7.6798	8.5831	7.5933	8.7809	8.2068	7.758	8.9004	7.3679	9.0992	8.0209	8.0761	8.3392	8.2937	7.9001	7.1718	6.9911	6.1802	8.1761	7.6641
BAIAP2L2	8.9869	8.288	8.2916	7.9185	8.6793	9.3095	9.2394	9.6752	9.8967	9.1891	8.0446	9.1783	8.7879	8.8379	9.2024	7.9889	7.9821	9.6578	8.4954	8.4813	7.7513	6.9538	8.0985	8.2791	8.4024	8.3597	8.2842	8.3496	8.3832	8.127	6.9199	8.5367	8.1654	8.2232	9.1241	7.4662	7.539	7.3021	8.6692	7.8214	7.8066	7.3999	7.413	7.3327	7.0194	8.4369	6.4611	7.7736	8.0632
C15orf52	9.081	7.8438	9.0533	7.8939	8.2608	9.6113	9.8291	9.9797	9.9106	9.9376	6.8474	9.4759	8.0311	9.296	8.669	7.3821	7.6596	9.8428	7.7881	9.3581	7.2039	7.9429	6.8237	8.6003	8.1048	8.5565	8.0221	7.3403	8.8201	7.2686	7.1972	7.6706	8.1461	8.1369	8.9997	7.7418	7.7952	7.1994	7.3547	7.2048	7.8664	7.1985	7.8895	7.2996	7.7267	8.1728	7.0026	7.9723	6.7619
HIST1H3H	7.7203	9.9561	8.617	8.8314	8.0328	7.6436	8.0458	8.4542	8.2222	9.026	8.6011	9.3118	8.6934	8.952	8.7078	9.3108	8.3205	8.6797	8.4519	7.3226	9.8435	7.9745	7.8135	7.9284	7.8829	6.961	7.7706	8.2069	8.544	8.887	6.5752	8.7041	7.5455	8.2562	8.3912	7.1057	8.4351	7.3603	8.4119	8.1809	8.4853	8.1761	7.6134	7.2138	7.6452	7.5699	5.8004	7.969	7.2762
FLJ22763	9.3515	10.5004	9.7856	9.8377	8.1071	9.9014	9.0126	9.3182	7.5515	9.9493	9.6142	9.0422	10.299	8.3603	8.2064	9.9472	9.2013	9.2665	9.7769	10.0448	10.2312	7.4989	7.8946	8.1356	6.5924	5.8157	7.7975	8.0198	8.7917	8.9868	6.9999	8.2959	7.9063	8.6939	8.6557	7.4093	8.4778	6.3335	8.9689	8.7519	8.6861	8.9343	7.6036	7.5932	6.8206	7.4251	4.4659	8.1938	8.3085
SIRPG	7.4453	7.4508	7.7316	6.5284	5.3909	6.611	6.6754	7.3834	7.15	6.697	8.4665	7.9574	7.6021	8.7878	7.1876	7.193	5.9828	6.8334	6.707	6.4211	6.3645	8.4665	7.6244	7.7643	8.8738	9.5518	8.1623	7.6405	7.63	6.7397	8.758	7.3735	8.9714	8.1522	6.8808	8.2406	7.701	9.3845	7.4445	8.266	7.8935	8.0047	8.3251	9.179	8.8617	8.5631	7.9538	7.7997	6.5062
KIAA1244	8.2447	7.4327	8.1896	9.1019	9.0842	7.516	7.2991	7.6051	6.6997	8.1258	8.3168	7.6533	7.4209	9.4327	9.4587	8.3302	9.3977	6.4975	8.3057	8.5316	8.6551	7.8036	8.4733	8.3002	7.2436	6.55	9.073	8.8048	8.6465	9.0281	7.6403	8.8045	8.2389	8.7507	8.4359	8.2972	9.0369	7.5866	9.5717	8.5068	7.3522	7.4408	8.8276	8.408	7.0714	6.7121	5.2481	8.1088	9.2898
CREB3L4	8.0562	9.6176	7.8002	8.2506	8.1996	7.6168	7.7314	8.2054	8.2322	8.2622	7.9933	7.0801	8.8102	8.019	8.2431	8.1429	8.6179	7.7193	8.3914	7.6168	9.3215	7.4246	7.8865	8.3347	8.2919	8.2361	8.5391	8.5058	8.2828	8.8384	7.1656	8.4958	7.953	8.291	8.7316	7.5943	8.2859	7.4041	8.9372	8.2071	7.1998	7.7525	7.9228	7.7797	7.333	8.091	6.1092	7.4857	9.0686
SLC2A10	7.3011	8.0484	8.0813	8.663	8.4111	7.1836	6.8359	7.4991	7.2201	7.7474	8.5841	8.158	9.3642	9.5553	9.5514	8.7846	9.0089	7.2516	8.6622	7.7841	8.5853	7.9878	8.4257	7.8027	6.9452	6.0039	8.6826	8.4604	9.1069	8.9132	7.8237	8.7841	8.2131	8.1892	8.4752	8.6577	8.6282	7.4424	8.0683	8.1449	7.3768	7.4546	8.7163	8.3395	7.7169	7.0435	8.1836	8.4505	9.171
PACS1	7.6407	6.4572	7.8408	6.6614	6.7505	7.492	7.5684	7.8277	8.6753	7.8119	7.2755	7.4709	7.7781	7.5697	7.0445	7.0494	6.3809	7.5144	6.4665	7.1016	5.6955	8.4489	8.4647	8.1405	8.6858	9.2328	8.0832	6.8263	8.0974	6.9564	8.9263	7.4361	8.583	7.7199	7.7393	8.3664	7.6169	8.7381	7.4494	8.0873	8.5896	7.4461	8.0585	8.2888	8.5797	8.9968	8.753	8.0843	6.9007
CD1C	6.4318	7.9837	6.6843	7.133	5.1887	6.0102	6.2062	7.8647	7.1965	6.8468	8.3321	7.0751	7.3886	8.7658	6.7371	7.1872	5.588	6.1508	7.7111	6.4613	5.9052	9.37	7.8123	7.6236	7.9245	9.2989	7.4251	7.0419	8.711	7.713	9.4108	7.0008	9.126	6.6123	7.1458	8.029	7.5802	8.286	6.7308	8.251	8.5018	8.7145	8.7966	9.704	8.1604	7.9345	9.7144	7.7478	7.5198
TEF	8.3016	8.7457	7.9783	8.1104	8.6795	8.4538	8.6875	8.3906	8.6769	8.8808	8.1839	8.007	8.668	7.8893	8.006	8.4391	8.5445	9.0239	8.7049	8.3842	8.1556	8.5066	7.287	8.4007	7.7902	6.8226	8.6344	8.9377	8.4556	8.1872	6.4043	8.5566	7.8367	8.1993	9.4745	6.5477	7.9587	7.7493	7.8894	7.4915	7.8383	8.4773	6.908	8.4518	6.8421	7.6542	6.7567	7.309	8.2973
LAMA5	7.7029	7.2856	7.206	6.6984	7.3731	7.9142	8.0599	8.4396	9.1981	8.2457	6.9734	7.8349	7.8309	7.9007	7.8087	6.7042	7.0282	8.1902	6.7547	7.1754	6.5208	7.7757	7.9318	7.8677	8.4669	8.8883	7.788	6.8156	7.9293	7.0347	7.8857	7.0394	8.1954	7.7208	7.9838	8.0534	7.7726	8.4985	7.0958	7.3791	8.2233	7.1589	7.1072	6.8347	8.6802	9.1559	8.3101	8.0527	7.3364
ZKSCAN1	8.3773	6.5607	9.2185	9.2397	9.3875	9.1429	8.5613	8.4861	8.9454	8.7866	7.1969	7.6626	6.8982	6.5123	7.9926	7.6282	9.1454	8.8914	8.7369	9.2941	8.02	8.3157	7.9058	8.1754	7.708	7.8333	8.2588	8.3507	8.5006	7.9774	7.9099	8.6465	7.7007	8.2436	9.2165	8.2367	7.9938	7.3163	8.4678	7.9254	9.114	8.3256	8.9461	9.0179	8.0108	8.7483	7.9232	8.2282	9.3308
NHEJ1	8.3073	9.5897	8.7762	9.2775	8.5098	8.5673	8.2231	8.4652	8.5975	8.8202	9.0781	8.9706	9.3977	9.0252	8.573	9.6741	9.5803	8.8149	9.0593	8.5148	9.9459	7.9207	7.562	8.0172	7.4683	7.0374	7.8708	9.0097	8.2779	9.0932	7.2015	8.5758	7.5907	8.2731	8.7898	7.3307	8.2625	7.1451	8.5216	7.5618	7.7668	8.0114	8.4869	8.3522	6.9454	7.0709	6.8863	7.6571	9.0127
GEM	6.2986	6.211	6.7987	6.8206	6.8543	5.4803	5.1667	5.8967	5.8311	6.3322	7.9671	6.5387	6.6771	7.2473	8.4985	7.0445	7.0316	6.1795	7.4337	6.2266	6.2987	9.035	9.0321	6.923	8.067	6.0815	8.9807	7.4313	8.3056	8.6501	10.4522	8.5648	8.2442	8.1033	6.6354	10.069	7.5892	9.1316	9.1342	8.9381	7.3745	9.7032	8.6851	9.6978	8.928	6.8412	9.5758	9.0609	7.6295
CASD1	8.5566	8.0388	8.4018	8.8426	9.0603	7.5412	6.9278	7.3595	6.7192	7.9451	8.8789	8.3135	8.9746	9.108	9.6118	9.6461	9.4139	7.4276	8.3627	8.8555	9.385	8.5362	7.558	8.2432	6.9693	6.5583	8.7265	9.2496	8.5668	8.911	8.5446	8.6301	7.9647	8.7993	8.7357	7.8779	8.6428	7.4803	9.0885	8.2512	7.5485	8.2178	8.6508	8.3734	7.4185	6.1041	7.8189	7.9892	9.0102
FLJ90757	8.2819	8.1649	8.2499	6.8438	7.9518	8.9646	8.6958	8.6963	9.3323	8.779	6.9235	8.3301	9.0318	9.2253	8.9068	7.696	7.0261	8.043	7.485	8.2593	7.2109	7.4907	7.6763	7.9591	8.6189	8.7587	7.5825	8.4097	7.3844	7.9883	7.4137	8.5655	7.8957	8.053	8.5387	7.6339	7.4789	7.8882	7.8286	7.152	7.7675	7.2288	7.5055	7.2696	7.301	8.4137	6.7127	7.1869	8.1903
VAV1	7.0096	7.5247	7.539	6.9461	6.6834	6.9324	7.1918	7.5455	7.7341	6.8889	7.3091	7.0377	7.1799	7.4656	6.7967	6.7251	6.7886	6.7309	7.1108	6.993	6.8212	8.842	8.4742	7.7441	8.352	8.7366	7.6994	6.9911	8.1368	6.972	9.1123	7.1847	8.3702	7.7332	7.3041	8.292	7.3746	8.753	7.1512	8.1146	8.2716	7.8612	8.3879	8.3469	8.5649	8.3487	9.6066	8.1833	7.0464
WNK4	8.847	8.1594	7.572	8.4535	9.2668	8.8879	9.032	9.5902	10.4969	9.2243	7.2579	9.0423	8.4255	9.6697	9.911	8.4488	8.3655	9.1917	7.7178	8.4392	8.1469	7.2197	7.8067	8.4643	8.6528	9.1526	8.439	8.8407	8.071	8.4185	6.8144	8.8395	7.3361	8.0327	9.43	6.9701	7.7081	6.8891	8.3037	7.3649	7.5413	6.9792	7.5503	7.6097	6.5148	8.8355	4.3451	7.3167	8.9972
RASGRP1	6.8911	7.389	7.7728	7.6384	6.6756	6.3952	6.3178	6.6611	6.8258	6.4371	8.184	6.9556	6.2103	7.8297	7.2556	7.0299	6.78	6.2015	7.2819	7.1709	7.3676	9.0327	8.3028	7.5354	7.8383	7.8864	8.2891	6.4959	8.0965	6.7914	9.6312	7.1469	8.7604	7.9361	7.0114	8.917	7.4884	8.7807	7.2758	8.4925	8.2564	8.1827	8.9788	9.148	9.0512	7.1995	9.2663	8.3212	6.9111
SAV1	7.6886	7.7145	8.4846	8.7788	7.5967	7.5571	7.0112	6.4037	6.0007	7.6427	8.5118	7.0592	8.5335	7.9705	7.9367	8.6084	8.8359	7.5927	8.8468	8.4001	7.8631	8.351	8.3714	8.5408	6.7974	6.8233	8.7893	8.3174	8.5086	8.4261	8.9854	8.1468	8.263	8.2221	7.8778	8.705	8.3673	8.0701	8.1155	8.1617	8.0421	8.6711	8.4826	8.7504	8.4584	6.2355	9.3312	8.6073	8.1833
IGF2R	8.1351	5.9252	8.8262	8.9779	8.1671	7.9565	7.5126	6.6968	6.6045	7.3656	7.7757	7.8714	8.0684	7.7789	7.6901	7.8573	8.8876	8.0568	8.3115	8.65	7.2687	8.3903	8.6337	8.5174	7.9016	7.1071	8.6929	7.9852	8.5032	7.8912	8.8936	8.5272	8.2547	8.6844	8.2254	8.7941	8.6454	8.3823	8.3061	8.3285	8.9075	8.5055	8.7452	8.9259	8.8549	7.3399	9.424	9.1248	8.2217
TMCO3	6.8973	7.6716	7.6364	8.682	7.5592	6.5439	6.6283	6.579	5.9866	7.1795	8.6984	7.7032	9.2364	8.9271	9.2012	9.2288	8.9521	6.5259	8.1784	7.3094	8.6728	8.1371	8.6544	8.2298	7.0841	6.5754	8.7405	9.0284	8.5951	8.9847	8.636	8.7984	8.0889	8.6364	7.8165	8.9191	9.1795	7.6584	8.3539	9.2107	7.5414	8.5829	8.1759	8.2228	7.8594	6.6844	8.3993	8.1375	9.1415
CD274	5.7522	7.167	7.329	6.4889	5.6127	5.54	5.5169	4.9505	4.9157	5.4039	7.8643	5.9583	5.9735	6.3755	5.798	6.7665	6.4474	5.7585	6.4746	6.3002	6.5092	8.2042	9.7441	8.865	8.2413	8.6934	7.992	6.4428	8.5045	7.9923	9.8213	6.6837	8.279	9.5663	6.0392	8.7476	8.9601	8.4704	7.4689	9.0411	8.0817	8.6107	9.4884	7.9011	9.11	7.4781	11.5397	8.463	5.9787
ZNF148	8.7914	6.9633	7.8657	8.5589	8.2983	8.1379	7.5441	8.1548	8.3068	8.5054	6.6469	6.7868	6.964	7.5216	7.4029	7.8709	8.7472	7.7609	8.4578	8.3065	8.2866	8.4352	9.2687	9.0698	8.4461	8.6131	8.9467	8.9061	8.879	8.4808	9.0811	8.8529	8.9401	9.1415	8.9893	9.154	8.8189	8.994	8.8942	8.8565	8.3198	8.1705	8.987	8.7744	8.7986	8.9318	8.5245	8.4114	8.5505
TMEM149	7.4208	8.1935	7.0093	7.4749	5.8958	7.3107	7.4187	7.0282	7.9101	7.6484	7.7155	7.0473	8.1057	7.5429	7.397	7.8544	6.6652	7.016	7.3117	6.8431	7.2449	8.4097	7.7792	8.2016	8.0815	9.1613	7.2636	6.8982	8.1986	7.6456	8.6291	7.5147	7.854	8.1741	7.3373	8.6961	6.9479	8.8392	7.0675	8.3644	7.6844	7.9662	8.286	8.5794	8.3329	8.5246	8.3596	8.1696	7.5454
DPP4	8.5232	8.5264	7.4651	7.8981	8.1127	8.4658	7.7989	8.1702	7.908	8.3594	8.0653	6.775	7.5513	7.8614	8.4396	8.2431	8.9122	7.9721	9.0156	8.0697	8.9172	7.2591	8.5651	6.8482	6.5829	5.5019	8.2899	8.605	8.769	8.0453	8.235	9.3894	8.3808	8.317	8.658	8.4549	7.4066	7.8293	9.4287	8.4388	8.8898	8.0258	7.9186	8.7874	7.719	6.7588	8.85	8.5656	9.1151
DENND1C	7.3956	7.0853	7.4795	7.0507	6.5413	6.9247	7.1163	7.845	8.31	7.2803	7.6338	7.8373	7.5652	9.0273	7.2568	7.2139	6.4748	7.3782	6.7389	7.1424	6.3908	8.579	7.8355	7.6681	8.7396	9.8612	7.783	7.0773	7.9067	6.8363	8.5225	7.0409	8.7402	7.5015	7.5234	8.1761	7.3145	8.9699	7.2008	8.1045	8.2047	7.2742	7.9448	8.2642	8.3032	8.7695	8.4597	7.5508	6.821
FCGR2C	7.4376	8.0964	7.4011	7.6358	6.7393	7.0847	7.186	6.0099	6.7465	7.4323	7.7136	6.1894	7.4723	6.0282	6.6765	7.3902	7.6196	6.1882	7.9924	7.0255	7.8482	7.5893	8.8602	7.8585	7.9663	7.2476	7.5954	7.3835	7.2766	7.3994	9.2822	7.5126	7.9601	8.1821	7.1446	8.7466	9.0095	8.2388	7.2642	8.5787	7.8169	9.0383	8.0067	7.5193	9.0389	8.7852	10.9151	8.7394	7.3616
MOXD1	7.0588	7.8156	7.8743	7.6372	7.2431	6.2917	6.9925	6.7551	7.0726	6.6559	8.524	6.5761	7.5689	7.6258	7.7612	7.9363	7.3775	6.2136	7.5369	7.3856	7.793	9.0047	8.2263	7.7361	7.5126	7.3652	8.4059	7.8906	8.5988	7.1572	8.8619	7.4767	8.2747	7.9763	7.769	8.6521	7.2753	8.5344	7.5009	8.6631	8.1736	8.6606	8.6138	8.918	8.9991	7.3431	8.9458	7.6574	8.1208
EPSTI1	7.2379	8.8757	8.2463	7.7286	6.9398	6.4827	8.0006	6.7221	6.4052	6.9623	8.3356	6.9461	6.4612	7.8713	6.0096	7.8857	7.3357	7.6261	7.8894	6.9477	7.367	8.3766	8.3455	8.4987	8.1769	7.4289	8.3958	7.0805	8.1483	8.1265	9.2022	7.2984	8.0547	9.4064	7.5676	8.3832	8.4152	8.1458	7.4158	8.7946	8.4521	8.739	8.5325	8.499	8.3338	6.8487	9.9117	7.881	6.9087
C12orf75	7.3736	8.8592	7.2954	8.1817	7.4932	6.5779	7.0853	7.067	6.7487	7.1759	8.8848	8.3589	9.0919	8.507	8.6911	9.1387	8.52	7.6804	8.4096	7.0001	9.2405	7.8947	8.8229	7.4819	6.7665	5.4075	8.6497	9.1003	8.3497	8.656	8.1347	9.3871	8.2879	8.0519	7.6451	8.6166	8.3567	8.1663	7.971	8.334	7.9281	8.3785	7.6123	8.2328	7.8372	6.6128	6.5127	7.9872	8.6029
CD180	6.7537	8.2202	7.6263	7.4773	5.5017	6.4973	6.3297	7.3983	7.1067	6.5445	7.7762	6.4113	6.8344	7.4774	6.3425	6.8227	6.7862	5.7616	7.6429	7.2362	7.187	9.2575	8.3951	7.4172	8.468	8.6203	7.5803	7.1831	8.0887	7.2973	9.3966	6.9894	8.471	7.9047	6.1902	8.8848	7.1975	8.7259	7.3258	8.4309	8.7099	7.9515	8.3914	7.9603	8.9524	8.4521	8.8817	8.4722	6.6422
CES1	8.215	8.6766	8.6698	6.9871	8.3152	9.3742	8.9604	8.8507	9.5137	8.7601	7.2808	7.2424	7.8951	6.7472	7.4053	7.2757	8.3867	8.2481	8.3227	7.7217	8.6331	7.1481	7.8099	7.5427	8.8754	8.8153	8.7998	8.0943	7.3058	8.0572	6.7066	7.8858	7.6607	7.9683	8.3004	7.5142	7.5826	7.2996	7.7218	8.3107	8.2546	7.6734	7.5841	7.7068	7.9947	8.3734	8.4166	7.606	8.6334
DAPK2	9.2575	8.1272	8.7195	7.8016	8.8014	9.1695	9.5877	9.837	8.8849	8.9961	7.516	8.3999	8.0974	8.1251	7.9178	7.9308	8.0765	9.4192	8.2526	9.1794	7.6528	7.634	7.5354	8.7621	8.8085	8.5431	7.6354	7.8887	8.3829	7.6794	7.0438	7.9977	7.5007	8.4371	8.4452	6.8604	8.817	7.7341	8.41	7.8083	7.6554	7.7401	7.6395	7.4895	6.861	8.3758	6.5724	7.8872	7.4714
GPR65	6.7146	8.3239	7.8019	7.7071	5.4216	6.0485	5.5408	5.7108	5.4991	6.7056	8.0397	6.7793	7.3283	6.7599	6.9025	7.8176	7.4699	5.7238	7.7313	7.0428	7.6327	8.9125	8.6349	7.8156	7.5605	7.0505	8.0399	7.5617	8.1047	7.784	9.8391	7.7559	8.0459	8.3609	6.2858	8.556	8.1192	8.5572	7.7446	8.5987	8.1347	9.0244	9.024	9.0601	8.6581	6.35	10.2686	8.385	7.0224
PNRC1	7.6401	8.5408	7.9731	8.2401	7.4841	7.1096	7.1025	6.6309	5.8694	7.1083	8.1345	6.6198	8.5114	7.9618	6.876	8.0242	8.2372	6.9597	8.4735	7.9414	7.9546	8.6558	8.2676	7.6411	6.8434	7.1321	8.1044	7.6075	8.2782	8.1082	9.1566	8.0397	8.1291	8.4359	7.6133	8.6397	8.1615	8.3293	7.9046	8.7304	8.1051	8.2914	8.6372	8.5246	8.4075	7.0605	9.7905	8.5443	8.3527
PPP1R16B	7.024	7.6263	7.3803	6.9421	6.2859	6.5507	6.5421	6.9073	7.1118	6.6829	7.8425	7.0903	7.7702	7.9362	7.1024	7.154	6.8746	6.4792	6.8581	7.3514	6.4554	8.9853	7.8012	7.6798	7.9617	8.7773	7.9298	7.2392	8.1536	7.535	9.2433	7.3582	8.8975	7.8692	7.1045	8.5939	7.6505	9.1416	7.2651	8.6143	8.4196	7.577	8.378	8.5494	8.7645	7.9093	9.1779	7.8983	6.6004
MYO7B	8.8563	6.9598	8.0111	7.876	8.0551	8.7535	8.8553	9.3519	9.2794	9.0247	7.4563	8.8838	8.3538	8.623	8.6348	7.7867	7.7131	8.7926	7.5246	8.3796	7.0406	7.3926	7.9168	8.6934	8.6929	8.3341	8.3359	7.7956	8.191	7.5652	6.925	8.2506	8.0958	8.4747	8.6732	7.8117	8.4182	7.7496	8.1673	7.97	8.2493	7.4279	7.2445	7.2309	7.2809	8.5974	5.8255	7.5384	7.5442
LRDD	8.6436	8.1911	7.7668	7.145	7.7234	8.4468	8.6208	8.7844	9.27	8.8635	8.015	9.4882	8.366	10.0766	9.4883	8.2119	7.0459	9.3834	7.5581	7.6545	7.4545	7.3611	7.722	8.119	9.1101	9.4578	7.9559	7.5696	7.969	7.6691	7.5287	7.4436	8.1549	7.614	8.4684	7.7185	7.3076	8.1544	7.73	7.4127	7.6859	7.1154	7.0541	6.8646	7.3911	8.7477	7.2739	7.1759	6.9901
CHST5	8.035	8.5066	6.7544	7.7129	8.5694	7.365	8.1628	8.4217	8.8683	8.4831	7.8111	7.7256	8.2467	9.0969	8.6894	8.2169	8.6464	8.2923	6.8454	5.9077	7.6504	7.7635	8.0234	7.4763	7.6879	7.4737	8.0609	9.278	9.1632	8.562	7.1202	9.2596	7.7425	8.5119	9.1	7.8169	7.571	7.2887	8.8151	7.9833	8.5558	7.7866	8.0329	8.4474	6.3392	7.98	4.1974	7.6872	8.9894
SI	7.9193	7.2177	7.7503	9.1066	7.6661	7.4507	5.8882	7.2628	6.1454	7.275	8.2606	7.5006	7.2651	9.8196	9.2838	7.8273	9.1737	6.4169	8.0482	7.8266	8.8282	9.5451	8.3122	7.6776	6.1698	5.4875	9.5194	9.2625	9.248	8.6509	9.1821	10.0225	8.564	9.2652	9.373	9.1333	9.874	7.3648	9.9462	9.5701	8.5156	7.4421	7.6457	9.443	7.3243	5.9723	4.0652	8.7341	9.1724
CD86	7.1773	8.8763	7.3431	7.243	5.4416	6.0076	7.1275	6.6458	6.9577	6.5324	8.3706	6.1552	6.7879	7.0855	7.6812	7.501	7.2905	6.2252	7.4819	6.5464	7.2708	8.0412	8.0519	7.7394	8.1638	7.7837	7.9632	7.5094	7.4298	7.8797	8.5484	7.2229	8.0848	7.9281	6.8772	8.3128	8.2912	8.8282	7.3633	8.2582	8.2344	8.4849	8.1905	7.7292	8.7434	7.957	9.7507	8.0482	7.4931
FPR1	6.0889	6.6175	6.2082	6.1003	5.6326	5.7391	5.2897	5.4786	5.6679	5.8094	6.8951	5.755	6.2195	5.4894	6.4949	5.9264	5.8037	5.1506	5.4885	5.7076	5.588	7.4623	9.7246	7.7719	8.2969	7.6362	7.8507	6.1182	7.3348	8.7786	10.9423	7.1282	8.2463	8.4655	5.5359	8.7253	8.9745	9.4919	7.0002	8.9883	7.4174	9.3298	8.2475	7.5396	9.3887	7.4688	11.3585	9.802	5.3814
ITGA8	8.1557	5.8854	7.7072	7.6394	7.1899	7.8174	7.753	7.4558	7.5652	7.8427	6.5455	6.3422	6.3833	5.5746	7.2047	6.2173	7.9903	6.9093	8.0375	7.9458	7.7208	8.8051	8.5973	7.9432	8.8239	8.7565	8.9298	7.3929	8.482	7.1217	8.4067	7.5536	8.7221	8.3288	7.9624	8.7559	7.5289	8.8984	8.006	8.9358	8.7069	8.468	8.1448	7.8207	9.5012	9.2086	7.7123	8.435	7.356
HOOK1	9.0513	8.5374	8.8706	8.6894	9.0098	9.2786	8.7013	8.9062	8.8622	8.5845	7.4506	8.1151	7.6543	6.8695	7.9477	7.6494	8.773	8.9808	8.4908	8.7218	8.4896	7.7274	7.998	8.6439	8.6363	8.5297	8.4068	8.814	8.4535	8.5605	7.0862	8.43	7.9528	8.4443	9.0668	7.6372	8.5837	7.8154	8.5759	7.831	8.4455	8.326	8.2651	7.8974	7.6546	8.6951	5.7928	7.9461	8.8804
IFI44	6.4014	7.0544	7.1771	8.4089	6.4594	6.906	6.8367	5.9173	6.418	6.7316	7.8296	6.785	6.0649	7.5655	7.098	7.3885	7.0771	6.5558	7.3002	6.8813	6.9041	8.536	8.475	7.9731	8.0743	7.0066	8.1423	7.362	7.8173	7.4879	8.5949	6.7241	7.9773	9.1813	6.7242	8.0527	7.849	7.9715	7.2828	8.633	8.5149	8.4539	8.7889	9.0683	8.6523	7.3426	10.1458	8.304	6.9312
HMBOX1	8.7512	5.7114	7.9889	9.039	8.8195	8.8483	8.5175	8.1044	8.5578	8.8432	7.026	6.5209	6.9254	6.6629	6.8127	6.7108	8.959	7.8336	8.0389	8.0208	7.3317	8.9027	7.9684	8.5429	8.4308	8.6913	6.7025	8.0885	8.6208	7.8197	8.3021	7.6341	8.6718	8.0305	8.7951	8.5602	8.0525	8.2193	8.7369	7.9211	8.328	7.8562	8.1205	8.6622	8.17	8.4376	8.8698	7.8359	8.0554
NIPSNAP3A	7.985	9.6846	8.5824	9.3808	8.2476	8.2713	7.4343	7.8021	6.5297	8.27	9.5741	8.2429	9.3454	8.9113	8.7852	9.7879	9.7296	7.8498	9.5432	8.7999	9.8985	8.0766	7.4419	7.9303	6.7586	6.3089	8.284	8.6994	8.2197	9.2698	7.9394	8.5581	7.6615	8.624	8.3557	7.9575	8.6821	7.0026	8.4953	8.6549	7.4862	8.5661	8.3555	7.9166	7.2704	6.0871	7.4274	7.6307	9.0926
SMARCC2	8.9805	5.9009	8.6011	8.3074	8.2743	8.1613	8.938	7.7182	7.9079	7.3835	6.7002	7.7659	7.8651	7.7002	7.7164	7.4432	8.2488	8.7287	7.5019	8.2257	6.9695	8.4057	8.775	8.6242	8.9949	9.2153	9.007	8.5179	8.7516	8.5843	9.066	8.7304	8.8589	8.8822	9.0297	8.9114	8.7349	9.1099	8.7101	8.7307	8.7565	8.1047	8.4745	8.6811	8.4328	8.7004	8.4516	8.3723	8.2031
DOCK2	7.218	7.4919	7.7279	7.8205	6.2665	6.2564	7.3134	6.7915	7.1576	6.8921	8.0985	6.3882	7.828	7.5963	6.8514	7.0599	7.4583	6.7415	7.7655	7.1677	7.0756	9.0225	8.2758	7.9693	8.2457	8.4231	8.1793	7.3479	8.1637	7.1661	9.3931	7.2766	8.47	8.0642	7.754	8.9103	8.012	8.9862	7.4471	8.6838	8.3428	8.0791	8.5189	8.375	8.6539	8.1166	8.8261	8.1059	6.8405
C14orf43	8.2063	7.5699	9.1473	9.1279	8.4398	8.279	7.9188	7.5744	6.3641	8.579	8.1594	8.3443	9.3913	8.4827	8.5202	8.7127	8.714	8.5332	8.6821	9.0157	7.7046	8.7191	7.8588	8.0929	6.4502	6.4871	8.1747	7.9018	8.6184	8.1305	8.9878	8.9217	7.9428	8.7213	8.2995	8.5517	8.2788	7.4561	8.7288	8.2358	8.0734	7.786	8.8072	8.9296	7.8636	6.1788	8.8494	8.6074	7.8842
MMP7	5.7628	6.1679	6.3613	6.5317	5.9751	6.0492	6.2958	5.1652	6.4892	6.1166	7.5995	5.8502	5.8859	5.6941	5.4681	6.2902	5.6601	7.0858	6.5683	6.4802	6.0252	8.2922	9.4013	8.7038	8.0452	7.9247	7.1863	5.9731	8.6957	7.2853	8.3912	6.0325	9.1782	7.8255	5.6842	10.0626	9.468	9.5356	6.5474	8.248	8.5107	8.0169	7.7619	8.9059	10.6091	7.9989	8.0176	7.7097	7.0351
C7	7.8761	7.2556	7.4203	8.0641	8.0013	7.0696	7.6636	7.6886	7.9088	7.9058	8.6834	8.2436	7.3324	8.9878	8.4766	8.4527	8.4694	8.1264	7.7773	7.8661	7.428	8.918	6.9005	6.0441	7.1569	7.2866	8.2894	8.7692	7.5961	6.8841	8.313	8.0079	8.3025	6.8835	8.2993	8.249	6.1841	7.4635	8.2806	9.5512	7.6271	7.29	8.3594	10.1574	7.9438	7.0545	8.0362	7.3683	8.9119
CTSO	7.162	7.4221	8.1909	8.9846	7.3683	7.5282	6.8593	6.749	6.1318	7.5696	8.7267	7.0682	7.6042	7.961	8.1844	8.5753	8.8852	7.5585	8.4786	7.9299	8.6473	8.4965	8.1503	8.0208	7.1436	6.9364	8.2164	8.2289	8.1241	8.3554	8.6275	8.163	7.9807	8.7221	7.9046	8.5661	8.0955	7.8886	7.9618	8.6146	8.5103	8.5591	8.7539	8.9788	8.232	6.4387	8.9134	8.5705	8.0573
PPARGC1B	8.1962	8.0656	9.2802	9.1857	8.6648	9.2428	8.6711	8.5031	8.2601	8.9986	8.9699	9.5126	9.4509	10.0275	8.7981	8.7308	8.9392	8.9329	8.2672	9.0667	8.3031	8.1007	7.6055	7.9088	7.5562	7.0021	6.7147	8.2487	8.0316	8.0204	6.7468	8.0841	7.2834	7.9862	8.1905	7.319	7.9358	7.1208	8.5188	7.8809	8.0689	7.6621	8.4769	7.7101	7.4374	7.421	5.8656	7.6183	8.4751
GLB1L2	9.752	9.0781	8.114	7.8423	8.999	9.2306	10.4067	9.6326	10.2131	10.4912	7.3672	8.2985	8.8252	7.2111	7.8666	8.1994	8.7095	9.6465	9.035	9.1939	8.4	7.3515	7.611	7.9085	8.2595	8.7575	7.6893	7.7915	8.314	7.8598	6.6514	7.8694	7.7897	7.5427	8.6588	7.0673	7.8007	7.4045	7.6809	7.0788	7.8036	7.2753	7.4371	6.818	7.5814	8.9064	5.657	7.7919	8.2884
MARCH1	7.1021	8.0538	6.9789	7.6233	5.6221	6.3229	6.2502	7.1152	6.6451	6.5554	8.2516	7.2876	6.2843	8.3054	7.3484	7.93	7.4358	5.6421	7.7456	7.0502	7.2535	9.4118	7.7462	7.4597	8.2097	7.7923	7.6891	7.3963	8.1252	7.4953	9.3505	7.3402	8.532	7.7099	7.1081	8.1668	8.3868	8.7196	7.537	8.2925	8.3056	8.1048	8.6564	7.9106	8.574	7.8116	9.528	7.8456	7.1253
FCGR3B	5.6338	5.6781	6.8785	3.9825	5.7369	6.2077	5.6678	4.4361	4.4984	4.0392	6.4684	4.0165	4.6243	4.0545	5.8163	3.2111	5.5948	5.0596	6.3631	6.0402	5.4712	7.4533	10.5447	7.955	8.9658	7.7768	7.2713	5.9328	7.625	7.9321	11.3371	6.4819	8.222	9.4164	4.5344	9.1815	8.4628	9.7549	6.3842	9.565	8.6067	9.7666	8.6954	6.1618	10.3806	8.535	11.5978	10.3053	5.7128
HRASLS2	9.2697	9.4382	9.5569	8.3693	7.7456	8.294	9.472	8.3885	8.0973	8.3101	9.571	8.4819	9.4096	7.8108	7.3684	8.0129	7.5633	8.0374	9.2544	9.2844	9.0736	7.6789	7.5956	8.4031	7.9952	6.2556	7.7072	9.1453	8.2391	9.9623	6.6167	7.8954	6.9075	9.7869	7.8888	7.613	8.5801	7.2921	7.0486	8.1823	8.0837	7.8271	7.8269	6.727	6.5211	7.3218	5.9372	7.0066	7.6619
CCL22	6.0554	6.927	5.3997	6.3034	5.6357	5.6218	5.8382	7.0902	6.9536	6.6977	7.829	6.4379	9.4513	7.4066	6.4141	7.1219	5.8085	5.7025	7.2181	6.4506	6.1093	8.379	8.2097	7.6404	7.9602	9.4967	7.4059	6.5572	8.9277	8.1565	9.4688	6.4598	9.071	7.0167	6.5776	9.0496	7.2382	9.448	7.8451	7.6073	7.6744	8.0923	8.6258	9.53	8.7382	7.9162	10.1724	9.196	7.0646
SACS	6.7934	6.8424	7.2647	7.4748	6.6451	5.8574	6.0312	6.6962	7.0323	6.8473	8.3073	7.0632	5.9331	8.7318	7.9539	7.3944	7.2076	6.6491	7.3867	6.8093	7.205	8.7468	8.435	7.6745	6.8458	7.7146	8.3092	6.9426	7.9414	6.936	9.2851	7.2478	8.5879	7.6976	7.0052	8.599	7.993	8.475	7.5674	8.3975	7.8971	7.7685	8.3394	8.4576	8.3234	6.816	9.636	9.1519	7.3514
F13A1	8.5111	10.0515	9.1195	9.5908	7.5631	7.6117	8.005	7.1695	7.3553	8.1244	10.0092	7.4379	8.9919	8.8122	8.3344	9.1578	9.0719	7.2075	9.8216	8.3135	9.7072	7.9621	6.2314	6.8362	7.2591	5.6743	8.6742	9.0294	8.2426	9.3825	7.3198	8.6619	8.3051	7.1026	8.6051	7.2162	7.5201	6.2444	9.752	8.7489	7.7367	7.3446	8.8581	8.7913	7.2713	8.2545	6.8513	7.7941	8.7669
STMN3	7.3295	7.2663	6.8734	6.73	6.5556	6.629	6.3548	6.9825	7.6522	6.9732	7.1927	6.8648	7.5743	7.9782	7.1603	7.0023	6.6618	6.4849	6.6679	6.4561	6.4611	8.1541	8.5004	8.574	8.523	8.9592	8.4734	7.8587	8.1425	7.888	8.6443	7.539	9.0363	7.8351	7.7115	8.5264	8.0452	8.8168	7.5476	8.0898	7.719	7.7706	7.7052	8.0925	8.5613	8.2952	8.7498	8.0482	7.0237
TMEM188	7.4091	8.4494	8.3744	8.6751	8.0447	7.2226	6.9454	6.4616	5.6095	7.2105	8.6894	7.3998	7.9069	9.0384	8.566	8.9509	8.4491	6.8795	8.4613	8.1303	8.5112	8.5045	7.4038	7.8273	5.3566	5.8343	8.1938	8.4515	8.2527	8.4157	8.7356	8.539	7.6871	8.2314	7.5564	8.5052	8.5058	7.529	8.2929	8.6771	8.1515	8.5472	8.7313	8.4277	7.5541	6.0682	8.9223	8.3054	8.2514
GIMAP6	6.8571	8.2296	7.6981	7.541	6.8579	6.6498	6.8033	6.7827	6.2735	7.0418	8.4018	7.5609	8.4066	7.9861	7.5658	7.7582	7.2873	6.2235	7.463	6.9192	7.4484	8.7059	7.6894	7.5516	7.3791	6.6495	8.2215	7.432	7.9108	7.5515	8.6432	7.547	8.2059	7.9298	7.6711	8.0937	7.9936	8.3636	7.6135	8.5655	8.0361	8.2715	8.4274	8.7996	8.48	6.7337	8.9074	8.2127	7.8028
PDLIM7	7.166	6.5448	7.0046	6.5448	7.087	7.032	7.7385	7.4588	9.0424	7.7941	7.109	6.5248	7.1647	7.6614	7.8927	6.8635	6.5077	8.0007	6.7415	6.7511	6.3637	7.3413	8.0914	7.9284	8.5396	8.8285	8.4879	7.1913	7.6312	6.9789	7.8615	7.8002	8.2047	7.5848	8.0169	7.9911	7.6427	8.2973	7.7937	8.2149	7.7503	7.3618	6.9142	7.6597	8.0935	8.7198	8.6238	8.3194	7.3417
EVI2B	6.9522	6.8757	7.74	8.0213	5.8559	5.5912	5.6035	5.8328	5.8429	5.7659	8.7956	6.0486	6.3928	7.9714	7.0455	8.1447	7.7763	4.9776	8.0863	7.1481	7.7045	9.1537	8.6013	7.9776	7.8767	7.5951	8.5309	7.9872	8.4965	7.6804	9.8797	7.6421	8.9495	8.1889	6.9722	9.2683	8.673	8.9545	7.6623	9.5512	8.2796	8.5089	8.3158	8.5776	9.0331	6.3939	9.258	8.8956	6.837
SLC25A43	8.2186	8.8806	8.9705	9.0774	8.4064	8.004	7.5634	7.4466	6.3614	8.296	8.4997	7.59	9.0573	8.2349	8.3465	8.7737	9.2688	7.9387	8.8437	9.1663	9.1113	8.0313	7.57	7.2801	6.0533	5.5416	8.035	8.5946	8.471	8.8535	8.002	8.431	7.9033	8.7271	8.1092	8.1371	8.5682	7.3742	8.3611	8.5292	7.5682	8.5957	8.4458	8.2462	7.3227	5.5655	7.9161	8.0363	8.4955
SF3A2	8.6101	7.0776	7.415	7.125	7.1162	8.5425	8.4646	8.9899	9.5682	8.7524	7.8955	9.2434	9.0581	9.6027	9.0147	8.7826	6.5445	9.1666	7.0547	7.5931	6.8523	7.392	7.7713	8.0297	9.5048	9.9742	8.1068	7.7369	8.0343	7.6093	7.8497	8.156	8.3262	7.8884	8.5247	7.7092	7.6954	8.6062	7.65	7.6149	7.2631	6.9342	6.889	6.93	7.184	8.9534	7.223	7.0777	7.1957
LY86	7.3051	8.928	7.1965	7.6896	5.516	6.5014	7.025	7.0429	7.0231	6.2435	8.4735	6.8225	8.5355	7.5755	7.4813	8.6312	7.6057	5.8777	8.1966	7.247	7.402	9.1932	7.8366	7.414	7.6994	8.2427	7.0099	7.7972	7.2873	7.5653	9.5547	7.8231	8.2311	6.9484	7.204	8.0645	6.6548	8.254	7.2716	7.4718	8.3477	8.6284	8.8845	8.9053	8.3966	7.6537	9.51	7.9008	7.3072
SLC2A6	7.0963	6.6603	6.8091	6.7557	7.3258	6.8571	7.0052	7.7322	8.0749	7.169	7.4761	7.3697	7.4812	7.752	7.4822	7.7054	6.8198	7.0099	6.713	6.8783	6.3279	8.1796	8.522	7.4437	8.5447	9.3734	7.7859	7.2491	8.1448	7.4135	8.7494	7.3618	8.6558	7.8892	7.2736	8.443	7.5141	8.9628	7.3138	7.8471	7.6664	7.7827	7.9665	7.4695	8.1625	8.4613	9.5661	7.8693	6.9306
FILIP1L	6.8929	6.7117	6.8359	6.9639	6.8238	6.1564	6.4307	5.8722	6.1634	6.5099	7.7099	5.6526	6.0832	6.371	8.1942	6.1399	7.3443	5.4742	7.8003	6.8297	6.6258	8.1686	8.4337	7.822	8.2218	7.2774	8.7238	8.2546	8.0976	7.9376	9.3629	8.0602	8.3217	8.3436	7.0197	8.6573	8.3845	8.4562	8.2315	8.6263	7.198	8.1281	7.7728	8.889	8.7025	7.5139	9.1236	8.5414	7.4961
FAM38A	7.873	6.903	7.7173	7.0762	7.8331	7.5755	7.9995	8.1148	9.0861	8.5624	6.3967	6.8143	6.9787	6.4448	7.0882	5.9766	7.0865	7.9045	7.2216	7.5879	6.7359	7.9382	8.0264	8.4724	8.9172	8.4046	7.8269	7.0447	8.3939	6.9964	7.6704	7.5843	7.9088	8.0966	8.1027	8.1095	7.7899	8.8153	7.8936	7.8047	8.5274	7.6329	7.9721	7.7871	8.5158	9.4468	8.2663	7.9507	7.6894
CP	7.3652	8.1104	7.0596	8.697	7.2476	6.0691	5.9047	6.705	7.0372	7.0263	6.5674	5.8333	6.2546	5.9416	7.9693	7.9751	8.7986	5.8497	7.2491	7.7317	8.3802	9.7081	7.6977	6.6599	8.091	7.9105	5.9709	8.2559	8.1617	7.7997	9.3883	7.4294	8.334	8.1446	7.6368	9.4593	7.9522	8.8081	7.663	7.9644	8.2624	10.1881	9.8589	8.5635	9.5783	7.5779	8.9217	8.4121	8.0621
FCRL2	6.7774	7.7784	6.9281	8.2369	5.9209	6.5487	6.0889	7.4732	6.9456	6.5718	8.5819	7.9011	7.1812	8.6248	6.5702	6.8029	6.9253	6.3046	7.4422	7.0731	6.0525	9.5594	7.8495	7.2925	7.3171	8.629	8.2702	6.9783	8.7104	5.5334	9.6632	7.2219	8.8991	7.4011	5.8907	8.7495	6.7663	8.7215	7.5605	8.8406	8.694	8.2116	8.7552	8.6294	9.0634	6.4863	9.9599	8.7263	7.0553
CCNJL	9.404	9.3367	9.5602	8.6434	9.2339	10.0885	9.5595	9.8293	9.4107	9.7794	8.8787	9.4841	9.7166	8.1278	8.5231	9.127	9.0164	10.1904	9.1904	9.433	8.5106	6.7118	7.3963	7.998	8.2101	7.6166	7.7051	8.6837	8.9254	8.5433	7.5254	8.4923	7.3378	8.4311	9.4144	6.9333	7.849	7.1412	8.6467	7.1643	6.5483	6.5784	7.707	7.2794	7.1793	8.2125	7.1293	7.6684	9.1277
LOC644246	7.529	9.4134	7.19	7.7264	6.6988	10.0451	6.9166	7.5928	7.7416	9.2279	8.7105	7.8745	8.5073	9.9907	7.3562	8.7135	8.42	8.2402	9.8857	7.3382	8.3849	8.7348	6.8094	7.7087	7.8747	7.8622	7.0198	7.7954	7.4133	7.8494	7.0892	8.0577	7.001	9.1793	7.5728	6.78	6.7406	7.6555	7.808	9.258	8.7601	7.5092	6.6628	7.4166	8.0665	6.9929	7.1654	8.369	8.2993
CCDC163P	7.0947	6.3553	7.3605	7.3072	7.3082	7.7146	7.7503	7.8065	8.3134	7.1203	7.687	7.4244	7.9711	8.481	7.657	7.2323	6.7342	7.0164	6.9796	6.9242	6.4781	7.5248	7.9515	7.3632	7.9316	8.7764	9.0478	7.7928	8.4214	7.8973	7.8046	6.7176	8.3324	8.3064	6.926	9.3799	7.9477	8.6142	8.3574	8.1673	7.7201	7.3791	7.2791	7.3326	8.5444	8.1955	8.2896	8.3944	7.1448
SERPINA3	5.5066	6.6019	4.9018	4.2313	5.1893	4.5282	5.1427	6.6762	5.831	4.3916	8.0815	5.0092	6.6543	6.4025	5.3672	5.5647	5.2801	4.752	5.3926	5.6359	5.3029	7.5786	10.3454	7.8967	8.6774	7.8199	7.6952	5.5769	8.7953	8.6518	8.9194	5.6753	10.6851	10.3935	5.3315	10.8399	8.5453	9.9509	5.9932	7.5555	7.3579	7.9796	7.1619	7.0704	10.4192	8.5352	7.9945	7.6484	6.4851
ATF3	7.9506	7.2871	7.3416	7.1168	7.6666	6.8658	8.1051	8.1771	6.7214	7.1926	7.5538	6.7487	7.246	7.5037	8.3296	7.3266	6.3217	6.1884	6.9823	7.2053	6.1124	8.708	8.3765	9.0622	9.2531	7.3394	8.3148	9.3994	8.9464	8.5571	9.0387	8.0141	7.2224	8.4428	6.326	8.8286	9.2448	8.6628	10.4034	7.5239	7.0361	8.4003	8.3986	7.9253	7.2062	9.0951	8.6595	8.6138	5.3166
PPAP2B	8.4216	8.4028	8.7262	8.7389	8.2014	7.5439	7.2844	6.6142	5.598	7.9669	8.4132	5.8095	8.2026	7.4763	8.131	8.4689	9.2006	7.0362	8.7098	8.6824	7.781	8.6892	8.3216	7.8606	5.8047	6.1896	8.538	8.4066	8.2372	8.2711	9.1374	8.041	7.8724	8.5473	7.3863	8.7272	8.229	7.3722	8.3404	8.9203	7.3272	8.5253	8.4337	8.2374	8.1041	5.188	9.8882	8.7505	8.5034
SPIB	8.0897	8.3545	7.5372	7.8062	8.4763	7.5094	8.5177	9.4267	10.0481	8.7921	7.5624	9.276	8.4048	8.787	7.5265	8.424	8.5094	9.3129	7.8982	7.8253	7.937	9.4762	7.621	7.0855	8.8033	9.2552	7.7009	8.2963	7.9886	7.1512	8.4665	7.7433	7.0965	7.1406	8.5387	6.8843	7.3484	7.8271	7.2836	6.9981	8.0552	7.4032	8.6226	8.3616	8.0013	8.6352	7.2142	6.8612	8.4064
TECPR2	9.2029	8.4034	8.9771	9.2636	9.586	8.9228	9.7001	9.3546	9.5986	9.0106	7.6038	9.1109	9.0583	9.033	8.4154	8.5454	8.5634	9.5257	8.3708	8.9336	8.1523	7.9031	7.4001	8.1965	7.6707	7.3517	7.5451	7.9621	8.4305	7.6148	7.1695	8.1318	7.2281	8.1617	9.0973	7.1498	7.3889	7.5559	8.2295	7.3459	7.9539	7.4033	7.9587	7.2099	7.4847	7.9447	7.4188	7.5587	7.9671
KIF21B	7.8703	5.8687	7.7334	6.5464	7.0753	7.6459	7.7775	7.7587	7.9153	7.4588	7.3198	7.5119	7.4745	8.8494	8.1492	6.5113	5.8939	7.2427	6.4443	7.2952	5.636	8.2781	8.0656	8.0749	8.6182	9.2561	8.2876	6.7886	7.6408	6.8841	8.3722	8.1178	8.5098	8.1261	7.2159	8.1854	7.8249	8.7437	7.4019	7.686	8.2865	7.0827	7.9334	8.1828	8.1592	7.8307	8.4699	7.8538	6.2519
HVCN1	7.1038	7.6158	7.0264	7.3747	6.9482	7.1744	6.8787	7.552	7.1366	7.0834	7.7916	7.4485	8.0521	7.7196	6.9245	7.5165	6.9867	6.8882	7.56	6.9265	7.0701	9.5486	7.8076	7.7849	7.7595	8.6307	7.395	7.3236	8.1796	7.0057	9.6997	7.1445	8.4796	7.1021	7.216	8.087	7.5132	8.4451	6.9487	8.1192	8.5224	7.9185	8.6744	8.5543	8.1903	7.8067	9.2731	7.5274	7.2253
CTGF	7.4997	6.6334	6.9522	7.5289	7.8472	6.5945	6.3621	6.543	6.7173	7.4946	7.1952	7.1765	6.9841	7.2437	8.3392	7.6833	7.1774	6.8635	7.4492	7.1872	6.9529	8.4194	7.9355	8.0542	8.2429	6.9107	8.5555	8.7335	8.442	8.2948	8.9473	7.5564	7.5175	7.9155	7.66	8.3704	8.7011	8.5823	9.6538	8.6398	7.2622	7.8682	7.9964	9.4118	8.7477	7.7279	9.522	8.5958	7.5796
GPR18	7.1515	8.2341	7.7403	7.566	6.3702	6.3016	6.2613	6.9121	6.7939	6.3573	8.5974	6.3203	6.7925	8.5997	6.2363	7.7464	6.6704	6.5247	7.4707	7.1734	7.1477	9.8834	7.6829	7.5225	7.802	8.3818	7.4719	7.4594	8.1457	6.5966	10.1884	7.1256	8.6175	7.4998	7.0051	8.3891	7.4563	8.5215	7.1924	8.61	8.4557	8.1909	9.037	9.5664	8.3925	6.9161	9.5726	7.6294	6.8653
HLA-DOB	6.3901	7.1688	6.0858	7.1719	5.2451	5.6783	5.803	6.5775	6.6244	4.7509	7.5372	6.2245	7.3412	7.6092	5.7636	6.7163	6.0415	5.4595	7.413	6.4626	5.4298	9.9483	8.2583	7.2044	7.8883	9.183	8.2249	7.1651	8.4822	6.3248	10.0872	7.7089	9.0754	7.7918	6.0528	9.3131	6.6229	8.7943	7.0409	9.0611	8.548	8.576	8.9519	9.1671	8.875	7.9323	10.0002	8.9934	6.4103
LAX1	6.5003	6.0404	7.3807	6.4815	6.1561	6.7404	6.702	6.2059	6.7692	6.1628	7.1413	5.9202	5.917	6.3504	6.1472	5.9898	6.6885	5.6671	6.3881	6.5961	5.9458	8.2091	8.8693	7.0753	8.7116	8.7285	8.3423	6.3906	8.8874	6.8421	8.7096	7.4238	9.4691	8.6744	6.1035	9.3694	6.9294	9.8538	6.7453	9.4025	9.2044	7.8747	7.8835	7.5471	9.71	9.0703	8.6249	9.0221	6.149
NPL	8.3905	6.4922	8.0132	7.6139	7.0428	7.7176	8.0646	7.4747	7.5497	7.9039	7.0447	6.5011	6.2123	7.5545	7.775	8.1901	7.8369	7.5465	7.0981	7.3569	5.9345	8.5198	8.8501	7.9935	8.5247	7.4735	8.2466	6.7934	8.2326	6.9601	9.0584	7.2465	8.6108	8.2389	7.8033	9.0559	8.6768	9.0896	7.739	8.0001	8.2695	7.8696	8.4539	7.1123	8.7453	8.6254	9.1904	8.3768	6.1275
ITPR1	7.0734	6.6884	7.2888	7.6323	7.066	6.3041	6.9508	6.3722	6.8182	7.0412	7.9408	6.8974	6.9058	7.7972	7.4663	7.3665	7.5558	6.5483	7.4446	7.0889	6.9593	9.344	8.1636	7.2569	7.1186	7.7446	8.0631	7.254	7.762	7.3045	9.1601	7.3969	8.2622	7.813	7.2218	8.612	7.7477	8.2581	7.6483	8.3458	8.1365	8.0241	8.4531	8.6637	8.3802	7.0615	9.0741	8.0188	7.4104
SELPLG	6.8858	7.7505	7.4167	7.0077	6.0754	6.7873	7.0587	7.129	7.7512	6.9201	7.6913	7.3138	7.4993	7.4333	6.7609	7.4572	6.9145	7.0212	7.3346	6.5867	6.6567	8.108	8.327	7.4819	8.7879	8.5471	7.6045	7.4443	7.6503	7.1627	8.5285	7.0284	8.3826	7.604	7.2833	8.1508	7.5534	8.8864	6.8723	8.0281	7.7318	7.9784	8.0797	8.0481	8.612	8.7375	8.8892	8.3745	6.6709
RHOJ	6.788	7.5919	6.9156	7.3135	6.9612	6.6131	6.7241	6.2768	7.6866	7.3569	7.4815	6.9588	6.9163	7.6034	7.519	7.3243	7.392	7.4016	7.2927	6.646	6.8395	7.7652	8.351	7.4898	7.9361	6.6423	8.3664	7.6118	7.9649	7.7518	8.4758	7.4436	8.15	7.7363	7.9501	8.4258	7.3686	8.3178	7.5543	8.3472	8.0381	7.9139	7.4099	8.4887	8.4676	7.4863	9.7383	8.3992	7.7858
QPCT	7.6426	8.1373	8.3631	7.8232	7.3906	7.0796	7.442	7.1056	6.4824	7.1918	8.1772	6.7769	8.2028	7.1626	7.1314	7.7414	7.6733	6.9068	8.8503	7.9085	8.6242	8.6138	8.9003	7.4376	6.5091	7.2372	7.7083	8.3874	7.9178	8.0324	9.0357	8.2072	7.5493	7.2725	7.9866	8.1354	8.2726	8.4193	7.5385	7.9334	8.6581	8.2023	7.9697	7.6802	8.4385	7.0694	9.1292	8.3695	7.9352
TMEM67	7.4145	8.6374	7.2068	7.3584	7.2183	7.2216	7.1528	8.2663	7.6127	7.4449	9.9176	10.5022	9.5263	9.7418	9.3048	8.6933	7.4207	8.556	8.2024	7.3551	8.7007	7.6971	8.1811	7.7253	7.3894	7.9058	7.4078	7.1988	6.8055	7.3503	7.1937	7.5841	6.9975	7.0967	7.3111	7.3678	7.8323	6.7935	7.3081	8.2727	7.215	7.5056	6.8801	6.8767	7.0109	7.0095	6.922	7.2627	7.0022
NFKB2	7.5617	7.3906	7.2303	6.9513	7.1322	7.62	7.3696	7.8724	8.2716	7.3323	6.8053	6.3458	6.9998	6.6221	7.0037	6.6981	6.4779	7.2459	6.7731	6.8443	6.6499	8.255	8.449	7.9309	8.7139	9.3621	8.1152	6.8989	7.9079	7.3999	8.61	7.1383	8.1449	7.8503	7.4735	8.2922	7.6195	8.7727	7.6767	8.0877	8.0193	7.6247	7.9083	8.0177	8.1214	8.8861	9.1727	7.507	7.1926
C1orf226	8.8187	8.157	8.6569	8.8046	9.6893	8.4319	9.6911	9.1859	8.7642	8.9533	7.2696	7.5138	8.8792	8.1074	8.2049	8.1708	9.1141	8.7606	8.7489	8.2159	8.5573	7.6543	8.1674	7.901	8.2102	7.7538	8.2908	8.7869	8.9043	8.5583	6.6031	7.9208	7.4657	7.9128	8.8194	6.9702	8.3283	7.3697	8.6116	7.7084	7.7038	7.5945	8.1313	7.2188	7.2698	8.3431	6.5982	7.6581	8.514
CD300LF	7.5822	8.2258	6.8286	6.68	6.3991	7.0315	7.7725	7.0241	8.0143	7.5948	7.0545	7.2199	7.3169	6.7828	6.2793	6.7464	7.3609	7.3983	7.1239	7.2406	5.8053	8.279	8.3024	8.1524	9.2149	9.3454	7.4099	6.8848	7.8829	7.6781	8.4182	6.3635	7.9655	8.4092	7.4061	7.6265	8.6342	9.0284	6.6787	7.7353	7.8001	7.6585	8.0084	6.8789	8.5099	9.2339	8.7476	7.4018	6.7577
APLNR	7.1009	6.9084	6.487	6.6007	7.0442	7.4399	6.722	7.3007	7.705	7.2554	6.5494	6.4095	7.4595	6.7258	7.0572	6.6092	6.9479	7.0797	6.4759	6.3822	6.4554	7.683	8.3164	8.0085	7.7976	8.4999	8.1666	7.1135	7.6017	7.6164	8.6539	7.031	8.4332	7.3345	7.4435	8.1597	7.4106	8.7564	7.1887	8.208	8.4564	7.8503	7.6221	8.3867	9.0781	8.1678	8.4836	8.9874	6.044
MYO5A	7.0826	6.6357	7.8011	7.7091	6.8463	6.6047	7.3398	7.0375	7.508	7.2701	8.3118	7.2309	5.7959	8.3477	7.65	7.7341	7.8063	6.6781	7.082	7.0229	6.3353	8.706	8.0456	7.1346	7.5136	7.869	7.9188	7.4778	7.9148	7.1481	8.9064	7.176	8.4528	7.5821	7.1684	8.5771	7.7152	8.3606	7.4251	8.2046	8.3223	7.4527	8.3187	8.1702	8.4559	7.9425	9.2821	8.4625	6.498
ZCCHC14	9.108	7.8169	9.2098	9.3038	8.7255	8.3511	8.3642	8.0592	7.2881	8.4226	8.2729	7.8568	8.3093	8.155	8.0871	8.5567	9.3157	8.6465	8.8709	9.1992	8.5011	8.3548	8.1503	8.1779	6.5879	6.4076	8.5164	8.4457	8.5587	8.4545	8.4577	8.7026	7.973	8.6033	8.7589	8.7042	8.1845	7.8912	8.7972	8.4581	7.7665	8.2279	8.4374	8.6182	7.8336	6.3381	8.3413	8.5304	7.8291
SNX10	6.4109	7.0892	6.6903	6.897	5.434	5.3785	5.071	5.5117	4.7312	5.7185	8.0261	5.2311	6.1578	7.9151	7.2943	7.3882	6.6996	5.1104	6.5344	6.2553	7.3935	8.8104	8.9173	7.5236	7.8519	7.4714	7.638	7.5479	7.8106	7.7791	9.7403	7.7871	8.3254	8.9907	6.5412	8.6688	8.4943	8.9032	8.5316	8.8658	7.7418	8.2799	8.6208	8.1055	8.5869	7.4743	10.4465	8.6096	7.2095
HNF4G	8.8398	8.6119	9.063	9.679	8.4561	7.8936	7.8378	7.3963	6.5671	8.3252	9.0113	7.8269	8.5916	8.5692	8.8446	9.5291	9.5574	8.1468	9.409	9.2786	9.5275	8.2751	7.8325	8.3821	6.8692	6.4837	8.4851	9.1162	8.7652	9.0173	7.7764	8.3351	7.58	9.1689	8.5872	7.8284	9.1162	7.0072	9.4336	8.6649	7.789	8.337	8.5083	7.8572	6.8301	6.2665	4.8846	7.8728	8.4782
ZNF91	8.8809	7.8181	8.8447	9.5354	9.6739	9.1924	9.0021	8.7418	8.3546	8.5431	7.27	8.3211	5.8998	5.9676	7.0958	7.747	9.6489	9.4137	8.8434	9.0844	8.4213	8.0159	7.6887	8.1014	7.9203	7.6706	8.2948	9.3794	8.7367	8.6556	8.1024	8.47	7.8409	8.9107	9.1932	7.7326	8.2527	7.9293	9.2022	8.03	8.2935	7.9556	8.3234	8.6768	7.5862	7.9428	7.4321	7.8768	9.3327
GTF2H2B	9.9858	6.7879	8.1118	9.654	7.3674	9.0842	8.1548	8.9861	7.4489	7.8973	7.4568	7.6304	7.1883	7.2503	8.2857	7.6763	8.5594	8.0529	7.6199	8.834	6.941	8.6596	8.6105	7.3731	8.0585	7.7631	8.7871	6.8745	8.126	7.379	8.8713	7.6629	8.0158	8.2365	8.4365	8.8692	7.9585	8.1947	8.7073	8.544	8.4068	7.5657	8.6291	8.2832	8.1014	7.6422	9.0669	8.2941	7.3375
CCR2	6.8147	8.0167	8.8556	7.5818	6.0448	7.1967	6.9134	6.5723	6.4485	6.5025	8.1001	6.8513	7.4296	7.4936	7.164	7.3062	7.3421	6.1392	7.9588	6.982	7.7277	8.6202	9.1494	7.3216	8.5292	6.5365	8.4023	7.6468	7.1201	7.5078	7.9743	7.3731	8.0551	7.9585	6.6129	8.6292	6.9635	8.5652	6.8721	8.6515	8.2415	8.463	8.1862	8.2845	9.6302	6.869	9.3362	8.4187	7.5057
ARNTL2	6.3895	6.1519	5.9822	6.8191	5.7934	5.3659	5.6349	5.7454	5.6976	5.7745	7.2408	7.3427	6.5731	7.1174	7.8721	6.8313	6.7737	5.1984	6.594	6.2663	7.6179	8.3474	8.8837	7.9256	8.0778	7.8179	8.7703	7.9133	8.4997	7.8137	8.8948	8.2853	8.6996	8.6445	6.9843	8.9875	8.5724	8.7649	8.4271	8.6692	8.3248	8.2994	8.0431	8.1612	8.7976	7.9346	9.6246	8.2725	7.6812
PGM5	7.735	8.8514	8.0047	7.6736	7.4635	7.377	7.8234	7.6098	9.1599	8.2805	7.6206	6.4475	8.118	7.9038	7.7037	7.6537	8.2929	9.0804	7.712	7.1912	7.3045	7.8817	7.044	6.7817	7.5728	7.7944	9.1201	8.3596	7.432	7.0243	7.4022	8.6558	7.9667	6.6902	8.842	8.0003	6.5736	7.5322	8.3498	8.7852	8.0853	7.4178	7.8302	8.8952	7.7624	7.7133	7.6792	7.4373	8.4862
STBD1	9.0548	9.6388	9.1837	9.9414	8.2298	9.5054	9.2118	9.3968	8.1663	9.4476	8.6966	8.484	8.7369	7.4009	7.4944	9.43	9.4936	9.5447	9.5271	9.7018	9.6109	7.2727	7.5948	8.2604	7.7657	6.7987	7.7718	8.6488	8.2885	8.2743	6.558	7.9867	7.44	8.349	8.7459	7.2647	7.8576	6.7101	8.5403	7.8569	7.8552	7.4058	7.1511	7.7822	7.4831	7.383	6.6424	7.9961	8.4119
ACSF2	9.7621	9.6847	9.2467	9.1939	9.3538	9.8395	10.5391	10.1668	10.453	10.1411	9.1362	9.7693	9.1345	8.7319	8.436	9.2091	8.9759	10.507	9.1127	9.5041	8.786	7.4111	6.5692	7.9075	8.2444	8.3971	7.3867	8.6424	8.268	8.0051	6.6551	8.6073	7.3307	8.0314	9.5094	6.5325	7.2419	7.2237	7.7636	6.914	7.8844	7.2524	7.6873	7.2364	7.0744	8.0449	6.3733	6.8319	8.1267
CBLC	9.3507	8.5668	7.9863	7.672	8.3886	9.1139	9.1968	9.558	9.717	9.4665	7.6709	8.0574	8.5705	7.4183	7.8488	8.4708	7.9456	9.2998	8.4829	8.9034	7.56	7.3614	7.747	8.5001	8.4816	8.6036	8.1517	8.7083	8.3753	8.4057	6.9035	8.6575	8.0127	8.5469	8.9895	7.473	7.94	7.7524	8.4565	8.0275	7.6511	7.6236	7.4352	7.432	6.9477	8.172	5.5423	7.3322	7.8426
POU2F2	7.4357	6.5848	7.0005	6.6426	7.0863	7.1654	7.1014	7.928	7.5597	6.6581	7.1443	6.3231	7.1663	7.304	6.1406	6.7143	6.298	6.8664	6.9129	7.0681	6.566	9.2461	8.2559	7.696	8.4815	9.4445	7.8243	7.1105	8.3501	6.185	9.6332	7.2527	8.6386	7.4798	6.57	8.7744	6.9311	9.189	6.5808	8.0326	8.6281	7.7027	8.2019	8.0646	8.6055	8.5906	9.4392	8.3165	6.9429
CFD	8.8932	9.1804	7.4492	8.0635	8.0766	8.1587	8.6571	8.1057	9.0476	8.4276	9.3183	8.137	9.5448	8.9036	8.6063	9.3557	7.8045	8.0873	7.9322	7.9328	8.3011	6.699	8.3711	7.1888	8.5899	7.1132	8.6698	9.0295	7.8073	9.1405	7.1665	8.7755	8.2927	8.3037	8.6363	8.2491	7.3602	7.679	8.226	8.6175	7.1137	7.603	7.6738	7.1588	6.964	7.6297	7.3897	7.3291	8.6576
GIMAP4	6.9303	7.8168	7.5285	7.4299	6.2234	6.4427	6.6139	6.5228	6.6249	6.614	8.2436	7.4468	6.4438	8.1392	7.0986	7.6906	7.0558	6.5463	7.4892	6.6764	7.1648	8.4965	7.8943	7.5974	8.083	7.6159	7.941	7.5755	7.4188	7.5079	8.7666	7.4035	8.2394	7.8146	7.0623	8.0688	7.9041	8.5165	7.4379	8.2358	8.1267	8.2509	8.3282	8.838	8.5341	8.0681	8.9086	8.2085	7.5088
GPM6B	8.0207	7.1142	7.3892	7.6229	7.6817	7.1468	8.0059	7.0671	8.2575	7.3351	7.3287	7.1501	6.805	8.623	8.2682	7.7265	8.3053	7.4899	7.9384	8.0787	7.824	8.0336	7.8551	7.1653	6.8954	5.5352	8.2663	8.2285	7.2661	7.1309	8.8551	7.7419	8.476	7.3789	7.5423	9.3408	7.1981	7.4746	7.9648	8.8276	7.9153	8.1902	8.1006	8.0733	7.8649	6.6122	9.8094	9.081	8.5405
PCK1	10.3836	10.746	10.564	11.3597	10.6282	11.0116	10.9261	10.665	10.0263	11.1321	10.9492	11.0404	10.14	10.9318	9.7085	10.978	10.8108	11.7217	10.8765	11.2791	11.0528	7.7942	5.2874	7.0698	6.9759	4.5813	7.761	10.2214	9.673	10.5713	7.4742	10.8713	4.8401	9.2717	11.0087	5.4447	8.357	5.255	11.5754	6.2171	7.5279	8.4042	9.9972	8.9319	4.6962	5.5833	4.5676	7.5289	10.7222
KIT	7.3876	7.8719	8.0932	7.8126	7.2942	6.7161	7.2888	6.9616	6.898	7.2072	7.9803	7.4517	6.9295	7.8378	8.0928	7.747	8.0276	6.9708	7.7363	7.7734	7.9921	8.3186	8.445	8.8175	8.6857	8.0053	8.2569	7.3042	8.9225	7.8172	7.6322	7.1563	8.3625	8.0725	7.5811	8.7428	8.8804	7.9795	7.4523	8.3206	8.7632	8.0262	8.9267	8.2425	8.878	7.9546	6.661	7.8331	7.1863
CYSLTR1	6.902	7.7167	7.4021	7.7703	6.525	6.2246	6.5077	6.6722	6.7148	6.6678	8.4001	7.0295	7.6304	7.5416	7.3171	8.0561	7.5851	6.5812	7.8024	6.6874	7.6345	8.4892	8.0424	7.5169	7.3245	8.1374	8.0812	7.6485	8.169	7.9652	8.8084	7.3544	8.5268	7.8456	7.0417	8.3424	7.3845	8.8054	7.1374	8.5147	8.2637	8.4107	8.1623	8.2851	9.0113	8.1304	8.3986	8.2775	6.6627
GNB5	7.5614	7.0194	6.978	7.1322	6.7038	6.2167	6.5496	6.8552	7.1353	6.3973	8.0216	7.4499	7.4423	8.4171	7.5941	7.7553	6.4918	6.6478	6.6451	6.7968	6.8777	8.3565	8.0414	8.0341	7.9291	8.3427	8.4125	7.7241	8.138	7.3485	8.8643	7.7774	8.6198	7.9412	6.9786	8.653	7.9107	8.7463	7.2943	8.0766	7.9507	7.7761	7.8823	7.983	8.1538	7.3854	8.5478	7.9214	7.2769
MEG3	8.0785	6.648	7.3627	7.2263	7.8625	7.7517	8.0562	8.1952	9.0689	8.3099	7.0017	7.4323	7.2056	7.5892	7.7347	6.9573	6.7526	8.559	7.2154	6.9872	6.8553	7.1465	8.0015	7.8989	8.5285	8.7884	8.4113	7.2438	7.4369	6.3524	7.2429	7.4478	8.0548	7.2913	7.8812	7.9388	6.9034	7.6736	7.4319	7.4	8.0143	7.1901	7.2982	7.5686	7.8567	9.1343	8.6878	8.1414	6.8987
ACPP	6.657	8.4978	7.7154	6.9533	6.8281	6.2098	7.0227	6.4615	6.495	6.8163	7.6141	7.5293	6.9568	7.2389	7.9011	7.6461	7.1021	6.8137	6.7881	7.104	7.9961	7.7946	8.5266	9.0192	8.8701	7.7442	8.0041	7.3363	7.9553	8.8585	7.5205	7.6551	7.7209	7.8954	7.3511	7.6012	9.2206	8.3987	7.0532	8.0515	8.4027	8.8166	8.2009	7.5799	7.7012	8.3925	7.0174	8.3553	8.1248
LOC283278	8.6873	7.0441	9.0203	8.3394	8.6484	8.3958	8.6148	8.4562	7.9989	8.5382	7.9673	8.535	8.5595	8.8744	8.6173	8.5017	8.586	8.6499	8.1099	8.8991	7.3962	8.0459	7.7591	8.2588	7.6171	6.8309	8.4737	8.3377	8.4032	8.2582	7.4805	8.2473	7.9284	8.7305	8.1886	7.8017	8.5122	7.3199	8.6554	8.1545	7.9328	7.9109	8.1266	7.5054	7.0734	7.7309	5.6163	8.1373	7.5533
GPRIN2	8.1434	7.6016	7.7558	9.2454	8.8873	8.5247	8.6812	9.4834	10.063	9.2807	7.5591	9.6132	8.7185	9.1583	8.5793	8.1095	8.6522	9.2735	7.6684	7.9463	8.1485	7.212	7.6469	8.0877	8.4369	8.2246	7.2233	8.0465	8.3699	7.9847	6.0514	8.4045	7.4777	8.2575	9.5016	6.6553	7.5452	6.4338	8.723	7.1816	8.4418	7.004	8.3549	7.2489	6.8417	9.4465	5.75	6.9424	8.3118
LOC100289246	7.6622	8.0509	8.5308	8.8187	7.8581	7.7843	6.8754	7.3598	6.1785	7.5915	8.0894	7.356	8.6548	7.4754	7.648	8.7931	9.0602	6.6507	9.3397	8.4674	8.5473	8.5384	8.074	7.9299	6.3297	6.5515	8.1434	8.4034	8.124	8.0434	8.4354	8.4354	7.5228	8.2651	7.6919	8.862	8.1264	7.4798	8.2677	8.435	7.8265	8.8459	8.6706	8.8921	7.9795	6.4561	8.7156	8.5894	8.7104
CAPN13	8.67	9.4829	7.811	9.471	9.6725	8.5128	8.8584	9.6578	10.84	10.0457	9.3605	10.6789	9.1374	11.1424	10.3027	9.9438	9.6185	10.1221	8.9449	7.5509	10.423	7.7048	6.2878	7.5972	7.711	8.5362	7.1595	9.8908	8.1825	9.0578	5.7369	9.0175	5.744	8.1702	9.5656	5.3728	7.5142	6.2791	8.7856	5.9326	6.6603	7.5427	8.2968	7.2857	6.0156	8.0059	5.5998	6.0759	9.3528
ADA	7.295	7.7111	7.069	6.0515	5.7048	6.4692	6.7751	7.2279	7.398	6.6352	8.0821	7.0593	7.2426	8.589	7.0622	7.2134	5.8781	6.5001	6.1462	6.6771	6.7593	7.6683	8.5573	7.7446	9.2279	9.1501	8.0363	6.9981	7.7444	7.6696	8.6069	7.1028	9.1214	7.8731	6.9161	8.4218	7.4659	8.8636	7.1518	8.8828	7.6651	7.2407	7.4431	7.4881	8.2546	8.1679	8.7599	7.7821	6.1642
SCRIB	8.335	7.1093	7.2433	6.4903	7.788	8.222	8.3557	9.1821	9.3653	8.6097	7.8101	9.53	8.9298	10.2393	9.4391	8.1339	7.0704	8.6871	7.0597	7.8	6.6929	7.2002	7.702	7.9483	8.7294	9.2369	8.1629	7.6022	8.1014	7.7528	7.3107	8.0621	8.3129	7.9256	8.2203	7.6933	7.9291	8.2613	8.0292	7.8845	7.3533	6.6435	6.9603	6.4434	7.076	8.6601	6.4343	6.8925	7.3869
RSAD2	10.0087	7.8505	8.6578	7.8079	9.0313	8.1497	9.9078	9.0464	7.3668	8.5433	8.4504	7.0491	5.8667	8.1168	8.1462	8.7526	6.7949	7.3828	8.4785	9.2739	6.103	8.6231	7.3982	8.7942	8.0539	8.1903	8.1641	7.4347	8.1287	7.8443	7.942	7.7068	7.7437	9.0175	6.7098	7.5126	8.2659	7.0434	7.732	8.0675	7.1958	7.6063	7.7256	8.773	7.1015	6.3751	10.2288	8.5445	6.2943
ABI3BP	7.4128	7.4245	6.3969	7.0296	7.6341	5.6039	6.4658	6.4217	7.3158	6.6661	7.2488	6.8643	6.0333	8.1708	7.3178	6.2739	7.8153	7.1123	7.2502	6.531	7.082	9.3771	7.1543	6.7726	7.5619	7.6272	8.8394	7.7249	8.0256	7.2714	9.1721	7.8929	8.754	7	7.253	8.4677	7.9608	8.5374	7.9835	8.292	7.6872	7.1268	8.4154	8.9402	8.8024	7.1401	10.0065	7.5469	7.6825
B3GALTL	8.063	8.3958	8.2702	7.5038	5.726	7.7039	7.0074	7.9126	6.5182	7.8196	8.2913	6.5358	6.9093	8.2304	8.7265	7.2241	8.2679	7.6557	8.1419	7.5053	8.0046	7.6461	8.4459	6.4083	7.5862	5.2264	7.9402	8.1498	8.3231	8.0993	9.0724	6.9003	8.4518	7.5747	7.1517	8.5108	7.7424	7.7573	8.6497	7.9254	7.1527	8.1158	8.036	8.2066	8.1483	7.4393	8.4684	7.9092	7.8351
HEATR7A	8.584	7.4618	7.3665	7.3441	7.6584	8.5749	8.4592	9.1303	9.8807	8.7839	7.2724	8.7004	8.3899	9.1933	8.0837	7.7651	7.172	9.0099	7.2162	7.7051	7.0229	6.9038	7.6376	8.0774	8.9637	9.7228	7.9153	7.9131	7.7569	7.5789	7.3635	7.9893	8.0881	7.9369	8.5754	7.5009	7.7991	8.0429	7.9254	7.3958	7.6186	6.8685	7.0431	6.818	7.1319	8.8967	6.7414	7.2213	7.5113
CROT	8.9624	8.5468	9.237	8.8751	8.7268	9.4782	9.1017	9.0373	7.6157	8.8073	7.9973	8.5205	8.0284	7.7315	7.2978	8.4477	9.0617	9.1348	9.1122	9.9117	8.6955	7.9122	7.2712	7.625	7.7322	6.7122	7.7484	6.9128	8.6904	7.8169	7.5957	7.3886	7.3304	8.1645	8.4527	7.3441	8.3441	7.5048	8.2659	8.5772	7.8011	8.3821	8.1141	7.3111	7.547	7.4139	6.867	7.8079	8.4177
C6orf141	9.5949	7.7157	7.9052	8.1347	9.4808	8.6333	8.9119	8.1494	7.0934	7.8194	7.2558	7.4277	6.1401	7.3772	9.6496	7.7886	7.6749	7.7409	7.6986	8.7172	7.484	7.2967	7.691	6.8936	7.0797	6.9317	9.7025	7.5707	7.8399	6.6862	8.2553	9.0929	8.184	8.4352	7.5692	8.6679	8.7086	7.6547	8.6599	8.1163	7.9793	7.9557	7.2037	8.7141	6.9772	6.6351	5.7573	8.6455	7.173
QPRT	7.8759	8.5408	8.0051	8.1193	8.1706	6.9335	8.2023	8.1279	8.8992	7.8721	8.5651	9.1619	8.8462	9.5603	9.3857	8.3005	8.4214	7.8201	7.904	7.1753	8.5818	8.2109	7.4021	8.2703	7.5994	8.1618	7.6708	8.805	7.5928	8.045	6.7464	8.3059	7.6181	7.4489	8.7307	7.3012	7.6707	7.4923	7.8742	7.3881	7.6751	7.5968	7.6462	7.72	7.4937	7.6189	5.8671	7.4115	8.3196
AKAP5	8.163	8.2257	7.9336	8.8244	8.4758	7.4323	7.6089	7.6868	7.123	8.001	7.9972	7.672	7.8198	8.4514	8.7264	8.8548	8.9316	7.915	8.4102	8.2269	9.2253	7.8713	7.5795	8.6205	7.9872	7.0734	8.1058	8.945	8.5428	8.7432	7.81	8.2372	7.5351	8.2757	8.6709	7.4823	8.6023	7.4984	8.9097	8.0069	7.5671	7.8771	8.2427	8.1374	7.095	6.6266	6.797	7.622	8.692
MMP28	8.972	9.034	6.8771	7.8838	9.0196	8.4413	8.7756	9.6618	9.979	9.6179	7.4835	8.716	8.9052	8.6753	8.6584	9.0553	8.4858	9.2592	7.9786	8.5637	9.414	6.6789	8.1467	7.7046	7.5792	7.6495	7.7271	8.7253	8.5266	8.6243	6.4501	8.8185	7.838	8.5492	9.6281	7.5936	7.515	7.4546	8.6392	7.7893	8.1734	7.4791	6.9708	7.4043	5.9558	8.3207	4.9438	7.6449	8.9031
C9orf45	8.6211	7.9897	7.7823	7.6533	7.9888	8.518	8.7583	8.6874	9.238	8.8944	7.7345	9.3067	7.0313	9.5526	8.708	7.2341	7.2544	8.7409	7.001	8.2236	6.8846	8.1973	7.5172	7.6549	8.5558	9.1381	7.4385	7.7042	7.6606	7.1513	8.0643	7.0808	8.2173	7.3758	8.3983	7.3649	7.0332	8.1675	7.4341	7.1733	7.8896	6.8597	7.5698	7.5338	7.4582	7.7831	7.5459	7.0811	6.9595
C13orf15	6.4909	7.3277	6.5633	6.5682	6.5381	5.9502	6.185	5.6356	6.7381	6.3305	7.7958	6.1596	7.7572	7.2059	7.4472	7.3346	6.8077	5.9927	6.8832	6.51	6.836	8.0557	7.9807	7.0771	7.5013	7.4231	8.4283	7.6586	7.9742	7.6235	8.7738	7.8413	8.4189	8.0275	6.6378	8.6404	7.7792	8.783	7.2845	8.79	7.8285	7.8908	7.6539	8.0637	8.8186	6.9164	8.8407	8.5159	7.046
NPTX2	6.8909	7.6138	6.1657	6.8259	6.7074	5.9778	6.7164	6.8112	6.828	7.6141	7.992	6.8671	7.4045	6.4028	6.5132	6.9902	7.5741	7.0509	7.6464	6.4612	6.7787	6.1805	8.0377	7.2406	8.7341	5.9708	8.1678	7.0695	7.6893	7.5713	8.783	7.6316	8.7243	8.4094	6.1849	8.6879	8.6475	9.2748	8.2349	7.895	7.1974	7.0301	5.828	7.5553	10.2324	8.2203	7.7333	8.9898	7.8239
NFAM1	7.3729	6.7405	7.416	7.1088	6.6321	6.7441	7.285	6.6801	7.6443	7.1217	7.4116	6.8383	7.9212	7.2172	8.0981	7.4472	6.8774	6.7021	6.4255	6.6497	6.1913	7.9266	8.7803	7.8245	8.326	8.4363	7.9949	6.9199	7.4658	7.1465	9.207	6.7836	8.1855	8.1043	7.1329	8.4604	7.5939	8.7301	7.1237	7.8658	7.7338	7.9041	7.8728	7.5262	8.7948	8.6599	9.5111	8.2881	6.8062
KIAA1211	8.4228	8.8452	8.3235	8.735	7.982	8.086	8.2237	8.8085	6.5986	8.5916	8.2696	8.9578	8.6344	8.6935	8.3531	8.622	8.7666	8.644	8.5073	8.6454	8.7976	7.3344	7.5218	7.9849	6.8463	5.7246	7.9266	7.8854	8.2889	8.4262	7.1938	7.9892	7.3726	8.4964	8.764	8.1235	8.3974	7.2171	9.2405	8.002	7.7044	7.576	7.7561	7.7132	6.5538	6.8071	6.6956	7.7896	7.9148
FOXQ1	7.0581	6.4922	7.6661	6.3883	6.0372	7.0889	6.8046	6.2381	6.0234	5.9126	8.275	6.3498	6.9477	6.314	6.6652	7.0137	6.3108	5.9559	7.4561	6.9345	6.1824	7.3838	8.9694	8.6969	7.9612	6.6902	9.7944	6.6515	8.6476	7.6408	8.8283	7.402	8.9487	7.8983	6.1805	9.5787	8.7471	9.2625	6.6196	9.1382	8.0724	8.7035	7.9798	8.1613	9.4708	7.7524	8.2162	9.3816	6.6479
LOC401022	9.2097	8.1225	8.1454	8.6378	8.8297	8.3006	8.6826	8.9534	8.8686	8.5238	8.2555	9.1209	8.7472	9.0114	9.0181	8.8875	9.0435	8.7145	8.3665	8.9814	8.1409	7.658	7.3488	7.8138	7.6215	7.0737	8.3579	8.8918	8.2494	9.3037	7.2812	8.5995	7.7425	8.4595	8.8805	7.076	8.5894	7.6373	8.5102	7.4639	7.3865	7.1673	7.6022	7.7837	7.3057	7.0728	5.5252	7.5918	8.9048
VNN2	6.1243	7.6172	6.7514	6.5753	6.395	6.0075	6.5005	6.6139	6.4012	6.387	7.4274	6.187	6.1331	6.9483	6.3147	6.4329	6.729	6.5519	7.0976	6.4127	6.2184	8.6886	9.198	7.2411	7.5737	7.6456	7.0031	6.2118	7.1578	6.9859	10.4695	6.3113	8.0442	6.9732	6.3591	8.7801	7.9334	9.3353	5.7043	8.4586	7.8146	9.344	7.7539	7.6142	8.9406	7.0506	10.459	10.0137	6.574
CHST2	6.3274	7.0101	6.0147	6.3387	5.7889	6.1782	5.5522	6.5614	5.8538	6.172	7.1773	5.5215	6.879	6.6108	7.4169	6.3782	6.345	5.3301	6.2354	5.8214	6.022	8.3747	8.4417	7.0263	8.1843	8.4644	8.1191	6.6252	8.3215	6.8838	8.8054	7.0808	8.3564	8.2662	6.3198	8.7889	8.1757	9.0802	6.7146	8.1417	8.056	8.2169	7.5069	7.0079	9.0982	7.6671	9.3594	8.6543	6.306
CLC	8.2851	9.5485	8.3918	7.8685	5.1234	7.3308	6.4732	7.1643	4.4384	6.8776	9.1306	7.2147	9.439	7.1056	6.3941	7.771	6.8887	4.6564	9.2032	8.4564	7.9923	8.593	8.752	8.1957	7.0292	6.7944	9.2511	6.6533	8.7582	9.9669	9.1648	9.5104	8.1225	8.5846	5.7294	7.7564	8.185	8.283	7.8807	9.4903	8.8654	6.5715	5.4058	10.1956	7.2199	6.4873	6.6873	8.5406	7.9531
B3GNT6	8.4885	7.0698	8.2294	7.6802	9.0489	8.5069	8.9029	8.8764	9.1501	8.8608	6.7255	7.026	8.354	6.617	7.7686	7.0747	7.8011	8.4587	8.0798	8.1849	7.2883	6.9729	8.0312	8.5382	8.4027	8.5085	8.4401	8.4218	8.1503	8.0358	6.5403	8.255	7.6625	7.841	8.4008	7.5673	8.3742	6.6872	8.5189	7.7817	7.0141	7.2603	8.1022	7.6632	6.9557	9.0554	5.7291	7.4826	9.1801
MIA	7.3571	6.8441	7.0586	6.9534	7.2609	7.2586	7.7246	8.0104	8.1184	7.4654	7.9308	7.5106	6.8942	7.4748	7.0078	7.2692	7.0196	7.5489	6.5231	7.3165	6.9748	7.8962	8.7032	7.2828	7.8461	7.749	8.0223	7.3234	7.4837	6.9887	8.8669	7.9451	7.8224	8.9702	6.7732	8.9425	6.3946	7.8447	7.2332	7.9032	10.0789	8.1421	7.2612	7.682	7.7389	8.8277	7.1977	8.5137	7.3716
IL15RA	6.309	7.5893	7.7049	7.0886	6.8526	6.4204	5.9656	6.5757	6.474	6.983	7.4372	6.0852	7.9301	7.6061	7.0533	7.4362	7.2972	6.7628	7.3594	6.8229	7.2315	7.9633	8.3172	8.1206	7.5506	7.2771	8.2341	7.5611	8.0437	8.3515	8.2858	7.5528	7.7622	8.3517	7.2068	8.4295	7.9184	8.1511	7.8073	8.5293	7.676	8.082	7.9944	7.6104	8.4059	7.0268	9.2217	7.9751	7.4309
A1CF	9.408	9.3464	9.1581	9.1313	9.0442	9.5669	9.3181	9.3909	8.6158	9.4525	8.3232	8.7351	8.3703	7.5015	8.1741	8.6224	9.5333	9.4812	8.9534	9.7138	9.3801	7.2394	7.6565	8.6276	8.2476	7.9428	7.8797	8.6146	8.7407	8.81	6.6736	8.3598	7.4125	8.1845	9.3434	7.2499	8.6149	6.8724	8.8226	7.1244	7.3659	8.1702	8.3453	7.4481	6.8683	7.6534	4.7709	7.5219	8.1252
AMPD1	9.2223	9.1715	9.0903	9.2474	8.0391	8.9453	8.8543	8.3608	9.0796	9.1448	8.9869	8.4626	8.3177	9.0991	8.0634	8.1085	9.0388	8.7626	9.3624	9.1626	8.5918	7.4927	7.9161	7.3138	7.649	7.7886	7.796	8.1017	7.7256	6.4631	6.459	6.4989	7.4584	7.8962	8.6404	7.96	6.8553	8.4639	7.4898	8.5171	7.3405	8.0898	7.7941	6.0653	7.8416	8.1778	6.3521	6.877	7.1912
PIK3R5	7.6169	6.9338	7.3881	7.0427	6.1366	6.6746	7.4978	7.2514	7.501	7.1282	7.4692	7.1785	7.2445	8.2033	7.8824	7.7368	6.2001	6.5725	6.9341	6.7018	6.1952	8.1767	7.9491	7.7541	8.2526	8.5381	8.0757	7.4608	7.7478	6.7909	8.5348	7.1437	8.3376	7.4627	7.1098	7.9179	8.1538	8.9302	7.0399	7.9499	7.6476	7.4282	7.7582	7.7026	8.0177	7.8193	9.3209	8.0013	6.5262
TLE2	8.703	7.7864	8.6305	8.3155	9.3685	8.6216	8.7995	9.4018	10.3653	9.1589	7.5968	8.435	8.4018	8.7103	8.1369	8.4009	8.5581	9.0989	8.3349	8.0145	7.012	7.241	7.0253	8.0941	8.0752	8.647	8.0013	8.4359	8.386	8.593	6.6112	7.9466	7.3762	8.0637	9.5259	6.5399	7.7249	7.3898	8.522	6.3096	7.7871	7.3205	7.5089	7.625	7.1011	7.5483	6.481	6.7256	8.7647
MSRB3	7.3731	7.3136	7.4395	7.7074	7.5135	6.3045	6.9608	5.9266	7.1298	7.5168	7.5957	6.2674	7.1848	7.624	8.1645	7.5297	8.1501	7.6432	7.337	7.0831	7.4611	8.2604	7.9739	7.2726	7.2276	6.4099	8.8498	7.7276	8.0672	7.8126	8.2399	8.2422	7.857	7.3242	7.7504	8.2805	7.3525	7.8111	8.2532	8.6791	7.4292	7.8961	7.8418	8.5306	8.1959	6.6924	8.755	8.4205	8.2703
ELK3	6.8462	6.4628	6.8002	6.961	6.7687	5.8925	6.5041	5.8048	6.6739	6.25	7.0311	6.0132	5.9156	6.7545	6.8966	6.5201	7.1664	6.0793	6.4811	6.6761	6.5205	8.966	8.0311	7.5924	7.4309	7.7554	8.1214	7.1347	8.1065	7.4139	9.1681	7.43	8.5792	7.4533	7.2894	8.68	8.0201	8.9064	7.2203	8.3107	8.3045	7.921	7.9498	8.5052	9.1034	7.0489	9.4822	8.6902	7.3468
ASPN	7.1441	6.9967	6.6311	8.0786	7.0141	6.2252	6.5502	6.4386	6.7606	6.8797	8.6385	7.4798	7.3523	8.5139	8.1335	8.0875	8.1597	7.8591	6.9229	6.3218	7.6556	7.9754	8.4097	6.6267	8.0626	7.0052	9.4939	8.5288	8.2864	8.0843	7.3933	8.61	8.9248	7.7115	7.8584	9.2852	6.6362	8.2371	7.8264	9.5355	7.4894	6.4275	6.8295	8.6906	7.9614	7.5664	8.019	9.3626	8.4458
TMEM38B	8.268	9.3635	8.4764	8.8359	8.1879	8.2557	7.3622	6.3399	7.8639	8.3059	9.0298	7.834	8.7744	8.6554	8.4533	9.2876	8.978	8.2631	9.204	9.0281	9.6389	7.7793	7.7146	6.6582	6.8307	7.1124	8.0712	8.5021	8.2524	8.8228	8.3458	8.3682	7.7177	7.331	8.3548	7.5995	7.6067	7.3055	8.619	8.1892	7.272	8.1228	7.9721	7.6528	7.4665	6.5849	7.9584	7.5774	8.5648
SNORD123	9.0905	8.7189	7.914	8.4835	8.5963	8.5866	8.1031	8.0956	8.2117	8.3165	8.8106	8.8969	8.4542	9.1489	8.5596	8.2274	8.6284	8.6382	8.225	8.4038	8.5937	7.5372	7.1539	8.6466	7.6618	7.7989	8.1173	8.979	8.5322	8.9416	6.3238	7.9584	7.6153	7.9694	8.3978	6.8578	7.5025	7.0435	7.5854	7.9257	7.1752	8.4567	7.4407	7.0413	7.3431	7.2115	6.325	7.3527	8.3381
FLNC	7.0558	7.4071	6.9336	6.8907	7.2372	7.1767	7.7738	7.4449	9.4438	8.1544	6.9176	6.7092	7.9051	7.4812	8.241	6.4575	6.6447	8.3778	6.7058	6.9628	7.2205	6.6693	8.0906	7.4928	8.7054	8.2288	8.8394	7.5735	7.8639	7.4301	6.8798	7.7382	7.9048	7.4079	8.4703	8.2292	7.2371	7.9361	7.858	7.552	7.4112	7.5937	6.9918	7.7802	7.9587	8.9947	7.72	7.1012	8.0754
TBC1D10C	7.0426	7.7812	7.0688	6.5482	6.2907	6.8333	6.7094	8.1909	8.1333	7.3297	7.2713	7.2068	6.9911	8.1703	6.3914	6.652	5.8293	7.1798	6.7235	6.5441	6.0485	8.2843	7.6886	7.5663	8.7742	9.6435	7.5534	7.1021	7.8456	6.4828	8.7903	7.0925	8.723	7.1198	7.2235	7.8864	7.1823	8.9008	6.8169	7.945	8.1724	7.498	7.8909	8.5035	8.2867	8.8194	8.5289	7.6926	6.7367
FAIM3	7.0602	7.4468	6.5677	6.8547	5.9569	6.2521	5.8124	7.5144	7.3881	6.2678	7.9244	7.1128	7.3822	8.6683	6.7745	7.2264	5.734	6.0638	7.0883	6.8486	6.0451	9.6838	7.6071	7.1274	7.9342	9.0868	7.592	6.7552	8.15	6.1293	9.486	6.7669	8.6503	6.6303	6.9026	7.9685	7.1731	8.984	6.6512	7.894	8.5252	7.9611	8.7912	9.0693	8.429	7.5031	9.4826	7.7119	6.9292
MS4A8B	9.5622	9.0827	9.1414	8.9639	7.5786	10.2615	9.2854	9.0872	8.6545	8.8786	8.4545	9.5837	9.3517	9.0827	10.2119	9.6779	8.7566	8.79	9.9077	10.0733	9.4974	7.0689	8.195	7.0329	7.4776	6.6094	8.4937	8.921	8.2113	8.131	7.5297	9.1302	7.3911	8.3588	8.6694	7.5336	6.9648	7.0941	7.5873	9.5107	7.9705	7.2117	6.9603	7.5049	6.5183	6.5903	4.5953	7.8015	8.216
CDX2	8.8735	8.836	9.2508	8.7703	8.6818	9.359	9.1192	9.1582	8.7662	9.5072	8.0219	8.6053	9.4367	8.2858	7.8755	8.8946	8.7932	9.3973	9.0304	9.0418	8.6343	7.7023	7.3445	8.5476	8.4312	7.5821	7.4951	8.6203	8.6481	9.0115	5.8337	8.5375	7.2857	8.3141	9.1651	6.0623	8.2883	6.8738	8.3309	7.3337	8.0077	8.0902	8.3731	7.211	7.0681	8.2736	4.5022	7.4428	8.8572
PILRA	7.0997	7.6329	7.4754	6.8588	5.9365	6.2181	6.9326	6.2189	7.331	6.7132	7.2058	5.3274	7.7522	6.0916	7.3121	6.7103	7.1371	6.7678	7.0921	6.467	6.8015	7.9848	8.5524	7.854	7.7082	6.9349	7.7125	7.1622	7.156	7.8634	8.8667	6.7027	7.9581	8.1344	7.0134	8.3388	8.3356	8.5194	6.9263	8.1744	7.3551	8.6005	7.9011	7.3614	8.6713	7.2184	10.1884	8.2049	7.0947
PTPLAD2	6.8197	9.0077	7.7109	8.2121	6.6082	6.2038	6.4752	5.6607	6.3541	6.9922	8.745	6.8791	8.4685	8.1392	7.3868	8.7399	8.2963	5.6893	8.0708	7.0291	8.444	8.4272	7.9036	6.8045	6.7086	6.9228	8.1881	8.0404	7.7307	7.8065	8.6542	7.7787	7.9348	7.6914	7.5219	8.0401	7.3194	7.718	7.2756	8.5535	8.0524	8.1457	8.156	8.1969	8.2761	7.2818	8.3938	8.2546	8.3764
ABCA8	8.9385	8.7994	8.8171	8.8005	8.9257	8.4367	8.5288	8.4541	9.1712	8.4262	9.0436	9.2068	8.0562	10.3172	9.3596	9.2564	8.9875	8.5652	8.1791	8.2084	8.6908	8.1711	7.2759	6.6343	7.5673	6.353	7.7722	8.8656	7.843	7.5266	6.4892	8.2516	7.2662	8.7271	8.941	8.1005	7.8622	7.7981	8.6189	5.9964	7.3695	7.2532	8.2661	7.1116	7.5931	6.7683	4.3147	6.3099	9.1501
ROBO4	7.0179	6.7951	6.7588	6.1729	6.7495	7.5314	7.1157	7.1223	8.3565	7.5387	6.5749	6.8002	7.2313	7.3708	7.1936	6.3952	6.6664	7.5169	6.598	6.5712	6.5391	7.5111	8.5881	7.7859	8.6815	8.681	8.0359	6.5923	7.6153	7.4645	7.8307	7.3297	8.2671	7.4408	7.5862	7.6302	7.8557	8.6514	7.183	7.7052	7.9059	7.7667	6.7274	7.775	8.5619	8.5747	8.5816	8.3671	6.7419
RUNX3	7.3059	6.6444	7.1298	6.4793	6.2421	6.1817	7.3788	7.6628	8.3518	7.2362	6.5908	5.9356	6.8295	6.3708	6.1421	6.7036	6.5747	6.4035	6.5477	6.469	5.6865	8.8001	8.3155	7.4843	8.5275	9.3123	7.7063	6.154	8.0866	6.8392	8.9312	6.8869	8.1968	7.4035	7.2221	7.8938	7.6335	9.1934	7.2296	7.9963	8.6022	7.6227	8.4227	8.5948	8.7129	9.2581	9.5804	7.9874	6.7391
NAPSB	7.0099	8.7268	6.3031	6.6571	5.5458	6.1284	6.2903	8.0584	7.5233	6.7918	7.1164	6.1443	7.5869	7.1688	5.8441	7.0745	5.9735	6.134	7.1595	6.4873	6.065	9.2772	7.2051	7.5457	8.6807	9.2335	7.5356	7.4247	8.0121	6.8038	9.4782	6.9128	8.4634	6.7611	6.9165	8.243	7.0946	8.8591	7.1398	7.6054	8.5274	8.2933	8.3951	8.7805	8.1912	8.2062	9.1552	7.2933	7.1157
ARHGAP23	7.2484	6	6.8149	6.2935	6.8864	6.5993	6.7874	6.7159	7.5663	6.8804	7.3294	6.6337	7.4591	7.8257	7.9182	6.7536	6.4128	6.6765	6.1812	6.522	5.2974	7.727	8.3284	7.9497	7.9386	8.0324	8.3942	6.7717	7.8443	7.5632	8.4276	7.4141	8.3755	7.3099	7.4122	8.559	7.8264	8.5873	7.3951	8.0006	7.6724	7.6745	7.6472	8.1128	8.6602	8.0317	9.3682	8.301	7.1522
BTK	6.8204	7.2324	7.2022	6.6767	5.7251	6.7237	6.4409	7.5417	7.9447	6.4097	7.1858	6.6505	5.9924	6.9847	6.1474	6.6608	6.444	6.4599	6.6565	6.452	6.7371	9.0105	8.0186	7.106	8.8077	8.9942	7.565	6.8888	7.9613	6.5367	9.0255	6.8265	8.7105	7.6423	6.7622	8.1954	7.2164	8.5854	6.4529	8.0698	8.5933	7.4178	8.3244	8.2363	8.6409	7.9346	9.2442	8.0513	6.326
ESAM	7.2362	6.6009	6.6944	6.6338	7.1048	6.8039	7.073	7.1912	8.0618	7.4012	6.3515	6.0104	6.9419	7.152	7.3477	6.5003	7.0368	7.2562	6.8471	6.7789	6.6363	7.6314	7.9711	7.6321	7.7165	8.0665	8.0294	8.1004	7.7916	7.9099	8.131	8.7459	7.9081	7.4694	8.034	7.8665	7.533	8.474	8.0429	7.7264	8.0449	7.7838	7.0049	8.1786	8.5457	7.7594	8.5146	8.3626	7.3708
YBX2	9.6194	8.934	9.1214	8.696	9.3283	9.9547	10.2779	9.5748	9.6419	9.6941	8.0026	10.1004	9.2809	8.231	9.1372	8.207	8.6628	10.5537	8.8085	9.4516	7.9862	7.3685	7.4321	8.4184	8.758	8.4154	8.473	8.5194	8.7667	8.3658	5.7617	8.1609	6.9003	8.8427	9.0886	5.8678	9.2835	7.607	8.7784	7.4135	7.0391	7.8382	7.7884	7.3975	7.0274	7.1973	3.5216	7.01	7.252
DOCK8	6.5814	7.104	7.5889	7.5204	6.1037	6.205	6.8182	6.9631	6.3535	7.1117	7.8416	7.2639	7.2605	8.1389	7.0763	7.1711	6.9041	6.378	7.1979	6.9697	7.0803	9.2214	7.8624	7.1657	7.5704	8.0553	7.6209	7.1105	7.8651	6.7081	9.266	7.1748	8.3806	7.8535	7.0445	8.3651	7.585	8.4126	7.3559	8.3557	8.1025	7.4955	8.5035	8.7763	8.3946	7.1307	9.25	8.282	7.114
ENPP3	8.9502	8.7505	8.7802	9.2803	8.0936	8.7324	8.0548	8.3524	6.9202	8.47	8.1806	7.6422	7.773	7.6158	8.1102	9.0896	8.7503	8.092	8.8339	8.9671	9.5605	7.4825	8.1446	8.7964	7.999	7.071	8.2556	7.6273	8.3818	9.2985	7.3591	8.2542	7.2034	8.4542	8.6072	8.1985	8.4924	7.2223	8.4433	8.2108	7.917	8.7113	8.3202	7.5282	7.2575	7.0509	5.4385	7.3434	8.4216
KIAA0485	8.4626	5.7681	8.0291	8.57	8.6436	8.0104	7.0093	6.9669	7.2675	8.0772	6.5498	6.125	6.4323	8.1132	8.3025	8.0656	8.6758	7.0445	7.6051	8.3857	6.8332	8.298	8.6821	8.6391	7.3787	7.2323	9.0129	7.9908	8.7112	7.8673	8.327	9.1065	8.6829	8.8303	8.6646	8.7977	8.5948	8.3921	8.7713	8.4873	8.2487	7.4747	8.3945	8.6588	8.141	7.7662	7.7105	7.9952	7.7158
PRKAR2B	7.1394	7.0221	7.0701	7.5653	6.5583	5.9585	5.8088	5.0117	4.83	6.3823	8.3732	5.9476	7.9398	7.6922	8.4748	8.372	8.2747	5.2628	7.0457	7.651	8.1142	8.6002	8.2875	7.479	6.3843	6.4091	8.1527	7.8783	8.1457	8.4775	9.1678	7.7878	8.3145	8.5195	7.1333	9.0608	8.2373	8.3518	8.135	8.8381	7.7327	8.3299	8.2859	8.0534	8.6182	6.7051	9.0188	8.0176	8.0387
CMTM7	6.5268	7.5032	7.1474	6.078	5.9582	6.8483	6.9052	7.1993	7.4219	6.8603	7.9583	6.3293	7.517	8.1671	7.5791	7.4142	6.5483	6.0784	6.9072	6.1206	6.7896	7.8215	7.8466	7.5467	8.2782	8.7064	7.5999	7.1018	7.447	7.5494	8.175	7.4541	8.351	7.1003	7.3541	7.8251	7.5251	8.7609	7.0957	7.876	7.8653	7.6363	7.5651	7.4798	8.4667	8.4585	8.4117	7.6019	7.2431
CCR6	6.705	6.7912	6.8129	7.2027	4.9998	5.0296	5.2526	6.3473	6.0322	6.1509	8.4711	6.084	6.4657	7.6402	6.6847	7.7795	5.2193	5.421	7.7606	6.8399	5.9676	9.8513	8.0981	7.4744	6.5243	7.2973	7.8394	7.4398	8.8744	6.4615	10.0859	7.4631	8.992	7.5835	6.7607	8.8626	7.6612	8.8109	7.5516	8.5922	8.3583	9.0407	9.295	9.3798	8.1459	7.2794	10.3227	8.3074	6.8203
CD38	6.6134	7.3443	7.6182	6.5208	5.9716	6.5153	6.3585	6.638	6.6061	6.1746	7.7354	7.0931	7.1495	6.7632	6.9277	7.0837	6.5095	5.686	7.1556	6.5915	6.7403	8.2233	8.4661	7.6012	8.2831	8.1091	7.8736	6.8109	7.6787	7.3106	8.708	6.8079	8.3746	8.1485	6.2906	8.8677	6.9674	8.8212	6.7863	8.7168	7.9415	7.9421	7.9361	7.189	9.0387	7.6605	8.1535	8.0156	6.3956
EPB41L1	9.1523	7.3792	8.7131	8.1909	8.5748	9.584	9.1561	9.0375	9.2223	9.4468	7.7577	9.0993	9.0122	8.3635	8.567	8.3268	8.4932	9.5364	8.1013	8.9139	7.072	7.09	7.6338	7.846	7.9634	7.6572	7.8256	7.8186	8.0843	7.7639	6.9152	7.5379	7.7169	7.9658	8.7208	7.459	7.5848	7.3417	7.9129	7.3508	7.9022	6.9999	7.3998	7.0949	7.4949	8.3136	5.6632	7.5916	7.8816
IRAK2	6.7675	6.6585	6.9081	7.2086	6.5617	5.2349	5.7999	6.2747	6.2827	6.3596	7.4993	6.007	7.7144	7.1827	7.7351	7.5283	6.6289	5.5606	6.9272	6.5235	5.7876	8.3822	8.2283	7.1165	6.8517	7.2512	8.1953	6.736	8.5034	7.5364	9.1875	7.7261	8.026	8.4264	6.2253	8.8883	8.0987	8.2912	7.425	7.9989	8.1859	8.0679	8.0263	8.2283	7.7343	6.6207	10.87	8.8277	7.3818
FAM65C	7.0473	6.0885	6.2831	6.4068	5.8422	6.5103	5.8473	6.4309	6.5961	7.0994	6.949	7.0167	6.1447	7.3952	7.1891	6.0435	6.3575	6.93	5.7646	5.9281	6.0042	8.2664	8.695	7.7365	7.8075	8.4669	7.4736	7.0156	7.6925	7.513	8.095	6.5237	8.6755	7.9616	6.96	8.3102	8.2315	8.5955	7.4059	8.1338	8.0502	7.8316	7.5022	7.2345	8.9496	8.0339	9.0915	8.849	6.2436
CA7	8.0991	9.7141	8.3355	8.5193	8.915	7.6428	8.7792	9.3768	9.4649	8.8194	8.6429	9.1289	9.4248	8.5964	7.9281	9.3701	9.4982	9.2514	8.8863	7.7945	9.6076	7.0299	8.1715	7.64	8.4584	6.0456	8.4278	10.3204	7.9028	9.0608	7.2157	9.5794	6.1797	7.9374	8.8619	5.4129	8.9775	6.8851	8.6226	6.9533	7.8282	8.0733	8.2751	8.2689	5.9894	7.5675	5.354	7.7037	8.6252
FAM166A	8.6207	7.5611	8.3657	7.6388	8.5043	7.9291	8.3955	8.1606	7.4905	8.2508	6.5801	5.8919	8.1662	5.3931	7.1013	7.4501	7.896	7.6824	8.1925	8.4512	7.9448	8.0919	8.0074	8.1203	7.0447	7.104	8.2766	8.5066	8.4688	8.2407	7.7429	8.6593	7.9318	8.4812	7.7881	8.0855	8.037	8.0396	8.5706	7.9428	7.9649	8.7099	8.3599	7.8833	7.7672	7.3443	7.0333	8.4648	8.3987
SELP	5.9435	5.4422	5.7957	5.0311	5.926	5.1048	5.5291	5.9407	6.5846	5.8207	7.0855	6.7706	5.703	7.1493	7.0201	6.1281	5.1332	5.408	5.3562	5.7809	5.2511	7.374	8.0263	8.2262	8.3733	8.4706	8.0499	6.1721	8.4398	6.4306	9.3739	6.3325	7.9805	7.6718	5.5269	8.3363	8.1535	9.3802	6.1309	7.947	7.1777	8.0874	7.4861	7.8174	9.3084	8.041	10.5033	8.7907	5.5118
ITGAX	6.9751	5.5939	6.5048	6.2429	5.4908	5.8223	5.9472	6.1851	6.8754	6.1724	7.0767	6.1768	6.5216	7.8107	7.1267	6.0542	6.3755	5.8826	5.9046	6.112	5.2971	9.2557	8.4237	8.0877	8.316	8.8503	8.2702	5.5496	7.9505	6.5295	9.5603	6.5788	8.4106	7.7345	6.4183	8.9298	8.9639	9.0201	6.7599	8.0144	8.0113	7.5958	8.2868	7.8457	8.4328	7.6355	10.4183	8.6994	6.0519
SAMD4A	7.0457	7.356	7.0235	7.6396	7.2485	5.725	6.91	6.6235	7.3057	7.2466	7.5957	7.0577	6.5052	8.1984	8.3724	7.6616	7.6124	6.8052	6.269	6.7994	6.5943	8.0443	7.8431	6.8858	6.9533	6.9342	8.287	6.8447	7.9207	7.1813	8.9509	8.2352	7.6437	7.4294	7.1228	8.8556	7.5262	7.7876	8.0303	8.1169	7.4971	7.251	7.8027	7.8757	8.1593	6.5267	9.7861	8.3258	7.616
PEX11A	9.1867	9.1844	9.2744	9.1426	9.0399	9.0942	8.8477	8.7521	8.3024	9.1955	8.5834	8.8981	8.7247	8.1635	8.0314	8.975	8.9962	9.0384	9.0644	9.2659	8.5407	7.2594	7.3353	7.6299	7.0308	5.9996	7.621	8.4515	8.2512	8.4085	7.1251	8.8785	7.528	8.3111	8.4783	7.5047	7.3562	6.6702	8.6282	7.7094	7.5584	8.0286	8.0255	7.5559	7.0875	6.5074	6.1955	7.7005	8.4785
SEMA3C	7.3167	7.7127	7.9818	8.8073	7.494	7.3279	6.799	6.7974	6.4974	7.7335	8.7368	8.3032	8.1142	8.7378	8.0742	8.8065	8.2378	7.3734	8.388	7.6558	8.5017	7.9588	7.9641	8.2219	6.9935	6.396	7.6262	8.2827	7.5621	8.5091	7.4853	8.7071	7.9962	7.8693	7.9182	7.9507	8.7545	7.4636	8.411	8.2844	8.4138	8.2193	8.2705	8.334	7.2107	6.3831	6.9701	7.8358	8.0597
KCND3	6.1162	5.3212	8.3202	5.867	5.8003	5.37	5.7707	5.5295	6.1625	6.2273	7.4115	5.0808	5.3016	6.1898	5.8335	5.7244	6.241	6.015	6.3082	6.1882	5.8892	8.1578	8.4377	9.0302	8.831	8.7615	7.7	7.6707	7.6329	8.094	7.4065	7.753	8.2287	6.7919	6.1433	7.9367	8.8991	8.4772	7.9532	7.8598	8.1877	8.3872	8.1787	8.1106	8.3656	8.385	7.8331	7.3892	5.7276
PRRG1	7.8625	7.5581	7.6963	8.1084	7.4961	7.0012	7.2027	7.1835	6.1222	7.1842	8.3065	7.3975	8.326	8.5703	8.6153	8.9311	8.2102	6.9563	8.2089	7.8025	8.4914	6.9596	8.6338	7.7621	6.4429	6.634	8.3546	8.3498	8.0011	8.5676	7.827	8.3438	8.1997	8.4601	7.6056	8.4628	8.0046	7.7927	7.9936	7.9746	7.4965	8.1896	8.1352	8.0964	7.7619	6.3021	7.6851	8.1975	8.0087
MB	9.387	9.7361	9.1685	9.1784	8.9452	9.2236	9.3464	9.5735	8.8121	8.7649	8.9894	8.1655	10.1728	8.6796	8.1177	9.0661	8.9777	9.2052	10.0207	8.7556	9.4291	6.4077	6.7878	7.7522	8.0785	7.6362	8.4189	9.0536	7.9265	9.2255	5.893	9.7849	7.3907	8.2795	8.7852	6.2025	6.7371	5.0465	8.8007	6.8622	6.2532	7.0089	8.2199	7.9823	5.4936	7.5487	4.9293	6.9819	9.6752
NOTCH3	7.0683	5.5635	6.8063	6.0624	7.1126	6.6676	7.0074	6.2641	6.8749	6.7155	6.9309	6.6351	7.2796	7.7353	7.7543	6.6564	6.3911	6.703	6.0856	6.364	5.4761	8.3061	8.6549	7.7303	7.5262	7.1196	8.59	6.3292	8.3553	7.4317	8.6621	7.4937	8.5409	7.7513	7.6668	8.7773	7.36	8.529	7.1802	8.3559	7.9105	7.4656	7.3145	8.1585	8.8219	7.2723	8.9349	9.9554	6.3757
LOC285835	8.7908	8.7543	8.1403	8.4367	7.9087	8.5627	8.1171	8.5281	8.2555	8.3716	8.6685	9.2773	8.7069	7.249	8.9229	6.1319	8.3051	8.538	5.6912	8.441	7.9589	7.1247	7.1875	7.2255	5.9775	7.159	8.1234	7.5796	7.4472	8.1733	7.8151	7.7902	7.5615	8.2734	8.5673	6.781	7.3492	7.9353	7.5921	7.905	7.7584	7.4248	7.5661	7.9658	6.5022	8.0811	7.8096	7.3382	8.046
GPX3	8.1725	8.2015	7.3835	7.3941	8.4765	7.5236	8.6881	8.4605	9.0325	9.1059	7.0627	6.2382	8.8426	6.4186	7.5648	8.0031	8.5144	8.0843	8.0174	7.9272	7.9356	7.8451	6.9545	8.2019	7.7073	7.4655	7.2063	8.5235	7.3753	7.8884	6.3322	8.1649	6.636	7.6859	8.493	8.2527	8.281	7.4834	7.6871	7.7173	8.0897	8.3769	7.6614	6.9437	7.4298	8.1933	6.9105	7.5711	8.924
LOC113230	7.98	8.331	7.6961	7.2831	7.5129	8.0542	8.1232	8.6769	9.2135	8.9571	8.1327	9.3669	9.0993	9.7966	9.2488	8.7803	7.6957	8.2086	7.5298	7.731	7.7691	6.5444	7.5545	8.0092	8.8385	8.7881	7.8185	8.0022	7.7731	8.1625	6.4503	8.2005	7.6499	7.5547	8.4419	7.0746	7.7581	7.6091	7.5997	7.4992	7.4863	7.3367	6.9846	6.697	6.9372	8.626	5.0111	6.706	8.101
USP2	9.9384	7.712	9.6612	8.386	9.0205	9.8067	10.7302	10.2743	9.8731	9.7378	8.386	9.0067	9.4936	8.5663	8.9069	8.9754	7.4786	9.4497	8.4385	10.4723	6.8947	7.8699	8.2083	8.4934	7.6703	6.4091	7.4432	8.6967	8.8127	8.1816	5.7254	9.218	7.6857	7.6953	8.6834	6.6493	8.2751	6.3977	7.4281	6.987	8.1549	8.1995	7.7826	7.4411	6.633	7.0044	4.767	8.4816	6.8745
SH3TC1	7.4454	7.6571	6.8498	6.4121	6.8673	8.4531	7.3846	7.9255	8.6233	7.683	7.1953	6.9494	6.9532	6.8009	7.197	6.5863	6.3952	7.7068	7.1841	6.8543	7.0092	7.8003	7.8337	7.3197	8.6507	9.3163	7.7417	7.1472	7.4548	6.7398	8.107	7.1497	7.813	7.2106	7.5329	7.891	7.5855	8.6647	6.8617	7.3164	7.9502	7.4415	7.2374	7.5903	8.0656	9.0446	8.3139	7.5241	6.9395
LOC100133660	8.4204	8.7587	8.8016	8.8785	8.3113	8.6377	8.682	8.4352	8.6667	8.9152	8.3077	8.9163	6.6788	7.921	7.9362	8.1808	8.3588	9.361	8.4591	8.4195	8.0103	7.917	7.107	8.0816	7.4443	7.0937	7.606	8.6688	7.9054	7.8071	6.8909	8.6343	7.1529	8.2537	8.0274	6.4716	8.0684	7.426	8.5374	7.2404	7.9027	7.1475	7.7547	7.6315	6.9414	7.5095	7.4064	7.4412	7.1246
MAB21L2	7.3641	7.9902	7.3273	7.4795	6.477	6.3185	6.9664	6.9691	8.8916	7.5684	8.1434	7.45	8.9052	8.7265	7.9725	8.1218	7.3814	8.0989	7.0919	6.9359	6.9968	7.1252	8.0169	6.4886	7.6599	7.9174	8.5679	7.2563	7.1871	7.5892	8.2394	7.3935	8.1044	6.7137	7.593	8.1844	6.6413	8.1087	7.8516	8.6108	7.4221	8.2693	7.2126	7.7903	8.3332	8.1748	6.8437	7.9472	8.2341
ZNF573	8.198	6.5076	7.8814	8.0087	8.1974	8.0098	7.967	8.3187	8.7211	8.1934	5.8661	7.4405	5.2851	7.2149	7.453	6.7822	7.7898	8.3408	7.3194	8.2492	6.4951	8.2376	7.8718	7.3976	8.0801	8.1508	8.1954	6.9892	8.0705	7.376	8.196	7.4697	8.0876	7.6881	8.2276	7.8208	7.1412	8.34	8.0052	7.6396	8.0119	7.1476	7.9621	7.8117	8.0721	7.7715	7.7171	7.8406	7.5466
DUSP4	6.0962	5.987	6.7639	6.545	6.333	6.3406	6.3148	6.1117	7.0666	6.2235	6.7739	6.8244	6.2107	6.416	7.0537	6.1606	6.0286	6.9005	6.5374	6.3073	6.1027	7.8108	8.6218	7.7521	9.0394	9.0386	8.2782	7.0586	7.8722	7.2272	8.8293	7.5373	9.041	7.9835	6.4148	9.2269	7.6659	8.6709	7.9107	7.6939	7.9949	7.6301	7.8331	8.0246	9.2038	9.387	9.2511	8.6904	6.9324
FLRT2	6.5851	7.4421	6.6382	6.7236	5.8163	5.7507	5.4688	5.9971	6.7061	6.5846	7.9296	6.9733	6.3302	8.3805	7.2374	7.2933	7.1292	6.4377	6.7059	6.046	6.6924	8.2452	8.3782	7.1993	7.3222	7.4433	8.7719	7.3147	7.666	7.1242	8.5951	7.4955	8.2135	6.7703	7.3834	8.3124	6.7645	8.6279	7.5379	8.7221	7.7947	7.569	7.5866	8.9824	8.6406	6.6784	8.3387	8.6219	7.2901
LCK	7.0238	7.292	7.5916	6.7931	5.7477	6.4263	6.784	7.2171	7.3006	6.7098	7.4614	6.9812	6.9325	8.0187	6.4621	6.8831	6.0499	6.6773	7.0516	6.8136	6.5326	8.6749	7.1945	7.2886	8.0056	8.8772	7.6965	6.7934	7.5308	6.1277	8.6855	6.922	8.3451	7.0929	7.1098	7.5751	7.6393	8.8613	7.0448	7.9724	8.0771	8.0591	8.301	9.1118	8.6461	8.1865	8.5137	7.6329	6.8584
GJB1	8.4185	9.3312	8.233	8.1356	8.353	9.1438	8.9964	8.7363	8.4214	8.8671	7.8715	7.5818	8.566	7.4849	7.3614	7.9946	8.2371	8.714	8.8714	8.9312	8.8073	7.2632	7.516	8.0523	7.7066	7.3343	7.8441	8.1308	7.802	7.9755	6.8654	8.2663	7.1572	8.0098	8.6044	7.237	7.7	7.1418	7.8336	7.5086	7.6416	8.0804	7.4927	7.6657	7.0513	7.7541	6.314	7.5981	8.6948
FCGR1A	6.9878	8.1504	7.4616	7.1455	6.4488	7.4605	6.385	6.465	6.9154	7.267	7.0843	6.4179	7.001	6.3967	7.1475	7.0035	6.5863	6.7459	7.0988	7.2553	7.3099	7.6428	8.6537	7.7837	8.2785	7.2913	7.8752	6.3186	7.0128	8.075	9.2546	7.3099	7.4352	8.2962	6.2866	8.1132	7.9951	8.1019	7.2112	8.711	8.0838	9.0106	8.1012	7.1184	8.16	8.2487	10.2332	8.536	7.3799
CD248	7.5706	6.6858	6.9532	6.7888	7.0517	6.7867	8.0439	7.3506	8.132	7.4203	7.0718	6.9102	7.611	7.6009	7.8377	6.9441	6.742	7.2225	6.9501	6.4752	6.7654	7.3928	8.4354	7.6487	8.0571	8.2636	8.0998	7.3084	7.6165	7.0053	7.3392	7.4473	8.7381	7.3144	7.9508	8.0989	7.5191	8.1482	7.6166	7.7769	7.6415	7.537	7.3888	7.8334	8.0321	8.5288	7.6947	9.1217	7.3327
INPP5J	9.5561	8.7056	8.4078	8.3366	8.2293	9.9485	9.5813	9.6853	10.2866	9.9692	8.4991	9.8356	9.6589	9.8758	8.6404	9.0659	8.0874	10.0695	8.3261	8.963	7.6471	6.9018	7.1244	8.2577	8.2714	8.2774	7.567	8.2751	8.3699	8.5329	6.4164	8.0952	7.4451	8.5927	9.2825	6.8785	7.3813	7.0683	8.4584	7.361	7.5943	7.295	7.2484	6.876	6.5119	7.8973	6.6624	7.0006	7.6336
FANK1	7.6598	8.0322	7.8956	8.0497	8.01	8.0187	7.9425	8.5697	9.0318	8.5086	8.3075	8.7316	7.4749	8.8927	8.4487	8.2627	7.8756	8.9181	7.4487	7.3524	8.1386	7.1617	7.375	8.4565	8.2204	8.5909	7.446	8.356	7.1102	7.5779	6.376	8.2266	7.5597	8.1023	8.3986	7.2467	7.9168	7.0237	8.0494	7.291	7.9537	7.1227	7.6524	7.7542	6.9759	8.6716	6.3591	6.9913	7.8012
RCSD1	7.4505	7.898	7.6556	7.5478	6.6971	6.3539	7.0386	6.7645	7.2942	7.2134	7.5887	6.4332	7.7725	7.4499	6.5767	7.1667	7.4176	6.1882	7.6105	7.0838	7.2886	9.1369	7.8089	7.3465	7.7477	8.1301	7.6776	7.5974	8.1265	7.035	9.3925	7.3895	8.1384	7.678	7.1881	8.0037	7.6454	8.7347	7.2725	8.1457	8.1767	7.9171	8.483	8.5964	8.3565	7.6912	9.18	8.1077	7.4636
CADM1	6.7132	6.5753	6.7331	7.4408	6.5964	5.8976	6.6689	6.2969	7.2227	6.4614	8.2256	6.5945	7.0797	8.2775	8.13	7.8126	7.1323	6.5548	6.7203	6.2272	6.9592	8.2249	8.0497	7.4167	7.9466	8.4761	8.0179	7.5095	7.8159	6.6182	8.7777	7.2678	8.5704	7.8142	7.138	8.8187	6.9622	8.8588	7.3576	8.6982	7.894	7.711	7.9394	7.6489	9.1179	8.0805	8.064	8.0852	7.5131
HEPACAM2	8.5985	9.7381	8.6167	10.404	9.6931	7.8359	7.8581	7.9031	7.1218	8.2268	9.4847	8.6203	9.1756	9.3294	9.2358	9.7898	10.5325	8.4681	9.9082	8.9974	10.7584	7.3629	7.4328	7.7815	6.3915	6.1787	9.2583	10.3295	8.9912	9.3727	6.4546	10.0859	7.5532	9.0725	9.9211	7.396	8.4868	4.8965	9.7137	9.1972	5.7582	5.8692	9.0589	8.877	6.0182	6.7525	4.5689	7.4537	10.5376
BCL11A	8.3987	6.732	8.1629	8.5128	8.0809	8.2618	7.5974	7.24	6.9919	7.6734	7.8297	7.4919	8.1887	8.884	7.9261	8.2339	8.1068	7.3816	8.1952	8.1993	7.3221	9.3333	7.252	7.5994	7.2447	8.1393	7.7373	7.6428	8.2589	7.3082	10.0255	8.0766	8.4998	7.8974	8.2536	8.2656	7.1896	8.0045	8.1291	7.4945	8.4695	7.4439	8.7135	9.0082	7.6339	7.4122	9.5297	7.4249	8.0291
SERPINH1	7.4233	6.9671	7.4728	7.3251	7.1813	7.6726	7.7714	7.0257	7.0296	7.2402	6.3539	6.0083	7.478	5.4515	6.6341	6.8448	7.5927	7.3544	7.7234	7.3767	7.265	7.6574	8.6182	7.7383	7.708	7.1704	7.8104	7.5992	7.8759	7.6872	8.0399	7.2224	7.9712	7.6379	7.6058	8.1793	7.9255	7.8901	7.8543	8.1997	8.0845	7.8422	7.6614	7.8136	8.5635	8.2963	9.1619	8.716	8.2052
CHGB	8.0785	7.6429	7.8655	8.0872	6.8149	8.8694	8.0092	7.1272	7.617	7.5537	7.469	6.3117	8.3116	7.2323	7.3721	6.6555	8.4714	6.5955	7.4451	8.1024	8.9582	7.7533	8.2886	8.0097	8.0666	8.1764	9.0899	9.0656	6.3692	8.226	8.087	7.9534	8.3634	6.4958	7.7071	7.09	7.9791	8.0008	8.3686	5.8697	8.6707	7.3981	7.9481	7.7231	8.3167	6.9318	6.0959	6.4535	9.2505
RASD2	8.5503	7.0919	8.3707	7.8478	8.2374	8.4762	8.7152	8.5677	8.0762	8.442	7.2537	8.2213	9.3557	8.7496	8.9038	7.4108	7.373	7.9488	8.0007	7.5581	6.9931	6.9793	7.4255	8.8455	8.3018	7.7946	7.5811	7.6658	7.7815	7.8151	6.569	7.9777	7.6777	7.3183	7.7896	6.8271	8.7261	7.0814	8.2626	6.9509	6.6417	7.0995	7.7992	6.9968	7.1387	8.3655	6.0094	7.328	7.6495
ABAT	7.9922	8.1456	8.652	9.1407	7.9021	9.5323	8.4656	7.8199	8.5149	9.1191	8.3371	8.8172	8.5418	9.4453	9.0443	8.5601	8.7878	9.2406	9.0513	9.5272	8.1889	7.9268	7.091	6.8173	6.5671	7.2465	7.9766	8.3056	7.8682	7.5552	7.8385	8.4327	7.5817	7.8687	8.7677	7.4134	7.1324	7.0032	8.3523	8.0617	8.2106	7.0745	7.6786	7.4535	6.5591	6.5971	6.9374	7.4965	7.0604
ATP11A	7.5053	6.5307	6.9641	7.1898	7.2883	6.6174	6.6942	6.3172	6.6125	6.8711	7.1879	6.3745	6.7047	7.6695	7.9182	6.611	7.1248	6.3952	6.3577	7.426	5.8614	8.3053	8.4002	7.6235	7.2153	7.3764	8.2454	6.5379	8.1329	7.0822	8.72	7.2051	8.5886	8.2586	6.7078	8.5981	8.1489	8.3698	8.1452	8.3521	8.0037	7.5294	7.7892	7.5965	8.4774	7.3358	8.9009	8.3042	6.4608
SLC41A1	6.8271	6.694	6.9215	6.2943	6.8585	6.3847	6.2462	7.3824	7.3998	6.7421	7.1887	6.2347	7.3174	7.7607	7.2833	6.3202	6.8264	6.3893	6.4095	6.7017	5.6692	8.3695	8.353	7.3831	7.9695	8.2319	8.0185	6.7285	7.8862	7.3809	8.4757	6.9291	8.3403	7.5462	7.2516	8.3403	7.1818	8.5607	7.4367	7.956	7.8102	7.5671	7.8851	8.0336	8.4761	7.7419	8.834	7.9911	6.9204
IL2RB	7.2527	7.4054	8.2549	6.9061	6.2879	6.3882	6.9188	7.1006	6.6543	7.3069	7.4998	7.9223	7.9057	7.5011	7.1055	7.0804	7.1823	7.35	7.1087	7.0295	6.4255	8.5491	8.1778	7.569	7.6697	7.8505	7.7337	6.9268	7.6909	6.7155	8.4694	7.4178	8.0449	7.873	7.1167	8.1563	7.4628	8.77	7.2738	8.199	7.931	7.9959	8.4783	8.608	8.2317	7.6663	8.8354	7.806	6.2596
NKG7	6.7796	8.1596	8.0127	6.8095	6.1487	7.3385	6.806	6.9011	6.7593	6.7012	7.5295	6.2103	7.8989	7.3947	6.3719	7.6876	6.9059	6.9168	7.408	6.8561	7.8968	8.1526	7.5009	7.9348	8.4059	8.1769	7.8719	7.2427	7.1459	7.2962	7.9083	7.5547	7.6132	7.9767	7.3345	7.4631	7.4328	8.419	7.1826	8.258	8.0517	8.1718	8.2788	7.958	8.1179	8.3915	8.1037	7.6415	7.2735
IRF4	6.6979	6.9504	7.9155	7.74	5.953	6.8308	6.5748	6.2598	6.4895	6.8441	7.0152	6.3178	7.7024	5.949	6.4958	6.9542	7.2326	6.0167	7.202	7.1452	7.0203	8.2958	8.8382	6.702	7.9714	8.237	7.3447	6.8003	8.2643	6.7441	8.0249	7.2636	8.9661	8.1614	6.525	9.2207	6.7347	8.9733	7.1416	8.6351	8.4845	7.874	8.0024	7.9812	9.2327	8.0737	8.7869	8.9152	6.2423
PLK2	7.2181	6.6766	6.6916	6.9262	7.0003	6.4003	6.847	6.2692	6.6714	6.6812	6.5745	5.7285	6.1773	5.3945	7.6404	6.9216	7.7683	7.4804	7.3785	6.825	7.4278	7.8415	9.0798	7.1659	7.8988	6.7188	8.4877	7.3963	7.8446	8.1187	8.6251	8.1889	8.4333	8.2941	7.4369	9.4665	7.8801	8.4904	8.731	8.5597	8.3616	8.7139	7.9281	8.2768	8.8625	7.6745	8.3048	8.2563	7.8487
EGFR	9.4063	5.3424	8.0042	9.0244	8.7981	8.2602	8.6405	7.696	8.8416	8.6847	6.602	6.7464	7.3931	6.9192	6.9595	7.9765	8.9069	8.5101	7.9379	8.3826	7.6859	7.4772	7.9639	9.2049	8.6588	7.931	8.4391	8.3277	8.6942	7.947	7.6017	8.9278	8.0438	8.657	9.0981	8.0481	9.0097	7.7979	8.6096	8.0203	8.5511	7.5742	7.9471	7.5265	7.5669	8.1366	7.3281	8.0786	7.9516
SLC39A10	6.9797	7.6286	7.5693	7.6797	7.09	6.9739	6.6833	6.3229	5.2003	7.0774	8.2573	7.1892	7.6408	8.2475	8.0344	8.1353	8.1342	6.1882	7.6998	7.1483	8.0155	8.4208	8.3695	8.0365	7.1971	6.7108	8.3498	7.5202	8.5693	7.6339	8.7889	7.1701	8.3333	7.9263	7.5085	8.605	8.5651	8.2385	7.1463	8.1699	7.8151	8.6619	8.2152	8.1565	8.0622	6.5333	8.3772	8.4857	7.2435
OVOL2	8.5132	8.4294	8.3312	8.4617	8.3367	8.2699	8.5793	8.8131	8.586	8.6469	8.1453	8.5693	8.9352	8.1338	8.2628	8.3642	8.3303	8.5917	8.3616	8.3759	8.4728	7.1196	7.5903	8.1143	8.3204	7.6444	7.6237	8.3414	7.9372	8.5126	6.5765	8.2618	7.6803	8.0811	8.6504	7.2831	7.8792	6.9941	7.9234	7.602	7.8489	7.7679	7.6003	7.2691	7.0029	8.3165	4.7935	7.3292	8.5601
CCR1	6.5078	8.4221	7.0337	7.378	5.6303	6.8072	6.6986	6.3907	6.3276	7.1646	8.0819	6.5783	7.3186	7.0156	7.5103	7.4337	7.2192	6.4284	7.8154	6.7587	6.4762	8.1181	8.1885	7.3875	7.7325	7.2459	7.0186	6.6827	7.6754	7.604	8.9153	6.9592	7.4933	7.7224	5.835	7.9416	8.0546	7.9365	6.5848	7.8191	7.7362	8.1867	8.1055	7.0335	8.3325	7.6118	10.0929	8.0415	6.4402
SLC3A1	9.528	10.2538	9.3177	10.4538	8.5807	10.3164	8.7926	9.9321	8.9753	10.8361	9.502	10.0294	9.2081	8.4497	8.5874	10.229	9.7473	10.466	10.2319	9.9	9.8523	7.3616	7.5415	6.7184	6.8871	4.3612	8.5067	7.613	8.9719	8.1789	7.4288	8.9361	7.1158	8.1841	9.0878	7.5143	7.7225	5.8153	8.1752	9.1396	9.3983	8.6339	7.2278	8.0518	5.8799	5.6967	5.4102	8.4045	7.9627
GPC6	7.4957	7.6631	6.6351	7.6905	7.0179	6.4716	6.4191	6.2133	6.6472	6.4158	7.9428	6.8612	6.9552	7.697	7.8502	7.6172	7.6825	6.6518	7.1113	6.9244	7.3409	8.1246	8.3009	6.8455	7.457	6.4281	8.8346	7.6074	7.6185	7.4307	7.4847	7.9484	8.4806	7.4304	7.3288	8.3059	6.7397	7.7808	7.6198	8.6095	7.5516	7.6896	7.7125	8.7443	8.3298	7.3543	7.9061	8.047	7.7478
CEP110	7.4496	6.3952	7.3236	7.1592	7.137	6.961	7.0986	7.449	7.4014	6.759	7.147	7.0634	6.4183	6.9743	6.7541	6.5085	7.0496	7.149	7.0863	7.3735	6.807	8.7597	7.8899	7.7595	8.4604	8.7589	7.633	7.1565	7.8212	6.714	9.174	7.1065	8.3961	7.3301	7.4751	8.1041	7.6364	8.7829	7.6148	8.0577	8.4957	7.5198	8.1588	8.3373	8.4838	8.4006	8.96	7.5993	7.1374
ZBP1	5.7993	6.4519	7.164	6.8972	5.0416	5.724	5.4321	5.6452	6.1528	5.7936	6.226	5.2217	5.9369	5.3264	5.4671	5.4117	6.3471	5.4341	5.8575	6.4029	6.4672	8.1348	8.3698	7.973	8.8629	9.6166	8.1436	6.5577	8.0079	5.6759	7.7882	6.9825	8.3866	8.6365	5.6668	9.1998	7.8656	8.4806	6.979	9.0072	8.4365	8.0812	7.8819	7.3414	9.2424	8.7766	8.5146	8.3978	5.0224
FGD3	7.1648	7.4577	7.0864	6.7043	6.6346	6.8574	7.1645	7.8112	8.0702	7.1444	7.0055	6.9171	7.0325	7.7443	7.049	6.8185	6.782	7.3386	6.9865	6.7865	6.5778	8.2119	7.715	7.5759	8.6911	9.0448	7.6415	6.8086	7.63	6.3027	8.4686	6.9006	8.4559	7.6883	7.0859	7.8467	7.4511	8.6373	6.9591	7.8009	7.9417	7.4193	7.7519	7.8775	8.0943	8.4027	8.677	7.525	6.9813
RBP5	6.7579	7.367	6.9283	7.0185	6.567	7.2024	6.9455	7.3903	7.1654	6.7825	7.2142	7.2752	7.618	6.8784	6.5186	7.0399	6.9723	6.9209	7.3541	6.8333	6.4669	8.148	7.5295	7.5314	7.6044	8.1093	7.7612	7.086	7.7253	7.243	8.881	6.8379	7.3807	7.1046	6.8316	7.7549	7.518	8.5846	6.7828	7.9336	8.0706	8.3393	8.0094	8.6702	8.6046	7.7862	8.6258	7.8204	7.0285
RAPGEF6	8.4847	6.385	8.6818	9.2439	8.0291	7.2693	7.0603	6.6275	6.1364	7.1925	7.9387	6.8595	7.3304	6.9602	7.1827	8.365	8.5664	7.4293	8.6733	8.5171	7.9976	8.8751	8.4982	8.5046	7.1815	6.8319	8.5635	8.1741	8.588	8.249	9.7535	8.2101	8.6565	8.4768	7.8311	8.6873	8.2593	8.4767	8.3977	8.1289	8.3159	8.145	9.2751	9.5932	8.786	6.5762	9.6994	8.8009	7.8507
NAT2	8.4981	9.8179	8.8066	8.9799	8.1933	8.7596	7.8146	8.2513	6.6375	8.3985	9.4858	8.1173	9.0058	8.2666	7.7568	9.3772	9.5339	8.22	9.7088	9.3698	9.9123	7.6887	6.9707	7.9234	6.6486	5.9011	7.954	8.2442	8.2259	8.656	6.9743	8.5122	7.6272	8.6231	8.1791	7.3223	8.1973	6.3304	8.417	8.5117	7.7794	8.6126	7.8724	7.622	6.5118	6.0368	4.5255	7.9011	8.6655
FGFR1	7.2721	6.6667	6.2724	6.1392	6.7032	6.5652	6.9054	6.8473	7.9749	7.3391	7.0224	7.063	6.5135	7.633	7.6081	6.3393	6.4173	7.0938	5.9968	6.1879	5.6722	8.0539	8.0772	7.2687	7.6773	8.467	8.3843	7.3066	8.0615	6.5836	8.4811	7.4297	8.2432	7.0542	7.3357	8.4141	7.2005	8.4343	7.5892	8.2046	7.5241	7.5731	7.2832	7.7415	8.3683	8.0161	8.9294	8.3488	7.1134
TEAD4	7.5561	7.0048	6.8423	6.4664	7.0442	7.2773	7.6848	7.6767	8.4447	7.6168	6.7584	6.8821	7.3344	5.6929	7.3462	6.791	6.793	7.0006	6.4227	6.5752	7.0424	7.3386	8.4619	8.1808	8.627	9.2692	7.768	7.3612	7.5642	8.2032	7.1359	7.1492	8.1574	7.5158	7.4476	7.7211	7.8672	8.3161	7.3017	7.6591	7.378	7.6602	7.0285	6.8945	7.9068	8.9047	7.7089	7.5647	7.4189
STEAP4	6.192	5.7214	6.0994	6.2583	6.4667	5.8971	5.8561	5.6725	6.4315	6.5889	6.9937	6.6393	5.6323	6.9747	7.6029	6.5205	6.4077	6.4736	5.8614	5.7505	6.1015	7.0458	9.5363	7.3638	7.9544	6.338	8.157	6.4179	7.682	8.3384	9.3247	7.3864	7.6161	7.9435	6.5042	8.2684	7.9246	8.5769	7.1023	8.3312	7.569	8.0804	7.6866	7.4659	8.3078	6.709	10.4452	9.6066	7.0955
PGM2L1	7.69	4.9624	7.0055	7.7892	7.7392	6.7639	6.6558	6.9433	6.6259	6.9014	6.7376	6.0106	6.3014	6.6862	6.7344	7.3137	7.417	6.685	7.0921	7.28	7.1035	7.6311	8.5426	8.7298	8.1837	7.8462	8.468	7.3795	7.9904	7.8773	8.6816	8.7195	8.3628	8.3792	7.5942	8.4839	8.7284	8.8018	8.3675	8.2713	8.2546	8.1137	8.0442	8.5564	8.1055	8.4283	8.387	8.0455	8.1159
DDX3Y	9.1439	9.0539	4.805	4.9443	9.5414	4.6628	8.8421	9.0307	9.2493	5.1011	9.1563	9.6251	5.979	10.1904	9.772	9.1359	9.3075	9.2298	9.2027	9.3648	9.4074	5.5294	4.7497	9.4584	9.2312	9.626	9.7337	9.1628	4.6904	5.5206	4.6974	4.3713	9.8666	4.9785	9.2012	9.9613	9.108	9.9671	9.5652	9.5155	5.0987	9.5769	10.0691	10.0756	5.5569	9.5063	10.7252	4.7789	4.7828
TRAF1	6.5211	7.0779	6.3957	6.3921	6.4401	6.6532	6.7142	7.5793	7.4852	6.9865	7.2871	7.1031	7.1598	7.8395	6.9641	6.5397	5.9893	6.6918	6.6676	7.0158	6.2265	8.1705	7.8532	7.2582	8.466	8.5682	7.3196	6.5311	7.4519	6.3516	8.5055	6.5063	8.055	7.045	6.6449	7.7403	7.3424	8.9491	7.0954	7.6758	7.4678	7.4682	8.1716	8.6014	8.1006	8.125	9.9761	7.8224	5.9583
MADCAM1	6.8851	5.61	6.4987	6.0797	6.5892	6.5882	6.3108	7.087	7.6051	7.0471	7.0036	7.2916	6.7506	7.3416	7.124	6.5755	5.8758	6.3923	6.4059	6.3701	5.7422	8.5518	6.781	8.2179	8.2359	9.2449	7.5691	7.0587	8.398	7.6661	8.5606	6.3502	8.8137	7.3445	7.3453	8.1116	8.4725	9.13	7.3317	6.4564	7.2746	8.0778	7.9536	8.0825	8.5097	8.6549	8.5275	6.5951	6.5213
TNFAIP8L2	6.8772	8.699	6.9932	7.1275	5.6886	7.0022	6.4107	7.0093	6.9668	7.4139	7.1269	5.8236	7.5217	5.8955	5.8971	6.7036	7.4084	6.4438	7.8153	6.9448	7.2683	8.8906	7.7477	7.2422	7.9947	7.8384	7.3435	7.0586	7.4187	7.7134	8.6315	7.1263	8.0176	7.2812	6.7705	7.8876	7.6151	8.6131	7.4117	8.0995	7.964	8.1576	8.0844	8.3953	8.4723	7.8348	8.7144	7.8658	7.4196
CTLA4	5.3057	6.0603	5.9441	5.6473	4.3847	4.7961	5.1454	5.3211	5.4186	4.9686	7.7398	5.5052	4.6694	5.9793	6.4305	5.8954	4.6137	5.0644	5.6923	5.771	4.111	8.8871	8.9178	7.5414	8.3737	8.6426	7.766	5.7006	8.3841	6.7129	9.416	6.5479	8.3734	7.7667	4.5198	9.2011	7.8234	9.4326	6.8427	7.7441	8.4272	8.2446	9.5343	9.2603	9.3198	8.4053	10.2056	8.7327	5.9227
NLRC3	7.402	6.4037	8.0662	6.8523	6.3655	6.7305	6.9248	7.8526	7.5344	7.3453	6.95	7.049	5.2371	8.8833	6.3779	5.5397	5.6549	6.8479	6.5968	6.8235	5.5673	8.6583	6.6464	7.6425	7.939	9.0111	7.6662	6.2316	7.8746	5.5013	8.8366	6.4521	8.5444	7.3023	6.6139	7.5618	7.0394	8.6054	7.4381	7.9104	7.9291	7.2998	8.7554	8.9617	7.5477	8.309	8.4143	8.0587	6.254
LAT2	6.7029	7.8813	6.9429	7.1775	6.0537	6.5186	6.7536	7.4818	7.1056	6.9948	7.4905	6.9592	7.8373	7.1955	7.0551	7.4646	6.9671	6.6807	7.4673	6.6275	7.4586	8.7001	7.7676	7.2606	8.0383	8.269	7.0815	7.0133	7.4694	6.9564	9.0956	6.8857	7.9702	7.3691	6.4871	8.0114	7.3564	8.1967	6.996	7.6521	8.0105	7.522	8.0146	7.9366	8.1646	7.5594	9.5894	7.7108	6.7689
SPAG4	6.8187	7.1112	6.9935	6.7242	5.9542	6.5448	7.061	6.3491	7.5536	6.5939	6.9965	5.8522	6.7941	5.8367	6.4157	6.2127	6.8859	5.845	6.5692	6.3496	7.138	7.5383	8.3978	6.8899	9.0673	8.8417	8.0574	7.1674	7.8303	6.815	7.7181	7.3832	8.9473	7.857	6.4686	9.1415	6.7944	9.25	6.9316	8.5322	8.017	8.0456	6.5867	6.6406	9.2021	9.0683	7.8427	8.5448	6.9286
GCAT	7.7311	8.5062	7.2897	7.2499	7.7414	7.9897	7.9049	8.5537	9.0714	8.4398	7.8891	7.233	8.1299	7.6349	8.5314	7.8851	7.5848	8.1603	7.801	7.9027	8.1675	6.6573	7.8246	8.1064	8.5601	9.3168	7.7249	7.8779	7.0381	8.2948	6.5052	7.9978	7.9229	7.5345	8.1002	7.1517	7.4876	7.8143	7.9118	7.2464	7.1058	7.946	7.1162	6.9055	7.1304	8.8385	6.1309	7.2866	8.1898
TPH1	7.8591	7.5941	8.6549	9.1763	9.257	8.1066	7.8827	7.6535	8.2497	7.722	8.013	7.7478	6.96	9.5592	9.5428	8.57	9.1416	7.5583	7.7942	8.5216	8.5822	8.7042	8.1252	7.2899	6.6249	6.8916	8.4227	9.3223	7.6179	8.7102	8.2379	8.4095	7.5153	7.0147	9.1034	7.4501	8.2062	7.7622	9.3185	5.6824	8.5299	6.1771	8.7346	7.3376	7.7867	6.345	5.9023	6.7247	9.3299
DOPEY2	8.3067	8.0414	8.3845	8.8047	8.6702	8.0123	7.5574	7.8818	6.8983	8.5069	7.7634	6.8326	9.0928	8.0852	8.5308	8.3914	9.1646	7.2789	8.1868	8.6797	8.2311	7.8003	7.8024	8.3605	6.7675	6.355	8.3077	8.2631	7.8963	8.2621	7.2443	8.6474	7.4868	7.8477	8.4524	7.92	8.3423	6.8969	8.696	7.7087	7.9408	7.9475	8.4209	8.2532	6.8178	7.0758	6.9534	7.8274	8.6056
ATXN7	7.9258	5.9581	8.0086	7.8316	8.1302	8.4399	8.106	8.2561	8.5163	8.2735	6.1447	7.0506	6.0564	6.3059	6.4549	6.4093	7.5644	8.5477	7.2417	8.0055	6.4107	8.0153	7.9892	8.5046	8.5817	8.6149	7.7642	7.0291	8.0418	6.97	8.2593	7.4951	7.8264	7.7983	8.4531	7.6746	8.2509	8.3579	8.2979	7.4281	8.2747	7.354	8.147	8.0266	7.8772	8.6488	8.4264	7.4451	6.7861
CYP2C18	9.6634	8.8628	8.4633	6.396	6.6274	9.402	8.6627	8.4414	6.548	8.7467	8.3585	8.1555	8.5766	6.5604	6.866	8.1341	7.7786	9.2806	8.885	9.1843	6.9492	7.3205	7.8606	7.767	7.4368	6.0335	8.6971	7.6261	8.5852	7.9691	6.9023	8.654	8.4918	8.68	7.2421	7.7307	8.8944	7.5787	8.5574	8.6851	7.1687	9.01	7.251	6.9344	6.5284	7.2918	4.6094	7.8391	7.6892
TMEM119	7.5042	7.2814	6.922	7.537	7.2279	6.6295	7.5335	7.1625	7.4033	7.4093	7.0593	7.0314	7.8785	7.2156	7.4029	7.4544	7.2172	6.12	7.5431	7.1847	6.8658	8.6537	7.8082	7.0948	7.0963	7.5887	7.6699	7.6058	8.1187	7.3481	9.3351	7.2868	7.9743	6.9933	7.6259	8.4467	7.0138	8.0432	7.7992	8.4242	7.7374	7.6542	7.7434	7.4317	8.1725	7.1216	9.2213	8.8434	7.9531
TCL1A	6.4673	8.2919	4.9344	6.3274	5.9166	5.3193	5.6482	8.8025	6.9017	5.7683	7.332	5.5533	7.2368	7.8532	5.237	6.901	5.0795	5.151	7.39	7.5724	5.5749	11.0006	6.9158	7.0144	9.3582	10.3485	7.2566	6.3564	8.6813	5.5382	11.5754	6.5509	9.3951	5.2097	4.9839	8.1755	6.3573	8.7478	5.4739	8.3307	9.561	6.0723	9.3047	9.39	8.8134	6.4329	10.1776	6.83	6.4095
CLEC3B	7.107	9.1326	6.7995	7.6606	8.1199	6.8267	7.647	7.5558	9.0657	7.8903	7.0816	5.879	7.9831	6.3914	6.6925	7.4106	7.384	7.3437	7.3717	6.6087	7.8707	7.455	7.2382	7.1736	8.0091	7.7768	8.1601	8.6695	7.9772	7.8186	7.5219	8.0465	7.5766	7.1559	8.1641	7.3995	6.9097	7.8181	7.0981	7.5043	7.1527	7.7761	7.1849	7.9185	8.0735	9.0527	8.0111	7.8797	8.7183
PTGDR	8.5873	8.6976	8.7852	9.5807	8.8656	9.0756	8.3152	8.1335	8.5222	8.5533	7.9744	7.9784	8.7104	8.2236	8.031	9.0135	9.4208	8.6683	9.03	8.8635	8.9089	7.7497	7.3028	7.9162	8.0967	8.0181	8.2157	8.9258	8.8685	8.4332	6.9401	7.9759	7.1081	8.6894	9.3229	6.8303	8.3409	7.3835	7.7277	6.951	8.1217	8.114	8.0006	7.8233	7.5982	7.9813	5.9539	7.4353	8.4051
WFDC1	7.7779	8.4917	7.0454	7.4718	7.3545	7.4754	8.1027	7.9434	8.6896	8.5803	6.9676	7.3463	7.9949	7.5155	7.608	7.367	7.9077	8.0138	7.6828	7.1983	7.668	7.0809	7.3384	7.736	8.017	8.1737	7.7443	7.2775	7.297	7.4659	6.4095	7.8371	7.8308	7.3366	8.1367	7.1118	7.0183	6.6782	7.9475	8.2185	7.8595	7.2636	6.9756	7.3649	7.31	8.7778	5.2595	7.3873	8.2821
FAM49A	7.2084	7.3317	6.9935	6.3788	6.7331	6.2255	6.5296	6.1712	6.6105	6.5454	7.3917	6.7198	6.6437	7.0079	6.8224	7.0471	6.7452	6.2396	6.9671	6.7896	6.6231	8.5519	8.2921	7.3272	8.2699	8.0666	8.0049	7.2056	7.6101	7.1248	9.4436	7.4622	8.5231	8.0333	6.9899	8.7267	7.7734	9.0859	7.0079	8.4035	7.5479	7.6804	7.9883	7.8397	8.3343	7.4981	9.7236	7.9284	6.5208
FOXA3	7.8307	8.026	7.301	7.7467	8.1589	7.4754	7.9994	7.9783	7.7235	8.0595	7.8189	7.7655	8.8415	7.8234	8.6438	8.3458	7.7672	7.479	7.9222	7.5172	8.2714	6.9901	7.6847	8.1384	8.0706	7.3243	8.1761	8.6902	8.019	8.5192	6.5756	8.8039	7.2937	7.8688	8.1448	7.1935	8.4948	6.8528	8.5997	7.2411	7.2804	7.4663	7.4836	7.9775	6.7057	8.0622	4.7816	7.6848	9.0686
MTHFD2L	7.3258	9.2754	7.7172	8.4117	7.6396	7.1286	7.0442	6.8574	6.5537	7.6097	9.0017	7.0559	9.1961	8.0754	8.129	9.1271	8.6023	6.8346	8.5861	7.5934	9.2225	7.9603	7.7782	7.9859	7.0141	6.9048	7.6667	8.1752	7.8377	8.6379	7.2482	8.1368	7.3191	7.6904	7.4517	7.3264	8.4167	7.5861	7.4162	7.7447	7.303	8.3935	7.9518	7.588	7.5616	7.2378	7.0883	7.4145	8.6183
F2RL2	6.9264	5.7496	6.9344	6.5427	7.3505	6.3621	6.6694	6.8844	5.8968	6.5634	7.2641	5.9942	5.4988	5.5675	7.6565	5.9553	6.247	5.9719	6.7679	6.7843	5.0719	7.6271	8.9719	7.6992	8.1663	8.0791	8.6041	6.4453	8.2581	7.3271	7.5751	7.5154	8.5426	8.9647	5.3097	8.5729	8.027	8.9469	7.5442	8.7474	8.1666	7.6779	7.3626	7.8943	8.9155	8.2251	7.1784	7.9048	6.5977
NEK7	7.655	8.0806	7.9448	8.4527	8.0072	7.2625	7.0112	6.7526	5.5518	7.2818	8.0653	7.201	8.6167	8.2624	7.9636	8.6808	8.5206	7.4625	8.288	8.3411	8.5518	8.217	7.6277	7.6039	6.5773	6.0914	8.1377	7.9948	8.1566	8.1557	8.5659	8.0496	7.8222	8.3777	7.7505	8.0844	8.3593	7.8775	8.2923	8.4748	7.666	7.8295	8.0642	8.1325	7.5237	5.3007	8.4609	8.0636	7.746
SCNN1B	8.6545	8.0039	8.6103	8.9408	8.2145	8.9331	8.2177	9.5226	10.4188	9.276	6.3333	8.9829	8.4022	8.4152	6.9503	7.8248	8.1637	9.2119	8.0283	7.9508	8.1302	6.2102	7.6791	7.7961	8.5003	7.5078	7.4466	9.8918	7.6406	8.6393	5.5006	8.7661	7.3519	7.8614	8.608	5.8983	7.8659	6.4928	8.1043	6.4126	7.2437	7.8997	8.1835	7.7264	6.1891	8.8022	5.8309	6.6682	9.4572
LPCAT2	7.5815	6.9747	7.7189	7.4123	7.7392	6.2731	6.8103	6.0865	5.1503	7.3592	7.9762	6.8131	7.6221	8.0248	8.495	8.4224	8.7274	6.0645	7.8803	7.9044	8.1236	8.2084	8.8266	8.2467	6.9352	6.4942	8.6899	8.2304	8.5551	8.8657	9.0399	8.6039	7.6891	8.7828	7.9426	8.2892	8.7607	7.6027	8.3776	8.8175	7.2446	8.0057	7.9564	7.7864	7.7722	5.4038	8.2998	7.9681	7.5578
PTPN21	8.2915	7.8491	8.4872	8.7593	8.5467	8.771	7.9695	8.6353	8.3987	9.0485	8.1127	9.0442	8.0574	8.9901	8.5046	8.309	8.777	9.271	8.1464	8.476	7.792	7.4472	7.3343	7.5877	7.7723	7.1479	7.9092	7.7032	8.1369	8.1757	6.9344	8.2309	7.7005	8.1647	8.783	7.2358	7.9696	7.0367	8.5621	7.6213	7.2696	6.9847	7.6775	7.068	6.9634	7.2396	6.6281	7.2548	8.0326
BCAR3	7.6922	8.936	8.1365	8.7733	8.2214	8.1368	7.4553	7.6637	6.6943	8.3653	8.4514	7.7725	8.5495	8.2617	7.9234	8.8158	8.9808	8.3269	8.7887	8.5642	9.253	7.868	7.685	7.9631	7.2114	6.0736	7.7414	8.0896	8.4267	8.5401	7.6111	8.2798	7.6891	8.4878	8.1562	7.7067	8.3945	7.2287	8.5953	8.2276	7.4076	7.9089	7.7294	7.2716	7.2414	6.227	6.8425	7.4241	8.2707
XRCC6BP1	8.7652	9.6855	8.535	8.9421	8.5011	8.5097	8.2965	8.5313	7.6516	8.5937	9.0827	8.2903	9.018	8.4085	8.7553	9.1591	8.6974	8.2517	8.9783	8.7526	9.3208	7.2533	7.3401	7.7956	7.2143	6.247	7.4378	8.2334	7.7244	8.5455	7.0884	8.0228	7.3637	7.8255	8.3373	6.8158	7.6069	7.1365	7.4916	7.6595	7.2624	8.0219	7.3049	7.2077	6.6647	6.6698	5.9718	7.3302	8.5327
POLR2J4	8.1704	6.3465	8.5837	8.4719	8.2754	8.3203	7.7913	7.8717	8.0818	8.1637	6.1259	8.1022	6.6495	7.97	7.8319	6.3512	7.3637	8.0408	5.9285	8.452	6.2212	7.9947	7.8734	8.0707	7.5752	8.4319	8.1165	7.0572	8.2665	7.3158	8.1383	7.4668	7.8957	8.2452	8.1631	8.0821	7.5942	8.1033	7.8856	7.603	8.0689	6.8734	8.6129	7.8206	7.97	7.6567	8.4532	7.9917	6.65
MX2	7.0894	6.4463	6.4859	7.0438	6.5299	6.4067	7.1027	6.9788	7.4624	6.8444	7.4006	7.4501	6.8081	8.1145	7.2613	7.1665	5.9343	6.677	6.1736	7.0444	5.3114	8.0335	8.2741	7.3821	8.5783	8.1815	7.4369	5.8855	7.3541	6.3986	8.8421	5.9857	7.9865	7.5471	6.107	7.7998	7.3886	8.2316	6.6095	7.5469	7.4931	7.8096	8.0872	8.2207	8.0495	8.0921	10.1403	8.0716	6.48
EHHADH	8.7874	7.6453	8.8485	8.358	8.5135	9.5197	8.8392	8.6254	7.7274	8.8251	7.7399	8.1717	7.7628	7.7672	7.7949	8.1964	8.7778	8.5296	8.789	9.3142	8.121	7.2425	7.2206	7.7623	7.5784	7.1232	7.7868	7.6877	7.9164	8.164	6.8775	7.8373	7.5259	7.827	8.0478	7.2022	7.7858	7.1379	8.1276	7.9545	7.9659	8.0282	7.4708	6.9401	7.0854	6.7403	5.9374	7.3772	8.0247
PLA2G4C	7.0947	6.7031	7.7437	6.8907	6.8278	7.5413	6.7481	7.4189	7.8093	7.0942	6.9765	7.6421	7.3147	8.1156	6.8979	6.9941	7.7739	7.6305	6.924	5.9738	6.0005	7.638	7.4286	7.0766	8.0347	8.8507	7.5794	7.0766	7.6055	6.4368	8.049	6.0498	7.7089	7.205	6.9836	7.1942	6.1235	9.029	6.3723	7.4158	8.1083	7.2633	7.1112	7.1177	8.5257	7.9212	8.709	7.8249	6.05
LOC100133019	8.1012	7.6429	8.902	8.2812	8.4292	8.3825	8.3648	8.6021	8.2941	8.9438	6.4384	7.7471	7.4753	7.2319	7.1815	7.4185	8.2077	8.8688	7.3369	8.6597	7.3852	6.5575	7.6883	8.5273	8.503	8.0691	7.7261	7.7075	8.8047	8.0344	6.8456	7.8474	7.6209	8.5844	8.2116	7.5958	7.8182	7.3101	7.5823	7.1029	8.0857	7.2499	8.2349	7.6201	7.342	8.6775	6.5536	8.165	7.4301
SP1	8.1086	6.4736	8.4573	8.5403	8.2978	8.1087	8.1517	7.2576	7.3908	7.7203	6.7014	6.355	7.0682	6.2139	6.4971	7.204	8.8033	8.1917	8.3162	8.3557	8.1205	8.5485	7.8924	8.082	7.5678	7.428	7.8038	7.626	8.4603	7.8757	8.4368	8.1242	8.0819	8.1689	8.0469	8.4863	8.283	8.2285	8.487	8.3971	8.5508	8.086	8.724	8.5584	7.9814	8.25	8.4938	8.2718	8.3561
RABEP2	8.37	7.4857	6.8895	6.4955	7.2573	7.8139	7.5889	8.5244	8.9374	8.1441	7.6946	8.807	8.5118	9.6427	8.563	8.2709	6.7691	8.1308	7.0385	7.3607	6.9904	7.2593	7.5548	7.8128	8.9037	9.6557	8.1131	7.5692	7.8723	8.0487	7.7516	7.585	8.1456	7.7671	8.4586	7.5892	7.4473	8.1594	7.5004	7.6529	7.2071	6.4207	6.7425	6.313	6.7843	7.9862	7.0658	6.5828	7.2454
KCNS3	7.941	9.5721	7.2222	8.2549	8.6402	6.6212	7.7249	7.4766	6.5319	8.1395	8.2171	7.3457	8.1959	7.8859	6.6439	7.6091	7.3643	7.0914	8.5707	8.5052	9.25	8.7583	6.9314	8.9228	8.5033	8.6287	8.2448	8.8252	7.0938	10.0192	6.342	6.8216	6.6042	7.9151	8.25	6.7038	6.9697	8.4204	6.6913	7.8164	8.0518	7.2011	8.473	6.6347	6.9981	6.9352	6.087	6.8219	7.2575
TLR3	6.777	9.1919	8.8653	8.1358	6.9979	7.941	7.5595	7.2401	5.6343	7.2809	8.3375	7.1717	8.3124	8.5779	6.4352	9.0391	8.7831	8.037	8.9329	7.9341	9.4562	7.4303	8.0725	8.5246	7.0304	6.4705	7.9967	8.0484	8.2217	8.555	7.5399	8.5543	7.0717	8.2986	8.4295	7.7683	8.5678	6.7617	8.1822	8.2963	8.2087	7.9031	8.0592	8.0095	7.5966	6.8678	5.6959	7.5761	6.7605
DHRS11	8.9458	9.5664	9.2104	8.8431	8.9377	9.4658	9.2148	9.4818	9.0452	9.6464	9.2784	9.5428	9.9152	9.1643	9.225	9.6314	9.4408	9.5892	9.3615	9.7024	8.9211	7.0361	6.7183	7.9163	6.7678	6.4516	7.2385	8.7683	8.4201	9.0258	5.8053	8.6018	6.9234	8.6465	9.018	6.4062	7.9181	6.3014	8.2412	7.3487	7.6113	7.7436	7.7321	7.3406	5.6945	6.4719	4.3802	6.8263	8.6257
NHEDC2	7.1058	7.0714	6.9112	6.9744	5.9239	6.0013	5.8633	6.9856	6.1943	6.489	7.7781	6.6076	6.9881	8.0784	7.1733	7.7542	6.3609	5.7778	6.537	6.2606	6.3546	7.6031	8.3526	7.5286	7.9071	7.4442	8.3816	7.3145	8.1158	7.4478	9.0066	7.0502	9.0907	7.8974	6.7238	9.1208	7.4306	8.5331	7.7266	8.5011	7.6269	7.5142	7.493	7.4812	8.3166	7.2655	8.8186	7.8949	6.8678
SAA4	5.9798	6.1912	6.96	6.1331	5.9922	6.2454	6.4616	6.5579	6.9112	6.0071	7.7415	6.5891	6.3269	5.8888	5.8574	6.0928	5.8415	5.9834	6.0686	5.7574	6.2924	7.6936	10.0751	9.5128	9.2987	8.6468	6.6481	6.006	8.2259	6.5641	7.2258	6.1572	8.1571	7.0385	5.6652	7.9094	9.5901	9.1762	6.1064	8.4766	8.8287	9.0151	7.4145	6.612	9.2934	8.9682	6.9804	6.4371	6.3949
CXCR6	7.0174	8.174	8.1002	6.7203	6.5256	6.5716	6.4676	6.7788	6.3513	6.2285	7.4288	6.338	6.7593	7.0822	6.883	6.8134	6.3259	6.6751	7.4496	6.9031	7.9994	7.9955	8.251	7.8075	7.9477	7.5753	7.9708	7.9353	7.5455	7.3776	7.9298	7.2127	8.4527	8.386	6.9401	7.6502	7.8503	8.2694	7.4624	8.3622	7.7894	8.5159	8.6382	7.7095	8.496	7.7519	8.0489	7.9764	6.8976
FMNL1	7.1346	6.4437	6.8004	6.5883	6.2603	6.6085	6.9112	6.8002	7.4843	6.7615	6.8317	7.1656	6.8877	7.3065	6.7674	6.5475	6.0943	6.7925	6.9949	6.6572	5.5454	8.139	8.1634	7.5515	8.4936	8.73	7.7426	6.6494	7.6453	6.5461	8.8738	7.2127	8.3802	7.7128	7.2953	8.1361	7.4967	8.8545	6.8953	7.852	7.6578	7.4468	7.7249	7.9759	8.1189	8.285	9.1609	7.8265	6.3665
RPUSD3	7.7983	7.7997	7.3858	5.9507	7.2341	7.5239	7.1513	7.6725	8.4566	7.4696	8.4613	7.7648	8.874	8.6362	8.6118	7.9323	6.4808	7.5727	6.7782	6.8888	7.2973	7.4908	7.4456	7.2117	8.3026	8.662	7.1131	7.3845	7.7425	7.8124	7.4322	7.6311	7.8727	7.44	6.961	7.5439	7.3928	7.9426	7.3881	7.0894	7.0739	7.2837	6.378	6.1627	7.2302	8.5473	7.0569	7.358	7.6573
UGT2B28	8.507	9.0848	7.9209	8.2491	8.3194	7.8383	8.2853	8.8623	8.0401	8.4466	8.5847	8.8095	8.8039	8.9162	8.2521	8.4596	8.6845	8.0835	8.5086	7.6671	8.9451	7.1422	7.6416	7.8948	7.5767	7.046	7.9158	8.3581	7.9729	7.6777	7.0192	8.3652	7.1557	7.2968	8.1606	6.9664	7.3208	6.4365	7.2594	7.9869	7.7008	7.6554	7.7728	7.3309	6.9288	7.0868	6.0048	7.6503	8.4105
TBC1D9	7.3606	7.0638	7.7539	8.0997	7.0428	6.8267	7.4941	6.9693	6.1413	6.9536	8.4541	7.4606	7.8761	8.6702	8.3152	8.6503	7.8724	6.585	7.6716	7.7335	7.5525	8.7044	8.2181	6.9919	7.2693	7.5439	8.0526	7.6601	8.3601	7.312	9.228	6.9996	8.4446	8.0803	7.2515	8.9244	7.6415	8.6778	7.9839	9.0723	7.9737	7.9246	7.8883	7.9164	8.4689	6.7433	9.2484	8.3661	6.8755
TSHZ3	7.2327	7.2091	7.095	6.8887	7.0134	6.7697	6.6512	6.7011	7.7405	7.0103	7.2041	5.8436	7.0078	7.6132	7.9073	6.5474	6.863	7.2757	6.8241	6.6283	6.2025	7.4008	8.4536	7.1212	7.8558	7.1194	8.1146	7.2737	7.5192	7.432	8.0349	7.259	7.8855	7.7425	7.6663	8.4017	7.5506	8.0917	7.7515	8.0303	7.3166	7.2105	7.336	7.6204	8.1248	7.7397	8.867	8.3706	7.5483
SERTAD4	8.2137	8.1397	8.5064	8.5449	8.0422	8.027	7.4254	7.7927	8.0408	8.3368	8.2494	8.2514	7.711	8.5886	8.3873	8.7306	8.245	7.7979	8.1491	8.5572	8.3713	7.3239	7.2954	8.5079	8.2966	8.4286	7.236	8.1979	7.7584	8.742	6.1334	7.7575	7.0047	7.6603	8.7801	6.6527	8.3524	7.6983	7.8554	7.3453	7.0645	7.2372	7.8121	7.5726	7.1283	7.4276	5.0774	6.1403	8.2562
C11orf52	8.0799	9.6382	7.8931	8.094	8.1601	8.8965	8.8202	9.1133	8.8517	8.8518	8.1714	7.835	8.8735	8.2462	7.6992	8.5274	8.4851	8.9643	8.5524	8.1721	9.3024	6.8665	7.294	7.9028	7.6146	7.5567	7.2369	8.6753	7.563	8.2382	6.3758	8.6887	7.4314	7.816	8.6055	7.1028	7.3948	6.7461	8.0498	7.1716	7.4967	7.5769	7.2697	7.3875	6.9002	7.6153	6.2064	7.214	8.714
RASGRP2	7.1412	6.4653	6.6121	6.7008	6.1405	6.3599	6.4303	8.2841	8.115	7.3186	6.6388	6.6927	6.1618	7.1118	6.022	5.7413	6.0927	6.6645	6.7232	6.8677	5.9146	9.2163	7.1633	7.1641	7.7908	9.0895	7.3623	6.6976	7.7956	5.9135	8.83	6.334	8.3789	6.5071	6.9966	7.5639	6.8422	8.3472	6.7517	7.3082	8.3915	7.377	8.3378	9.1358	8.0094	8.2364	9.2039	7.5288	6.6955
MYH10	6.5698	6.7356	7.0319	7.2093	6.8559	6.5307	6.3688	6.1699	6.9364	6.9449	6.9682	6.6855	6.6681	8.0171	8.4237	6.6964	6.5506	6.3479	6.4381	6.7747	6.6021	7.9301	8.1065	7.227	7.4733	7.8675	8.175	7.095	7.1222	6.5064	8.2283	6.903	7.9937	6.7999	7.5174	8.3504	7.2181	8.1311	7.3684	8.1805	7.6997	7.1628	7.276	7.5498	8.3762	7.3069	8.3614	8.2649	7.0095
EDN1	8.6062	7.9533	9.0502	9.0273	8.1407	9.4576	8.9417	8.3204	8.0194	9.2117	7.7323	8.8241	7.1006	7.3579	6.9283	8.2128	8.4709	9.7203	9.1885	8.4195	7.835	6.8782	7.7477	8.0921	7.9099	7.0332	7.6017	8.455	8.2305	8.2137	7.6535	8.2724	7.5519	8.693	8.9178	7.2829	8.0393	7.0763	9.1185	7.1604	8.1409	7.5017	7.4365	8.1901	8.1042	8.2549	7.4555	7.9921	8.0375
MAP9	6.6223	6.5335	6.3567	9.1302	6.4396	6.3044	6.3384	6.7362	7.1155	6.6957	7.1585	6.2044	6.6183	8.3625	8.7501	6.6175	6.9949	6.3888	6.5628	6.6596	7.951	8.0802	7.94	6.712	7.7111	8.0802	7.6322	7.0726	7.6093	6.6287	7.9178	6.8455	7.8829	7.1617	6.7025	7.4836	7.2425	7.9343	7.5656	7.7626	8.5703	7.3343	7.1341	7.3357	8.0609	7.0623	8.332	7.8213	6.1524
CD37	6.7196	7.449	6.8404	6.8531	5.8154	5.6111	5.9516	7.2189	6.9876	6.2665	6.9799	5.8313	7.6104	6.6031	5.7544	6.9427	5.9125	5.3375	7.3199	6.5778	5.7519	9.6464	7.6994	7.188	7.4324	8.3252	7.701	6.8157	8.1088	6.5313	10.0568	7.2629	8.5163	6.8255	7.0179	8.5355	6.8508	8.7068	6.5945	8.2255	8.6748	8.2603	8.2908	9.1074	8.4272	7.1563	9.9769	7.873	7.0685
RBMXL1	7.5472	6.7925	7.8895	8.0344	7.8154	7.0154	5.8815	6.1777	5.8735	7.304	7.2548	6.0525	7.0197	6.7945	7.5652	8.2575	8.6437	5.5934	7.9034	7.8612	7.7411	8.6144	7.9472	7.6228	6.444	5.331	8.2086	7.7289	7.9761	7.8983	8.7651	7.8184	7.7201	8.3104	7.1332	8.5085	7.861	7.6513	8.6324	8.3842	8.1555	8.2702	8.6868	9.0526	8.0103	7.2962	8.935	8.1172	8.0998
SLC1A3	6.1109	6.8786	7.0086	6.7652	6.2639	6.2122	6.2972	5.9735	7.0366	6.3481	7.7762	6.5584	6.2906	7.0512	6.715	7.0119	6.6091	5.9913	7.1641	6.5314	6.6093	7.8851	8.5502	7.4778	8.1157	7.1221	7.3767	8.0681	7.1962	6.929	8.1459	7.1127	7.691	7.3112	6.4657	7.2455	8.3928	8.5087	6.3031	7.28	7.4561	7.7083	7.6598	7.3041	8.1889	7.918	10.2881	8.9776	6.9931
CFI	6.4211	6.1157	8.6743	4.7964	5.1399	5.3865	5.7153	5.5283	5.4543	5.6181	7.4796	5.6151	5.0987	5.4817	5.7432	5.6317	5.7613	5.7929	7.1768	7.0991	6.3271	7.0032	9.0634	7.989	7.6931	6.7278	8.98	6.0563	8.6271	6.916	8.1993	6.1888	9.6889	9.6237	6.1191	9.4101	7.7532	8.1122	7.0123	8.6436	8.8187	7.7751	7.0083	7.8349	8.5683	7.2146	7.9745	8.2636	5.1252
HSPB6	8.1345	7.1985	7.3247	7.0412	7.6543	7.3343	8.1752	7.7999	9.9048	8.5185	7.0929	7.2796	8.5018	9.1878	8.7907	7.3211	6.9828	8.5802	6.3408	7.0583	5.7421	6.9444	7.467	6.3232	8.0023	7.8484	9.5192	7.5752	7.5529	6.9126	7.1698	8.2875	7.9571	6.1079	8.5401	7.7367	5.7455	7.8775	8.3109	8.4933	7.234	6.6601	7.2076	7.6291	7.0695	8.2148	6.9375	6.7327	7.7407
EPN3	8.9813	7.4367	7.665	7.4321	7.6692	8.0973	8.3974	8.3938	9.1366	8.5521	8.0064	10.1017	10.0136	11.0348	9.5486	8.9137	7.5023	8.2789	7.6046	7.876	7.271	6.6044	7.6274	8.3545	9.0624	8.5907	8.0854	8.6202	8.6805	8.869	6.4302	8.3761	7.6871	8.2491	8.8517	7.1665	7.6871	7.1457	8.3166	7.1088	6.9834	6.946	7.0866	5.9373	6.0851	7.833	4.9411	6.7928	8.1124
HOXA11AS	7.7166	8.5427	7.1302	8.152	8.5548	6.7667	8.3322	9.7511	10.2824	9.3489	7.8291	10.0972	8.7174	8.9638	8.3335	8.048	8.2324	9.4975	7.7807	6.7099	7.9691	6.9398	7.082	7.9631	8.1251	8.4652	7.2035	7.5503	7.6989	7.9709	6.5039	7.5429	7.0666	7.5139	9.2341	6.9565	7.2841	6.9362	7.3121	7.2217	7.4785	7.1712	7.2318	6.6469	7.0713	8.0883	5.9199	6.8771	8.1516
INSC	7.0117	6.5705	6.7441	6.7553	7.2282	6.522	6.9023	6.6458	6.9764	7.0787	7.3819	6.9578	6.8532	7.2494	7.0407	6.8901	7.6716	6.8914	6.4719	6.389	5.631	7.2363	9.251	8.2805	8.4397	8.0495	8.0621	7.1173	8.106	6.9364	7.6387	6.4948	8.8483	8.3298	6.8024	9.1142	9.2336	8.6016	7.4995	8.2232	8.5239	7.7975	6.9861	7.2787	8.6123	8.2133	5.0159	8.0187	6.6793
IHH	8.6856	8.5758	7.955	8.1678	8.4616	8.9893	9.0224	9.2457	9.1771	9.1476	7.5846	7.9267	8.6704	7.7257	7.5165	8.5072	8.4822	8.9553	8.3055	8.5906	8.1857	7.8411	6.9221	7.8051	7.9058	7.3295	7.0807	8.5329	8.1233	8.4275	6.2875	8.4297	6.9704	7.9539	8.8431	6.9078	7.8373	6.7304	8.1524	7.255	7.8536	7.3362	7.4247	7.333	6.8751	8.1937	4.9799	7.1565	8.7746
FOXA2	6.6208	7.5109	6.2523	7.4568	7.8302	6.5093	6.9451	7.4939	8.3984	7.2923	7.2715	7.9226	7.7699	8.7296	9.1467	7.8307	7.5804	7.5374	6.5792	6.4009	7.8879	7.5053	7.6659	7.9075	8.1783	8.5153	8.0999	8.5648	7.5046	8.5854	6.567	8.5614	7.3615	7.6656	8.35	7.3078	7.902	7.2192	8.1824	7.4312	7.6375	7.4033	7.5102	7.6834	7.3334	8.6729	4.4939	6.7524	8.5991
MST1	8.3461	8.4795	7.6551	7.6822	7.6457	9.1521	8.8156	8.5412	8.3096	8.174	7.7288	7.6057	7.3339	8.0002	9.3171	7.4657	8.1532	8.426	7.058	7.8441	7.7929	6.6852	7.0854	8.0373	7.995	8.9058	7.749	8.7194	7.1175	7.8889	6.3587	7.4793	7.4048	7.8777	7.0552	7.074	6.7091	6.8416	6.5278	7.0222	7.0352	7.0388	7.9441	6.9362	7.3805	8.0838	6.8793	6.8324	8.2252
C1orf210	8.9349	9.2923	8.7884	8.952	8.8164	8.1911	8.0704	7.9216	7.5283	8.9395	9.1352	8.1841	10.3309	8.9815	8.5038	9.6979	9.4476	8.1807	9.4303	9.007	9.1516	7.2063	6.0023	7.7867	6.7408	6.3887	7.9273	8.8215	8.641	9.1017	6.5808	9.2908	6.9716	8.3241	8.5179	7.417	8.1768	6.1562	8.2723	7.8942	7.4579	8.2699	8.0079	7.9363	5.9072	6.0972	5.266	7.5961	8.7343
ZNF367	7.911	8.2021	7.7989	7.8476	8.0125	6.9931	7.0377	6.6983	6.0976	7.586	8.5639	7.0413	8.3437	8.4526	8.8837	8.6311	8.5105	6.7083	7.9529	7.8058	8.3567	8.37	7.4353	7.9206	6.7162	6.8119	7.9194	7.625	8.0917	8.3788	8.6918	7.5875	7.8659	7.811	7.5224	7.8275	8.3337	7.6827	8.3379	8.4454	7.3694	8.2604	7.9755	6.8906	7.7629	6.5533	7.3075	7.4066	8.2483
ATP8B3	7.3078	6.1213	7.4084	6.8888	6.4835	6.4766	6.8978	6.9252	7.1659	6.5232	6.9739	6.7197	6.5018	7.2091	7.3902	6.4938	6.4888	6.4581	5.7334	6.6374	6.2445	8.3298	7.5422	7.7072	8.1159	8.1437	8.4094	6.3811	7.7582	6.5466	8.9465	7.4268	8.2939	7.8403	7.3214	8.7728	7.6504	8.3403	6.6909	8.5765	7.9452	7.3295	7.4394	7.7385	7.5959	7.408	8.0377	7.8138	6.0886
PREX1	6.576	7.3543	7.5719	7.1629	7.4223	7.1036	7.1529	6.9844	7.4044	7.1809	6.7883	5.8985	7.2348	6.7544	5.805	6.8929	7.2139	6.6267	6.9852	6.7339	6.6247	8.788	7.6813	7.2445	7.6385	7.3034	7.1092	7.0061	7.3398	6.5387	8.5713	6.7709	7.5088	7.0802	7.044	7.6168	7.2206	8.1058	6.7065	7.5563	8.3365	7.8728	8.482	8.4046	8.5448	7.7505	9.6119	8.3414	7.2316
C11orf86	8.8401	9.0099	6.2765	7.5424	7.6166	8.8134	8.3542	8.7493	7.8552	8.7073	8.3229	7.4733	8.4053	7.1984	7.9032	7.9533	7.6244	7.9817	8.8075	8.0057	7.9182	7.5786	7.2739	7.6955	8.2192	7.8992	8.4873	8.4349	8.4303	8.1317	6.4375	8.2547	7.5791	8.1423	8.0732	6.9224	8.3571	7.4593	7.8919	7.1551	7.4002	7.8989	6.3714	6.6516	6.6242	8.4356	5.0749	7.7253	7.209
SH3RF3	7.4856	6.4284	6.623	6.961	7.1323	7.38	7.5402	7.1795	8.1069	6.9819	6.3151	6.5306	6.8487	6.642	6.8971	6.2514	6.4874	7.4897	6.6052	6.8879	5.8199	7.7082	8.3827	7.5287	8.3789	8.3548	7.6285	7.0357	7.4066	7.102	7.6036	7.3679	7.7776	7.547	7.0797	7.7288	7.9022	8.3878	7.3682	7.8601	7.177	7.2982	7.4064	7.5334	8.3199	8.2575	8.8123	8.1707	6.5912
LOC728264	7.6053	6.2869	6.8839	5.8359	6.5231	7.309	6.9386	7.6846	9.3799	8.0124	7.1731	7.1439	6.1974	9.6064	8.3841	6.5389	6.4266	7.8208	5.7295	6.467	5.4402	6.7548	7.342	7.3897	9.0074	8.913	8.1872	6.9024	7.6513	6.3372	6.715	7.4298	8.2568	6.6443	7.9272	7.6988	7.0481	8.2388	7.553	7.7509	7.4139	6.5129	6.6829	7.9594	7.6062	8.4551	6.5114	7.246	6.5669
LYST	7.9124	5.8475	7.5662	7.7576	7.6488	7.9449	7.4257	6.5836	7.2989	6.8474	6.8182	6.3079	6.585	5.3528	6.9208	6.541	7.5739	7.401	7.422	7.5519	6.8942	8.1703	8.359	7.9545	8.1424	8.233	8.3383	7.1246	8.2478	6.9913	8.9715	8.1468	8.1204	8.1374	7.5335	8.2102	8.0335	8.5386	7.7764	7.7877	8.4557	7.834	8.3113	8.5697	8.5738	8.9394	9.4822	8.9086	7.6075
SPRN	8.1494	7.2861	6.9282	7.1004	6.9404	8.0463	8.1545	9.0673	9.5366	8.7852	7.4827	9.097	7.3465	9.1917	8.2624	7.2118	6.3265	8.7471	6.5328	7.4196	6.8573	7.0252	7.5374	7.3894	9.0674	9.9836	7.7404	7.0688	7.5674	6.9056	7.0011	6.9713	7.893	7.59	8.2717	7.358	7.4112	8.0659	7.1346	7.0952	7.4554	6.2311	6.4714	6.8791	7.3201	9.0101	6.8405	6.3545	7.0178
GGTLC1	6.802	8.4421	7.5283	7.6202	6.8656	8.2531	7.6418	7.9582	9.2025	8.8524	7.2248	7.5476	8.0432	7.2127	7.7562	8.2865	6.6384	8.6204	7.8634	7.8682	8.1113	7.1369	7.9507	8.3292	7.7038	8.0104	6.5352	7.7318	8.433	8.1385	6.9664	6.4574	7.5487	7.0145	8.6107	8.0359	7.746	8.4266	7.389	7.2884	7.7923	7.0182	7.146	6.2263	7.7001	8.3605	6.3947	6.5678	7.4171
MRAS	7.0694	6.555	6.7855	6.7985	5.992	6.592	7.5195	6.6143	7.556	7.0045	7.5174	6.7574	7.1746	7.0391	7.4383	6.8238	6.7218	6.2472	6.3864	6.36	6.0438	7.9545	8.2922	7.4375	8.0798	8.1056	7.5907	6.859	7.6471	7.308	8.3943	7.482	8.2149	7.6594	6.6861	8.3411	7.8904	8.28	7.3302	8.1557	7.5789	7.6292	7.4441	7.5526	8.0391	7.7271	9.0885	8.0348	6.4146
CITED2	8.0265	7.6723	8.5887	9.1944	7.8746	7.0658	6.5137	6.2499	5.8733	7.9419	8.6392	7.8073	9.299	8.5309	7.6742	9.7236	8.8994	8.0006	8.5385	8.1166	8.3052	8.0865	8.012	7.757	6.583	6.1131	8.3977	8.6259	8.7352	8.7255	8.3419	8.5661	7.7514	8.7556	8.4106	8.5432	8.1318	7.736	8.4119	9.0261	7.7581	7.8574	7.8823	8.3094	8.2301	5.4686	7.7612	7.6758	8.3605
HAVCR2	6.9764	7.6556	7.3312	7.5121	6.0844	6.4192	6.6057	6.0804	6.7443	6.7957	7.637	5.5769	7.6835	6.3666	7.0728	7.5128	7.4546	6.7114	7.8137	6.6572	6.7252	8.3346	7.8037	7.6553	7.7622	7.4038	7.6883	7.5199	7.4847	7.3158	8.7688	6.877	7.7284	8.0893	6.9692	8.0523	8.3219	8.3793	6.8437	8.0217	7.8465	8.1111	8.1221	7.7121	8.144	7.4665	9.8158	7.9154	6.8881
SNAI2	7.2785	7.7284	7.1641	7.8526	6.8697	6.0608	6.8354	5.7129	6.6483	6.9322	7.9828	5.5744	8.162	7.0487	6.7498	7.6907	8.314	6.6278	8.0846	7.2776	8.0561	8.0908	7.9597	6.8817	6.7174	6.7152	8.4846	7.9852	7.7357	8.1182	7.5576	8.0283	8.4738	7.5243	7.2675	8.2334	7.8451	7.2707	7.6587	8.7677	7.8705	7.5115	7.5255	7.9275	8.3116	7.3744	8.197	9.2554	8.8254
ALDH1A3	7.2178	7.3746	7.0474	7.9836	7.0038	6.1574	5.8625	6.285	5.357	7.5891	7.8051	5.502	7.1575	7.2009	8.3539	7.7534	7.4988	6.5145	7.4844	6.5019	7.3067	8.6152	8.9184	6.7065	6.5773	6.0233	8.2282	7.2996	8.3954	8.0229	8.687	7.7317	7.7762	7.749	6.6707	9.1127	7.8502	7.9601	7.6695	8.6803	7.7054	8.3928	8.118	7.6675	8.3462	6.1029	9.6298	7.7719	7.936
MNDA	6.0793	6.8486	6.8211	7.0238	5.0064	4.8645	5.5532	4.8343	5.4405	4.8567	7.3581	5.5897	5.9393	5.9775	6.0637	6.3426	6.3764	5.5115	6.766	6.3251	7.2454	7.8592	9.0785	7.969	7.8856	7.1589	6.8794	6.0855	7.277	7.7137	10.2592	6.739	7.7731	8.0675	5.7663	7.5438	8.328	8.7067	6.1055	8.7702	7.8316	8.5259	8.3085	7.6975	8.9359	8.0871	10.7938	9.2223	5.506
RAPGEF3	7.2209	6.6608	6.6325	6.6315	7.1599	7.0374	7.5671	7.6526	8.739	7.1416	6.5662	6.5188	6.7602	6.9207	7.675	6.0504	6.3745	7.4452	6.5572	6.651	6.6845	6.7964	7.8371	7.6489	8.7472	9.1079	8.0918	7.3111	7.5796	7.1263	7.4105	7.5551	7.9461	7.5924	7.9068	7.9653	7.2577	8.2292	7.2806	7.5321	7.2885	6.9751	6.5643	7.3163	7.8618	8.7566	7.2709	7.5529	7.1475
DNAJC12	7.3928	8.951	6.9306	7.8896	8.4273	6.8534	7.1589	7.5902	7.1285	7.6169	7.5191	6.3823	8.3954	7.5641	8.675	8.2651	8.0412	6.4204	8.3923	7.2516	9.3391	6.7157	7.844	8.0936	7.432	7.1974	8.0168	8.7592	7.5957	8.7724	7.4846	8.5749	7.088	7.5724	7.6543	8.1774	8.2804	6.4755	8.7786	7.9969	6.0766	6.9125	7.5138	7.8831	6.6655	7.5715	6.4945	7.8029	9.3473
LOXL2	6.5673	6.0868	6.0996	6.2203	5.9402	6.4982	6.6532	6.0456	6.0734	7.1245	6.5979	6.2455	6.6307	6.3414	7.1091	6.1224	6.2768	6.2804	5.8598	6.5636	5.4407	7.4942	8.2101	7.6398	7.5544	7.8131	7.7522	6.6907	7.6983	7.1041	7.8758	6.6609	8.3611	8.0563	6.872	8.5621	7.87	8.0087	6.958	7.8619	7.6421	7.15	6.86	6.9258	8.5414	7.3946	9.269	8.9153	7.0721
EOMES	6.4164	7.0998	6.5384	6.4093	6.149	6.3252	5.7023	6.6443	6.4494	5.8051	6.9017	5.882	5.9258	7.0137	5.6828	6.5418	6.168	5.9772	6.6712	6.4361	5.6664	8.9725	7.5386	7.8133	8.2861	8.3322	8.4648	6.6789	7.4744	6.3056	8.6064	7.6552	8.82	6.8981	6.8378	7.7906	7.5138	9.4988	7.1591	7.7404	8.6349	7.5232	8.3938	8.1945	8.7211	8.5619	7.7872	8.1366	7.0779
PRIMA1	8.3756	6.9934	7.3681	5.9333	6.9199	7.6564	8.4335	8.0825	9.4032	8.3847	6.4934	7.3443	6.9886	8.3222	7.8693	6.8765	7.1058	8.3184	6.8717	7.7228	6.1375	7.0477	7.2798	6.9979	8.0328	7.0169	8.5354	7.8309	7.4323	7.0662	6.9895	7.3864	8.4349	6.6836	7.9858	8.7768	6.9997	7.3543	8.363	8.3782	7.8753	7.5701	7.111	7.3926	7.99	8.3083	6.1952	5.7483	7.7091
C1orf216	6.9236	6.9116	6.9714	6.7652	6.6452	6.7675	7.1565	7.1942	8.0908	7.1648	6.6209	6.4439	6.8136	6.6327	6.8454	5.8608	6.2291	7.2261	6.4455	6.0482	5.9258	7.7138	7.8721	7.2971	8.3465	8.8997	7.4799	6.9596	7.4115	7.1544	7.602	7.4744	8.1337	7.2835	6.8531	7.9294	7.4957	8.3073	6.9613	7.7228	7.7089	7.3396	7.125	7.0016	8.1633	8.7474	8.184	7.6792	7.2984
CIB2	7.8555	7.9423	7.8566	7.2499	7.592	7.9219	7.8406	7.7586	8.7757	7.8634	7.9379	8.8342	9.1863	9.3442	9.1917	9.2686	8.0313	8.6853	7.7009	7.1784	8.3949	7.3279	7.142	7.5298	7.8433	7.9891	7.4545	8.2442	7.5642	7.7045	6.6008	8.0208	6.576	7.5346	8.2928	6.8229	7.1173	7.0048	7.4818	6.9421	7.2986	7.2924	7.1385	7.363	7.1336	7.8302	6.287	7.2618	8.5134
SPHK2	8.8227	8.2402	8.2742	7.1645	7.544	8.8273	8.939	8.7389	8.4373	8.9009	7.684	8.6267	9.0237	8.792	8.8378	8.6407	7.3178	8.5004	7.9908	8.5236	7.3064	6.8357	7.2584	7.8578	7.8193	8.0237	7.8886	7.8711	8.2265	7.7601	7.1227	8.2286	7.8236	7.5977	8.4964	7.2385	7.4153	7.4047	7.7006	7.7213	7.21	6.9156	7.138	6.6033	6.7313	7.2979	6.1767	7.1492	6.8625
OGFRL1	7.2954	7.1197	7.304	7.8865	6.5897	6.2763	6.5703	6.2183	6.5095	6.7103	7.9338	6.7932	6.1263	7.7967	7.4575	7.279	7.5543	6.4798	7.3872	7.3614	7.348	8.5416	7.6988	7.3159	7.3396	7.1186	7.7127	7.3424	7.7665	7.2535	9.0404	7.1412	8.0294	7.7455	6.9344	7.9022	7.9039	7.9833	7.4028	7.8994	7.5339	7.4061	8.1833	8.0916	7.9893	6.1816	9.4972	8.2396	7.1363
AFG3L1	8.0192	5.6507	7.521	7.0675	8.2081	7.7102	7.8255	8.3422	8.3699	8.0165	5.6686	7.0128	5.7448	7.2857	7.8425	5.7387	7.052	8.0085	6.8115	7.7952	6.3456	8.11	7.6559	7.8415	7.7934	8.2273	7.6471	7.2207	7.7525	6.7685	7.8378	7.222	7.7839	7.5708	7.6902	7.8298	7.4599	8.035	7.9921	7.4265	7.7281	7.0445	7.7705	7.3005	7.7908	7.5086	8.2327	7.5277	7.2375
RHBDL2	7.1601	9.029	7.695	8.3442	8.0952	6.5601	6.9766	6.6372	6.8413	6.5154	8.2027	7.3822	8.939	7.7982	8.2339	8.3655	8.5565	6.2985	8.2269	7.8635	8.8743	7.1628	7.7909	8.0138	7.1269	7.3153	8.1485	9.0253	8.0089	8.8718	6.9034	8.6764	7.6561	8.2209	8.4931	7.6048	8.2645	7.0904	8.4111	6.8518	8.1542	8.5054	8.1343	8.0506	6.9817	7.1272	4.7311	7.6318	8.8547
NRG1	8.0184	6.4121	6.6242	6.66	7.7067	7.0546	7.5235	7.0826	6.8175	7.1875	6.1611	6.024	6.759	6.2062	8.3502	6.8268	7.2369	6.274	6.5928	6.89	6.7263	7.6559	8.6726	6.7423	7.4721	7.2908	8.3476	6.7203	7.7869	7.6455	8.6839	6.7894	8.4351	8.2028	6.8749	10.2048	7.2583	8.6417	7.6145	8.1193	7.3147	8.3691	7.385	7.0807	8.7448	7.33	8.1143	7.8089	6.9721
DYSF	6.4416	5.8283	6.438	5.5729	6.163	6.5665	6.5407	6.3511	7.4545	6.7967	6.44	5.9387	6.7664	6.8343	6.9883	6.3371	6.4821	6.2926	6.1968	5.7768	5.7768	6.9001	8.5258	7.2744	8.1998	8.1312	7.9397	6.2094	7.2627	6.6146	8.5783	6.7254	7.8891	7.1383	7.0923	8.1046	7.4989	8.5393	6.3186	7.6046	7.6233	7.7005	7.4561	7.1688	8.5442	8.6734	9.6118	8.3966	6.3251
CLIC6	7.7491	5.4967	8.1177	5.2684	4.8997	8.1615	8.1506	6.0913	6.048	7.1515	8.0289	6.0089	7.5709	6.7455	8.1497	5.4676	6.1362	5.7165	7.4878	9.4363	4.3639	7.6019	7.9346	8.2798	7.1228	7.5262	7.926	8.3226	8.1683	7.7327	7.5714	8.4939	7.1735	7.4956	7.7826	7.826	7.6934	7.4741	7.6007	7.5818	7.2131	7.5331	7.8025	7.1677	8.0964	6.4826	8.2572	6.782	7.7556
KMO	6.4522	7.6676	7.0463	6.4489	5.6958	6.3541	6.087	6.8619	5.9742	6.6438	7.5217	6.1734	6.1775	6.5886	6.6755	7.3283	6.3835	5.9798	6.8072	6.003	6.1899	8.7903	8.1512	7.1885	8.0486	8.7151	7.6218	5.8594	7.5583	7.3232	9.1602	6.0834	8.1337	7.8442	6.3592	8.146	6.9979	8.0593	6.676	7.9912	7.9003	7.6615	8.251	7.7399	8.0093	7.9141	9.7291	7.0568	6.1282
CLEC4A	6.6616	8.2056	7.1976	7.7872	6.0799	6.5576	5.7931	6.156	6.0896	6.9518	7.6682	6.6049	7.3471	6.971	6.5925	7.7172	7.4957	6.0708	7.5641	6.9258	7.0754	8.1198	7.9765	7.6281	7.202	6.7953	7.2147	7.0325	7.436	7.6066	8.8089	6.9477	7.6971	8.0087	6.7168	8.1533	8.5028	7.9364	7.0918	7.997	7.106	8.4154	8.2064	7.7025	8.1086	6.8883	10.226	8.0016	7.1822
CATSPER2	8.4678	6.7046	8.0441	7.6041	8.1049	8.5237	8.5603	9.2	8.8937	8.8735	7.247	8.8837	5.8253	9.3236	8.6424	6.0612	7.6868	8.6518	7.1971	8.2929	6.6397	7.4546	7.6836	7.8638	8.0361	8.6743	7.9031	7.6776	7.6283	6.7805	7.1889	7.2197	7.9345	7.8067	8.455	7.1203	7.4246	7.0984	8.146	6.8081	7.0913	6.6697	7.6807	7.419	6.9738	7.7466	6.5299	6.7302	7.0463
FCRLA	6.494	7.8983	5.9983	7.1111	6.0667	5.6119	5.5952	7.5002	6.8579	5.9883	7.9618	7.0968	7.8869	8.7556	6.1919	7.238	5.9327	5.9564	7.7003	6.6876	5.552	9.4118	7.1523	6.5861	7.2034	8.3693	7.4157	7.0604	7.8485	5.0699	10.1471	7.0041	8.6997	6.296	6.0076	7.851	6.3689	8.0799	6.3344	7.8675	8.1347	7.8367	8.4264	8.5448	8.1618	6.7232	9.3878	8.2482	6.4723
ANKS4B	8.3325	9.2979	8.1514	8.148	8.0558	8.3016	8.5669	8.2365	7.2372	8.297	7.7788	7.5855	8.6227	7.4753	7.99	8.6625	8.2912	7.9021	8.6666	8.7078	9.0378	7.5334	7.4581	7.972	7.9341	7.6733	7.3093	7.6526	7.7742	8.5813	6.6828	8.0549	7.4354	7.7894	8.2112	6.8879	8.617	7.2536	7.7815	7.823	7.3012	8.273	7.4566	7.5448	6.4753	7.1707	5.532	7.5319	8.1243
GLT8D2	6.8388	7.6173	6.7518	7.0384	6.6917	6.5028	6.2828	6.07	6.6301	6.4377	6.9892	6.0185	6.5582	7.5016	6.9231	6.43	7.5376	6.6381	7.1649	6.6308	7.4713	7.8073	8.0815	6.7782	6.9332	6.8498	8.0138	7.5405	7.5655	7.6813	7.9552	7.3931	8.2218	7.7233	6.9489	8.0016	7.4338	7.8709	7.0957	8.7768	7.8547	7.4227	7.1398	7.7899	8.1579	6.9373	8.685	8.5919	7.93
HIST1H2AE	8.2626	9.5422	8.1374	8.6345	7.6443	7.7036	8.1052	8.1552	7.3207	8.7762	9.2494	8.1834	9.6476	8.1082	8.6697	9.9856	8.1876	7.9878	8.7995	7.7733	9.4844	7.0875	7.6195	7.4899	7.1726	6.7987	7.3445	8.6154	7.7706	8.8613	6.6464	8.7103	7.5238	8.0617	8.0269	7.5154	7.5539	6.954	7.205	7.7872	7.1371	7.4559	6.9474	7.4733	6.928	6.9317	6.4938	7.5629	7.9909
ARHGEF37	8.6731	8.2307	8.5518	8.1762	7.8095	9.1629	9.2164	9.123	8.895	8.9098	7.6102	8.9496	8.3559	8.3053	7.7256	8.1184	8.0285	9.2528	8.1936	9.0805	7.8753	6.6437	7.2397	7.9257	7.8527	7.6407	7.2882	7.5132	7.7032	6.4356	6.835	7.8703	7.5929	7.3978	8.1428	7.3427	7.9241	7.115	7.8777	7.4603	7.4693	7.3071	7.0736	6.5374	7.3295	7.9474	5.6768	6.5802	7.6186
DIO3OS	7.5185	9.3216	7.5582	7.5502	7.9666	8.4814	8.2778	8.621	9.5449	9.0721	7.9556	8.5292	7.2101	10.0039	8.66	7.8911	7.2138	9.827	7.9552	7.2477	7.4314	7.1186	6.9204	6.96	7.5186	7.9349	6.5172	7.5079	8.0076	6.5284	6.4709	8.3271	7.4112	7.8874	8.9516	6.7857	6.3472	7.1843	7.0585	6.8723	7.7854	7.1963	7.1719	6.9803	6.9187	8.1453	6.948	7.6455	7.5679
CD6	7.105	6.9068	7.2514	6.2724	6.1959	6.8953	6.8904	7.8908	7.9261	7.1685	7.2626	7.2182	6.9694	7.7161	6.3572	7.0777	5.673	7.2471	6.5175	6.5448	6.199	7.9858	7.1499	7.4645	8.4807	9.4389	7.1059	6.6629	7.0806	5.9855	8.0694	7.1907	8.1341	7.0758	7.4822	7.3939	7.1965	8.7872	6.9576	7.4873	7.8852	7.2977	7.5074	8.274	7.8918	8.5302	7.9715	7.3314	6.6591
ADH6	9.0969	9.8985	8.1218	8.4565	7.9011	8.8169	8.7258	8.7415	8.3031	9.3072	8.8456	9.1633	8.6971	8.4052	8.012	8.9616	8.8366	8.9606	8.5918	8.3976	9.1447	7.3292	7.4501	8.197	8.1304	8.0689	7.7975	7.5836	7.9893	8.6845	6.5126	7.9931	7.741	7.7617	8.7364	6.392	7.5867	6.2178	8.4035	7.5988	7.6752	8.029	7.6455	7.3036	6.7432	6.8836	4.6503	6.9804	7.7074
PTPRG	7.5724	7.3862	7.7168	7.0339	7.1936	6.5385	6.2593	6.4097	6.0918	7.2912	7.9552	7.1747	7.3762	7.7978	7.6964	7.5092	7.6216	6.3519	7.0357	7.3557	7.1955	7.351	7.9469	7.4857	6.9721	5.9821	7.6284	6.9166	7.3414	7.6512	7.8926	7.2634	7.5034	7.6624	6.4426	8.2699	8.7587	8.1059	7.6686	7.8118	7.7105	8.0281	7.4384	7.2423	8.0602	7.3165	7.5382	8.322	6.8642
ABCC13	7.4798	9.6476	8.3609	7.9144	7.815	6.6101	7.395	8.127	7.1789	8.1723	9.5025	8.3257	9.106	8.4289	8.3903	9.5332	7.7495	8.1609	8.6262	8.7781	7.9412	6.935	7.9776	8.2368	7.2168	6.8872	7.5462	8.0893	8.5173	8.2136	5.2187	8.8663	7.417	8.2866	6.5908	7.2707	8.0337	6.8134	8.3511	8.6084	7.7532	8.4413	7.5399	7.8743	6.6212	5.4978	5.0691	7.4298	7.914
THAP1	7.3647	8.379	7.2569	8.2183	7.1584	6.588	6.4386	6.4748	5.0914	6.9545	8.8015	7.1335	8.6203	8.4208	8.3405	9.0548	8.2129	6.6332	8.3946	7.4238	8.8827	7.8387	7.5984	7.2296	6.1241	5.8267	8.0067	8.35	7.6488	8.1968	8.5321	7.631	7.9767	7.9688	7.416	8.5112	7.942	7.571	8.0323	8.4487	7.3364	8.0755	7.7896	7.7186	7.4016	5.1825	7.8388	7.6065	7.9205
FOXP2	8.3776	7.8216	8.1536	8.9568	8.6103	8.3486	8.4685	8.3046	8.8709	8.183	7.1395	7.3174	7.1158	8.3819	8.4829	8.0705	8.9409	8.3998	8.2817	8.6491	8.3398	7.7342	6.7658	7.7748	7.9716	8.0503	8.3442	8.5035	7.7131	7.9026	7.1213	7.9439	7.4713	6.553	9.0667	6.8419	7.0107	7.5715	7.7477	7.7636	7.0352	7.1406	6.9367	8.2642	7.5475	7.6624	6.7212	6.9365	8.3134
ARRDC3	6.5108	8.0325	7.3641	8.222	6.5593	6.8677	5.7809	5.5728	4.9343	6.5122	8.1236	6.741	7.4598	8.0987	7.52	8.4575	8.2407	6.774	8.0414	6.9359	8.6173	7.6533	7.8601	7.4365	6.783	6.8645	8.0119	7.1096	7.7555	8.0696	8.6599	7.2892	7.9903	7.9763	7.1055	8.6931	8.3054	7.8509	7.8361	8.3575	7.2738	8.1034	7.7161	7.6722	7.9964	6.5537	8.9922	7.7374	7.6437
LAMA1	9.9541	10.7965	7.6249	9.2906	9.897	7.7335	9.4398	9.7469	9.3693	8.9357	9.67	8.8996	9.4992	9.567	8.0931	10.0049	9.8635	9.7489	9.9814	8.9327	10.7537	7.193	6.5695	8.0335	6.2378	5.865	6.7151	8.1678	8.5442	9.5158	5.3514	8.1335	6.6517	8.3361	9.4491	5.97	7.1207	5.0737	9.5262	6.9373	8.0783	5.6845	7.8082	7.1932	5.4559	5.9525	5.8913	7.1951	9.3843
LOC115110	8.0864	7.1632	7.6197	7.0393	7.7775	8.5649	8.4615	9.0671	9.3053	8.9533	6.4902	7.7816	6.8854	7.3617	7.507	6.3133	7.4939	8.9519	7.1715	7.8437	6.8461	6.5846	7.4616	8.145	8.6124	9.2872	8.0892	7.6154	7.6441	6.9851	6.556	6.6515	7.5533	8.0612	8.3084	6.9374	7.5677	6.8654	7.3509	7.4837	7.9496	7.1402	7.0495	7.0816	6.8234	8.5917	6.6079	7.2964	7.1262
CH25H	6.3176	6.2436	6.2174	6.6213	6.6974	6.1448	5.9944	6.4741	6.1029	5.8151	7.7391	6.5774	7.3068	7.7089	7.3123	6.7481	6.9409	6.747	6.2059	6.3102	6.6561	8.3224	7.5805	7.5218	7.5356	7.1847	8.5744	6.9704	7.8116	7.5389	8.0684	7.6414	7.3971	7.2764	6.8538	7.7854	7.2675	7.9059	8.1495	8.142	7.8103	9.0911	8.3203	8.3336	8.3314	7.1172	8.3282	6.905	7.3535
PPARGC1A	9.3052	8.4416	8.915	9.4833	9.3249	8.8938	8.9652	9.4466	8.6673	9.3695	8.5568	9.3309	8.6477	9.4356	8.6971	9.4311	9.3665	8.8702	8.8747	8.8705	9.2251	7.4748	6.8097	7.8433	7.2032	4.9357	7.7009	8.7063	8.2457	8.6944	6.6647	8.4693	6.6217	8.4204	9.2656	6.8634	7.6125	6.0269	8.6569	6.9194	7.8772	7.5414	8.3118	7.9337	6.2581	6.1394	5.0383	7.83	8.8755
ABCB10	7.6427	7.8153	8.2757	8.3034	8.135	7.2773	6.6385	6.7381	5.9036	7.2231	8.4643	7.0709	8.549	8.1214	8.288	8.4881	8.5272	6.9809	8.6433	8.298	8.3066	8.1792	7.6392	7.4971	6.295	5.7622	7.9203	7.9559	7.9874	8.1195	8.1028	8.0273	7.6504	8.1833	7.5134	8.1295	8.1635	7.5026	7.9946	8.1927	7.3366	8.1046	8.0121	7.8906	7.4589	5.7353	7.9431	7.8654	8.0875
CD200	6.4565	6.8817	7.2168	7.7057	6.386	5.6794	5.8472	6.5434	5.7938	6.2553	7.8293	6.877	6.5232	8.2415	7.2216	7.2283	7.8944	5.7384	7.0047	7.3015	7.2464	8.4803	7.5479	7.4391	6.801	6.587	8.3444	7.5262	8.3036	7.797	8.9898	7.8172	7.9563	7.5517	7.0009	8.2628	7.3477	8.1437	7.7416	8.1838	7.9454	8.1033	7.9523	8.9749	8.0243	6.0789	9.2379	7.5528	7.5675
GFRA1	8.164	7.7139	7.6268	6.9923	7.8772	7.4851	7.6101	6.9785	7.9562	7.3036	7.6284	7.3947	7.1667	7.7605	7.6189	7.4854	7.4882	6.9989	7.579	7.1792	6.8285	8.4067	7.3355	6.8758	6.9968	7.8229	7.4021	8.1238	7.8762	7.114	8.2151	7.3452	8.2763	7.8298	8.0934	8.51	6.5009	7.8097	7.4733	7.5853	7.5459	6.6523	8.0721	8.9305	7.9083	7.277	8.0795	7.1344	7.5207
FAAH	8.4972	7.9408	7.6381	7.4106	8.0859	8.6321	8.8569	9.0863	9.4602	9.0908	7.5114	8.6034	8.1194	8.392	8.2561	7.7659	7.8383	9.1578	7.9232	8.0361	7.9613	6.6413	7.2483	7.751	8.3315	8.5438	7.3354	8.0531	7.4136	7.3864	6.0402	7.8714	7.2277	7.4626	8.5494	6.3455	7.4167	7.092	7.576	6.9051	7.5228	7.1755	7.1042	6.855	6.9765	8.3738	6.1833	6.7113	7.9645
RNF207	8.1749	6.9871	8.0686	7.9351	7.8458	8.5631	6.6503	8.7586	8.9516	8.221	6.5564	8.3219	6.8735	9.0283	8.4841	6.2665	8.0198	7.4568	7.2211	7.9427	6.4714	8.2383	7.2393	7.2371	7.2254	8.2628	8.4477	7.3841	8.0097	7.2861	7.7631	7.1482	8.1238	8.3643	8.0198	8.1015	6.781	7.3461	7.7559	7.4274	7.8177	5.8983	7.5801	7.2895	7.6436	8.1575	6.9434	6.9768	7.2916
SMOX	6.5478	6.1939	6.5614	7.0578	5.7732	6.5273	6.2069	6.2537	6.9579	6.8742	6.6823	7.0658	6.967	6.5596	8.2181	6.6175	6.5702	6.8848	6.5448	6.155	6.6825	7.1247	7.9203	7.0658	8.3183	8.4967	8.4117	6.681	7.1373	7.3026	8.0052	7.5338	8.0677	7.255	6.6314	8.5656	7.5743	8.5674	6.4311	7.3303	7.2529	7.1016	7.1653	7.2269	8.195	8.4437	8.0917	7.6075	7.0972
UBE2T	7.4847	9.0535	7.6629	7.77	7.3261	6.902	6.6212	6.3449	5.5641	6.9893	7.7807	6.5259	8.1008	6.1224	7.7674	8.1034	8.5647	5.8923	8.4092	7.7727	9.1525	8.4819	7.7727	8.4908	7.0281	7.1202	7.8806	7.7789	8.1502	8.5725	8.2229	7.8451	7.6149	7.8045	7.8284	7.9605	8.4115	7.9662	7.9659	8.3241	7.5168	8.9189	8.0254	7.756	7.9381	6.1666	7.1665	7.5854	7.3148
PSD3	8.6536	8.0916	8.1731	9.1437	8.5187	7.9068	8.3896	8.037	7.4182	8.627	7.3381	7.8722	7.0153	8.0299	8.1903	8.2625	8.8934	8.612	7.981	8.8199	8.5637	7.5283	7.5419	7.9284	6.6731	6.9384	7.9753	7.5958	8.036	8.2636	7.5225	8.196	7.75	8.2493	8.4426	8.0166	8.1678	6.8474	8.5351	7.8617	7.5529	7.9693	7.9506	7.1226	7.4222	7.0439	7.1223	7.8857	7.6091
TRIM15	7.7723	8.2451	7.5116	6.8783	6.817	7.5466	7.5176	7.8725	7.385	7.6728	7.1678	7.4149	8.3817	7.8254	8.1538	7.7979	7.0509	7.7184	6.972	7.635	7.1499	6.7407	7.6006	8.1184	7.8966	8.4756	8.3442	7.7	7.7168	8.3699	6.8346	7.7098	7.5934	8.3901	7.4995	7.0522	8.7617	7.2488	8.5793	7.0904	6.6715	7.2871	7.4546	7.0683	6.6228	7.7789	4.8709	6.8034	6.6135
SCN7A	7.9246	6.7565	7.2649	7.3791	7.7386	6.5701	7.9318	6.9628	7.7712	7.3059	7.4831	7.5096	6.9705	9.7227	8.4624	8.0967	7.9884	7.468	7.7613	7.5448	8.0397	8.2337	7.4466	6.6675	6.3828	5.5819	8.892	8.5999	8.1072	6.3524	8.1468	7.688	8.4262	7.4346	8.0096	9.5695	7.8218	7.158	8.2825	8.8441	7.5801	7.7099	8.3617	7.999	7.9272	6.7882	7.2109	6.4895	8.5013
TSEN2	8.782	8.2269	8.516	8.5063	8.8884	8.6319	8.2785	8.789	7.6883	8.5761	7.9005	8.1924	6.431	8.1717	8.0109	7.7969	8.3328	8.4336	8.6555	8.9419	7.9649	7.8858	7.3702	7.543	6.1471	6.3045	7.9342	7.4251	8.4129	7.539	7.4027	7.5905	7.7636	7.7101	8.3357	7.853	7.3812	7.82	8.3936	7.3481	7.4396	7.3534	7.9463	7.1259	7.1293	6.0654	6.5212	7.668	7.5202
TMEM64	6.7327	7.3019	7.0913	7.8651	7.1366	6.3621	6.2583	5.7963	5.9525	6.4576	8.2342	6.5822	7.7806	7.9197	7.7921	8.5514	7.8187	6.3248	7.7232	7.4442	7.5201	8.3586	7.9833	6.9735	6.2977	6.055	8.0146	7.6574	7.8521	7.9448	9.0668	7.6897	7.8994	7.9915	6.8399	8.8578	7.7387	7.6543	7.9022	8.4222	7.509	8.0788	8.027	8.3609	8.0527	6.3241	8.3927	8.0753	8.1441
[truncated: 2,817 more rows]
[truncated: 59 more columns]
