# Supplementary material for: Identification and exploration of pharmacological pyroptosis-related biomarkers of ulcerative colitis
Source: Front Immunol. 2022 Oct 13;13:998470. doi: 10.3389/fimmu.2022.998470 (PMC9606687; doi:10.3389/fimmu.2022.998470)
Supplement: Supplementary file 1 [file DataSheet_1.zip › Supplementary Table S3.xls]

## Sheet: Sheet1
Primer	Sequence(5'to3')	Number
il1b Forward Primer	GCAACTGTTCCTGAACTCAACT	22
il1b Reverse Primer	ATCTTTTGGGGTCCGTCAACT	21
il1a Forward Primer	CGAAGACTACAGTTCTGCCATT	22
il1a Reverse Primer	GACGTTTCAGAGGTTCTCAGAG	22
il6 Forward Primer	TAGTCCTTCCTACCCCAATTTCC	23
il6 Reverse Primer	TTGGTCCTTAGCCACTCCTTC	21
tnf Forward Primer	CCCTCACACTCAGATCATCTTCT	23
tnf Reverse Primer	GCTACGACGTGGGCTACAG	19
trem1 Forward Primer	GACTGCTGTGCGTGTTCTTTG	21
trem1 Reverse Primer	GCCAAGCCTTCTGGCTGTT	19
aim2 Forward Primer	GTCACCAGTTCCTCAGTTGTG	21
aim2 Reverse Primer	CACCTCCATTGTCCCTGTTTTAT	23
il18r1 Forward Primer	TCACCGATCACAAATTCATGTGG	23
il18r1 Reverse Primer	TGGTGGCTGTTTCATTCCTGT	21
gzmb Forward Primer	CCACTCTCGACCCTACATGG	20
gzmb Reverse Primer	GGCCCCCAAAGTGACATTTATT	22
zbp1 Forward Primer	AAGAGTCCCCTGCGATTATTTG	22
zbp1 Reverse Primer	TCTGGATGGCGTTTGAATTGG	21
gapdh Forward Primer	GGTTGTCTCCTGCGACTTCA	20
gapdh Reverse Primer	TGGTCCAGGGTTTCTTACTCC	21
