# Supplementary material for: Identification and exploration of pharmacological pyroptosis-related biomarkers of ulcerative colitis
Source: Front Immunol. 2022 Oct 13;13:998470. doi: 10.3389/fimmu.2022.998470 (PMC9606687; doi:10.3389/fimmu.2022.998470)
Supplement: Supplementary file 1 [file DataSheet_1.zip › Supplementary Table S4.csv]

	logFC	t	P.Value	adj.P.Val	B
MMP3	5.105582923	12.7263361	2.67E-23	1.18E-20	42.45707087
SLC6A14	5.009476355	21.59851279	3.25E-41	6.47E-37	82.77779031
DUOX2	4.914188342	17.4485286	2.34E-33	1.55E-29	65.17929257
DEFB4A	4.583657307	8.910604968	1.28E-14	5.70E-13	22.77096709
CHI3L1	4.566604926	12.24298017	3.25E-22	1.06E-19	39.99500973
S100A8	4.311166831	12.29869833	2.43E-22	8.36E-20	40.27976263
IL8	3.997391954	10.1018393	2.46E-17	2.41E-15	28.93172235
TNIP3	3.882058292	10.89888821	3.68E-19	6.02E-17	33.06843119
REG3A	3.873189491	7.556930579	1.36E-11	2.70E-10	15.92682593
CXCL1	3.814936782	14.71875252	1.12E-27	1.71E-24	52.3683789
REG1A	3.706336289	7.420195626	2.70E-11	5.00E-10	15.25208029
REG1B	3.579290969	5.852563515	5.15E-08	4.36E-07	7.870142619
VNN1	3.417585386	13.20618629	2.27E-24	1.46E-21	44.88130403
MMP10	3.413122496	10.8095113	5.90E-19	8.97E-17	32.60502614
KLK10	3.410769622	7.551900165	1.39E-11	2.76E-10	15.90193463
FCGR3B	3.395420033	9.206506231	2.73E-15	1.43E-13	24.29449913
GPR109B	3.315846141	8.015001237	1.32E-12	3.47E-11	18.21309336
AQP9	3.31164532	8.118805937	7.76E-13	2.16E-11	18.73608355
PROK2	3.244370936	7.73457089	5.52E-12	1.23E-10	16.80897018
DUOXA2	3.242964204	12.40307392	1.42E-22	5.33E-20	40.81254642
DEFA5	3.205622167	6.307849795	6.19E-09	6.45E-08	9.935149499
SERPINB5	3.203710345	10.77584545	7.04E-19	1.04E-16	32.43042247
TCN1	3.168626437	8.587712037	6.89E-14	2.50E-12	21.11699434
DEFA6	3.133857964	6.845766788	4.65E-10	6.32E-09	12.46411477
LOC100288985	3.071798686	8.534356199	9.08E-14	3.21E-12	20.8447115
PRRX1	3.066507718	12.74880493	2.37E-23	1.09E-20	42.57104894
IDO1	3.060743514	9.464860179	7.02E-16	4.48E-14	25.6293515
IL1B	3.052697373	9.521495756	5.21E-16	3.47E-14	25.92243184
CXCL2	3.032518719	11.19494709	7.77E-20	1.50E-17	34.60169299
IL1RN	3.017757964	13.83748988	9.17E-26	1.07E-22	48.03644628
CXCL9	2.978891461	10.45733756	3.77E-18	4.54E-16	30.77749089
SOCS3	2.960253202	11.1470239	9.99E-20	1.88E-17	34.35371355
SERPINA3	2.959840394	9.429065177	8.48E-16	5.31E-14	25.44419498
CXCL11	2.912752381	8.809134591	2.18E-14	9.07E-13	22.25013112
TRIM29	2.885618555	13.42727334	7.34E-25	5.85E-22	45.99088451
MMP1	2.844199507	10.50439637	2.94E-18	3.69E-16	31.02179544
CXCL13	2.843093268	7.482093575	1.98E-11	3.76E-10	15.55704905
LCN2	2.833235961	16.4873221	2.10E-31	5.99E-28	60.77812755
PDPN	2.81887931	11.83440476	2.73E-21	7.61E-19	37.90021227
CTLA4	2.811913957	10.82883212	5.33E-19	8.29E-17	32.70521893
IL13RA2	2.794836453	7.189967252	8.52E-11	1.38E-09	14.12512146
KYNU	2.768413793	11.41106243	2.50E-20	5.79E-18	35.71878627
CXCL5	2.708377833	6.149047196	1.31E-08	1.27E-07	9.206359173
STC1	2.707484236	7.831961014	3.36E-12	8.03E-11	17.29508132
TNC	2.666145484	9.977495174	4.73E-17	4.36E-15	28.28629991
BCL2A1	2.649308539	9.194031002	2.91E-15	1.51E-13	24.23014139
CXCL6	2.640872414	8.548064324	8.46E-14	3.02E-12	20.91463583
FPR1	2.613876026	8.644853083	5.12E-14	1.93E-12	21.40893751
GREM1	2.583280296	9.2666068	1.99E-15	1.11E-13	24.60468551
MMP12	2.581396552	11.33053662	3.81E-20	8.12E-18	35.3027931
MMP9	2.56551133	10.21989267	1.32E-17	1.40E-15	29.54463698
CXCL3	2.559807389	12.53387665	7.20E-23	2.87E-20	41.47901419
TDO2	2.549479475	9.066340158	5.68E-15	2.78E-13	23.57200732
PTGS2	2.544686371	6.735865909	7.94E-10	1.02E-08	11.94039688
KIAA1199	2.533436782	7.02559559	1.92E-10	2.85E-09	13.32814306
S100A12	2.528511823	6.576336216	1.72E-09	2.03E-08	11.18638037
S100A9	2.522174877	8.798696217	2.30E-14	9.50E-13	22.1966046
CCL18	2.509685714	8.064706377	1.02E-12	2.77E-11	18.46331349
TNFAIP6	2.479783744	7.042865909	1.77E-10	2.65E-09	13.41156548
CDH3	2.412320197	12.07132028	7.94E-22	2.47E-19	39.11629573
DUOXA1	2.411326929	10.34517491	6.81E-18	7.84E-16	30.19513951
LAMP3	2.409577833	9.788184089	1.28E-16	1.00E-14	27.3041925
CXCL10	2.408858456	7.84221302	3.19E-12	7.68E-11	17.34635026
C2CD4A	2.398782594	10.85901703	4.54E-19	7.36E-17	32.86173128
C4orf7	2.381729064	6.084190532	1.77E-08	1.66E-07	8.911269286
SELL	2.360595731	7.957190591	1.78E-12	4.54E-11	17.92255797
DMBT1	2.358322824	8.86914603	1.59E-14	6.91E-13	22.55805345
CYR61	2.351509524	9.973998283	4.82E-17	4.42E-15	28.26815214
SELP	2.331929557	9.135144446	3.96E-15	2.01E-13	23.92649319
PDE4B	2.3227867	9.406348313	9.55E-16	5.85E-14	25.32672021
PI3	2.313507389	14.54359718	2.66E-27	3.79E-24	51.51449039
C3	2.31234335	9.481628643	6.43E-16	4.17E-14	25.7161105
CD274	2.302016256	9.629016874	2.96E-16	2.12E-14	26.47921143
C4BPB	2.293817734	10.02114662	3.76E-17	3.58E-15	28.51285367
SPP1	2.269367816	6.292246301	6.66E-09	6.90E-08	9.863156441
THBS2	2.262248933	7.44433585	2.39E-11	4.49E-10	15.3709223
ZBP1	2.257488506	9.909623386	6.76E-17	5.76E-15	27.93410614
CLDN2	2.257188506	10.23055315	1.25E-17	1.33E-15	29.59998847
MMP7	2.223987356	8.720631851	3.45E-14	1.33E-12	21.79662808
LTF	2.216952381	6.147767823	1.31E-08	1.27E-07	9.200523587
SLC6A20	2.194490476	9.250624131	2.16E-15	1.18E-13	24.5221753
MS4A1	2.184413136	5.997031035	2.65E-08	2.40E-07	8.517123698
CFB	2.184179967	12.99843472	6.58E-24	3.49E-21	43.83433439
FGR	2.182579803	9.715586945	1.88E-16	1.40E-14	26.92781308
KCND3	2.161907553	12.71896185	2.77E-23	1.20E-20	42.41965378
EGFL6	2.155565189	6.775514741	6.55E-10	8.62E-09	12.12894672
TWIST1	2.147639573	8.40231424	1.80E-13	6.00E-12	20.1722931
CHI3L2	2.143307225	7.315611225	4.56E-11	7.96E-10	14.73866721
IL24	2.142160099	6.410192216	3.81E-09	4.14E-08	10.40935958
NR4A3	2.138506732	7.008086341	2.10E-10	3.07E-09	13.24364401
SLC2A3	2.129349425	9.34371297	1.33E-15	7.82E-14	25.00295464
CLEC4E	2.129255172	7.896710499	2.42E-12	5.98E-11	17.61918726
GZMB	2.123915764	8.223339161	4.53E-13	1.36E-11	19.26435376
TIMP1	2.115407718	16.99385806	1.94E-32	6.43E-29	63.11266947
CSF3R	2.109347455	7.21667076	7.46E-11	1.23E-09	14.25521414
TGM2	2.109221182	12.23112883	3.46E-22	1.09E-19	39.93441241
RGS4	2.100563218	7.086476337	1.42E-10	2.18E-09	13.62255515
TACSTD2	2.098512808	8.923214393	1.20E-14	5.40E-13	22.83575227
PCDH17	2.091103777	9.572112841	4.00E-16	2.78E-14	26.18448578
PRAC	2.090096059	5.541766062	2.10E-07	1.52E-06	6.506624457
SERPINB7	2.084840066	5.645977115	1.32E-07	1.01E-06	6.959338111
EMR2	2.083907225	9.098637069	4.80E-15	2.38E-13	23.73836194
CXCR2	2.074908046	6.864612402	4.24E-10	5.80E-09	12.55425786
REG4	2.074883415	12.74573622	2.41E-23	1.09E-20	42.55548482
FAM40B	2.074322496	9.413550672	9.20E-16	5.71E-14	25.36396267
GZMK	2.053637603	9.809210407	1.15E-16	9.25E-15	27.41323131
SIK1	2.049714614	9.757374267	1.51E-16	1.15E-14	27.14444022
CFI	2.042413136	8.601290115	6.42E-14	2.35E-12	21.18633532
JAK3	2.014273235	8.404181155	1.78E-13	5.96E-12	20.18178568
PLA2G2D	2.010565681	6.476182685	2.78E-09	3.13E-08	10.71694111
S100A7	1.996610016	4.665016994	8.80E-06	4.53E-05	2.89944715
NNMT	1.995039573	10.67211954	1.22E-18	1.65E-16	31.89230719
FAP	1.993049589	6.961556851	2.64E-10	3.78E-09	13.01947787
CCL20	1.977201642	7.378895976	3.32E-11	6.01E-10	15.04905178
PDZK1IP1	1.967794417	11.77996226	3.63E-21	9.50E-19	37.62025079
MNDA	1.966669294	7.808493393	3.79E-12	8.93E-11	17.17779166
FIBIN	1.959890969	7.433327904	2.53E-11	4.71E-10	15.31671499
CD55	1.957441215	11.27279569	5.16E-20	1.07E-17	35.00432475
OSMR	1.953289327	10.57494899	2.03E-18	2.61E-16	31.3880234
CCL2	1.952432348	8.281148475	3.36E-13	1.04E-11	19.55715716
CHST2	1.952319376	10.28647484	9.28E-18	1.03E-15	29.89035024
GUCY1B3	1.951798686	10.36626398	6.09E-18	7.22E-16	30.30463904
TAGAP	1.947466174	7.668222376	7.73E-12	1.65E-10	16.47878676
SNX10	1.945841872	9.55971695	4.27E-16	2.95E-14	26.12030012
CCL19	1.943751724	6.30136694	6.38E-09	6.63E-08	9.905228231
FCRL5	1.941379639	7.419154752	2.71E-11	5.01E-10	15.24695887
HLA-DOB	1.934481609	7.799494782	3.97E-12	9.26E-11	17.1328428
HAPLN3	1.929074384	10.13141221	2.10E-17	2.10E-15	29.08525062
FAIM2	1.927684072	10.82172361	5.53E-19	8.54E-17	32.66835708
IRAK3	1.924413629	13.58856782	3.24E-25	2.93E-22	46.79727879
IGHV1-69	1.921398522	5.696883406	1.05E-07	8.22E-07	7.182154046
MIR155HG	1.91675665	7.243712756	6.52E-11	1.09E-09	14.38712605
IGDCC4	1.916469951	11.4648325	1.89E-20	4.53E-18	35.99638828
NCF2	1.91433711	8.784473036	2.47E-14	1.01E-12	22.12368642
LAX1	1.911008539	8.621502634	5.78E-14	2.15E-12	21.28959409
COL12A1	1.909348276	6.986381495	2.33E-10	3.38E-09	13.13900635
TMEM163	1.892721182	6.981785193	2.39E-10	3.45E-09	13.11686348
KIAA0802	1.881420361	9.943119009	5.67E-17	4.98E-15	28.10790769
HGF	1.874218227	7.491201043	1.89E-11	3.60E-10	15.60198875
BGN	1.873513136	8.935811046	1.12E-14	5.11E-13	22.90048511
PLAU	1.861776683	9.741129007	1.64E-16	1.23E-14	27.06021784
CTSE	1.856209852	8.229502178	4.39E-13	1.32E-11	19.29554755
PLA1A	1.855809031	9.293173072	1.73E-15	9.85E-14	24.74186708
CTHRC1	1.851310673	7.371003732	3.45E-11	6.23E-10	15.01029563
ANXA1	1.848134975	11.09354738	1.32E-19	2.40E-17	34.07689537
IL33	1.842593103	8.079420754	9.50E-13	2.59E-11	18.53745978
ITGAX	1.84113514	8.652842081	4.91E-14	1.86E-12	21.44978217
FCRL3	1.835416749	5.915317771	3.86E-08	3.36E-07	8.15019383
PHLDA1	1.833250082	9.384762127	1.07E-15	6.42E-14	25.21511673
ARNTL2	1.825833498	13.92472518	5.91E-26	7.35E-23	48.46914764
ADAMTS1	1.823177668	9.941997834	5.70E-17	4.98E-15	28.1020898
KIAA0125	1.80634647	6.708279958	9.08E-10	1.15E-08	11.80947739
EGR3	1.805524138	7.104129492	1.30E-10	2.02E-09	13.70809669
PTGES	1.795101149	7.696867481	6.68E-12	1.44E-10	16.6212387
P2RX5	1.794002299	6.71462473	8.80E-10	1.12E-08	11.83956945
STEAP4	1.778513465	8.077987738	9.57E-13	2.60E-11	18.53023731
GPR176	1.776346962	8.981017702	8.87E-15	4.15E-13	23.13290442
SLC16A4	1.775133662	6.821478619	5.23E-10	7.01E-09	12.34808239
CATSPERB	1.773389163	7.824415246	3.50E-12	8.27E-11	17.25735757
AIM2	1.762101642	8.474691792	1.24E-13	4.27E-12	20.54061738
SDR16C5	1.7571133	9.724857748	1.79E-16	1.33E-14	26.97586867
CD79A	1.754462233	8.065158887	1.02E-12	2.77E-11	18.46559321
PARP8	1.753121018	14.84135389	6.09E-28	1.21E-24	52.96389737
CCL11	1.751577011	9.253264347	2.13E-15	1.17E-13	24.53580429
ABCA12	1.750648112	9.481685631	6.43E-16	4.17E-14	25.71640538
LAIR2	1.75049376	6.24751102	8.23E-09	8.36E-08	9.657210761
CTSK	1.749536617	11.24873175	5.86E-20	1.17E-17	34.87989335
TREM1	1.746225287	5.888438145	4.37E-08	3.76E-07	8.030051341
TRIB2	1.744483744	10.01734118	3.83E-17	3.64E-15	28.49310202
S100P	1.743041544	13.69033408	1.93E-25	1.92E-22	47.30467635
G0S2	1.741816092	7.47202068	2.08E-11	3.92E-10	15.50736559
ICAM1	1.739963711	9.642894762	2.75E-16	1.99E-14	26.55110835
C4BPA	1.737463547	6.881570826	3.90E-10	5.39E-09	12.63545673
GEM	1.737299343	7.80942968	3.77E-12	8.90E-11	17.18246932
GBP1	1.735813629	8.373748257	2.09E-13	6.85E-12	20.02709968
CHN1	1.734189327	8.342730597	2.45E-13	7.89E-12	19.86956172
IGFBP5	1.733759934	9.742006258	1.63E-16	1.23E-14	27.06476569
SAA4	1.731551724	6.240796108	8.49E-09	8.59E-08	9.626356821
ECSCR	1.731077997	10.48858479	3.20E-18	3.96E-16	30.93971232
SLC7A11	1.728557964	9.058069661	5.93E-15	2.89E-13	23.52941996
CR2	1.727654187	4.572299053	1.28E-05	6.35E-05	2.541251724
CR1	1.721624302	7.542451523	1.46E-11	2.86E-10	15.85519493
IFIT3	1.719785386	8.22038925	4.60E-13	1.38E-11	19.2494248
INSL5	1.717290805	4.201748123	5.43E-05	0.00023332	1.159494203
LRP8	1.708972906	11.43811116	2.17E-20	5.08E-18	35.8584501
FAM129C	1.707134483	4.446174568	2.11E-05	9.99E-05	2.06184413
APOL1	1.705085878	11.15116873	9.78E-20	1.85E-17	34.37516459
MYEOV	1.704541379	9.865397425	8.54E-17	7.14E-15	27.7046628
KCNJ15	1.70400312	5.919693804	3.79E-08	3.30E-07	8.169779589
IGHD	1.702421018	4.66818535	8.69E-06	4.48E-05	2.911772188
HSD11B1	1.698267816	6.401009253	3.98E-09	4.30E-08	10.36666903
ITGA5	1.696098686	10.66196066	1.28E-18	1.70E-16	31.83959313
PLEK	1.69585468	7.496802589	1.84E-11	3.51E-10	15.6296374
GPR183	1.692981117	8.92339613	1.20E-14	5.40E-13	22.8366861
SOD2	1.682309524	7.824542108	3.49E-12	8.27E-11	17.25799171
CCL22	1.679062233	7.354456078	3.75E-11	6.70E-10	14.92907988
CHRDL2	1.675349589	7.161826333	9.80E-11	1.57E-09	13.98820903
THBD	1.672966502	8.735542715	3.19E-14	1.25E-12	21.87298112
VSIG1	1.672826273	5.94849102	3.32E-08	2.93E-07	8.298850368
SLC7A5	1.672579146	9.332065013	1.41E-15	8.22E-14	24.94276893
CDH11	1.667497865	9.42366279	8.72E-16	5.45E-14	25.4162555
CCL4	1.662445977	7.236460711	6.76E-11	1.13E-09	14.3517336
FCRL1	1.66235468	5.140760513	1.21E-06	7.48E-06	4.809885874
CPXM1	1.661270936	8.909644149	1.29E-14	5.71E-13	22.76603111
DOK3	1.660214286	7.520166732	1.63E-11	3.17E-10	15.74502981
THY1	1.655615107	9.968139106	4.97E-17	4.52E-15	28.23774533
GBP5	1.655571921	8.154613205	6.46E-13	1.84E-11	18.91686264
GPR116	1.652065025	8.150021633	6.61E-13	1.88E-11	18.89367086
DUSP4	1.650520361	9.657587716	2.55E-16	1.87E-14	26.62723543
CLU	1.647756322	7.522347821	1.61E-11	3.14E-10	15.75580761
CCR6	1.645831199	7.41568932	2.76E-11	5.10E-10	15.22990954
PCSK1	1.645668309	6.331808632	5.52E-09	5.82E-08	10.04585279
OAS2	1.642208867	8.566916763	7.67E-14	2.76E-12	21.01083538
LILRB2	1.638312972	8.618341444	5.87E-14	2.17E-12	21.27344178
CD72	1.637640887	6.508765214	2.38E-09	2.73E-08	10.86931893
BANK1	1.634540558	5.860965628	4.96E-08	4.21E-07	7.907549262
MASP1	1.629737603	6.008825275	2.51E-08	2.28E-07	8.570293738
MGC29506	1.629735304	7.616523699	1.00E-11	2.07E-10	16.22208366
FAM65C	1.628832841	9.227169227	2.45E-15	1.30E-13	24.40111808
EOMES	1.627153695	9.253363836	2.13E-15	1.17E-13	24.53631787
DERL3	1.623843678	7.738568148	5.41E-12	1.21E-10	16.8288885
SMARCB1	1.618533169	7.890361631	2.50E-12	6.17E-11	17.58737628
TRIM22	1.615410837	9.469662545	6.85E-16	4.40E-14	25.65419731
SPRR1B	1.614813465	3.917152941	0.000156497	0.000596409	0.155599968
RHOH	1.610422167	6.791206282	6.07E-10	8.04E-09	12.20369066
ELK3	1.608667816	11.37499296	3.02E-20	6.84E-18	35.53249014
SOCS1	1.606898522	9.725071136	1.79E-16	1.33E-14	26.9769748
LOXL2	1.60643908	10.26692192	1.03E-17	1.13E-15	29.78882512
LRRK2	1.605751232	6.069915057	1.89E-08	1.77E-07	8.846522185
CFP	1.602587685	8.966287115	9.58E-15	4.45E-13	23.05715242
COL6A3	1.600906404	12.63914201	4.18E-23	1.77E-20	42.01434788
PTPRC	1.597700821	9.431699656	8.36E-16	5.25E-14	25.45782021
FILIP1L	1.597150082	11.21651777	6.94E-20	1.35E-17	34.71328125
GPX8	1.594785057	9.239031704	2.30E-15	1.25E-13	24.46233935
CD19	1.590627915	5.809725518	6.27E-08	5.18E-07	7.679859191
F2RL2	1.588534319	9.227263451	2.44E-15	1.30E-13	24.40160433
CIITA	1.586905583	7.989108602	1.51E-12	3.91E-11	18.08290045
PTGDS	1.585202299	7.191452318	8.46E-11	1.37E-09	14.1323519
LOC399959	1.5838133	8.322404742	2.72E-13	8.68E-12	19.76639422
PRR16	1.582890148	7.672299765	7.57E-12	1.62E-10	16.49905417
VNN2	1.581033662	6.255671821	7.91E-09	8.06E-08	9.694729212
ANGPTL2	1.576240722	8.952669472	1.03E-14	4.74E-13	22.98713928
RSPO3	1.574349425	7.31045403	4.68E-11	8.14E-10	14.71341256
LPCAT1	1.574271757	14.77790644	8.33E-28	1.45E-24	52.65593491
IL7R	1.574006568	8.003553894	1.40E-12	3.66E-11	18.15552095
SP140	1.57220821	8.12560805	7.49E-13	2.08E-11	18.77041072
COL4A1	1.570602627	10.92926991	3.14E-19	5.26E-17	33.22590615
CD83	1.566859278	6.722146569	8.49E-10	1.08E-08	11.87525919
KLHL5	1.560417241	9.943039024	5.67E-17	4.98E-15	28.10749264
FCGR1B	1.560240722	7.228424316	7.04E-11	1.17E-09	14.31252752
TCL1A	1.559442857	4.050971005	9.57E-05	0.000385179	0.621184634
PLA2G2A	1.557522332	10.60269215	1.75E-18	2.31E-16	31.53201638
C2	1.55410509	13.04516387	5.18E-24	2.95E-21	44.07018228
NOS2	1.552404105	7.104144716	1.30E-10	2.02E-09	13.7081705
GUCY1A3	1.5503	7.345093102	3.93E-11	6.98E-10	14.88315314
ROBO1	1.548346962	8.885420239	1.46E-14	6.43E-13	22.64161247
GAS1	1.547815435	4.133540418	7.03E-05	0.000293586	0.914204482
SLAMF6	1.547371757	7.906742687	2.30E-12	5.71E-11	17.66946725
ST3GAL1	1.547027422	9.303057245	1.64E-15	9.40E-14	24.792917
MIAT	1.545470608	6.95171032	2.77E-10	3.96E-09	12.97211223
BHLHE22	1.543334319	7.299872456	4.93E-11	8.54E-10	14.66161358
SLA	1.542040558	9.930563662	6.06E-17	5.24E-15	28.04275814
MME	1.541625452	6.710774155	8.97E-10	1.14E-08	11.82130551
IKBIP	1.539170936	10.69361673	1.09E-18	1.49E-16	32.00384912
CSF2RB	1.536724466	6.815120882	5.40E-10	7.22E-09	12.31773637
LILRA2	1.536102627	6.779994752	6.41E-10	8.43E-09	12.15027941
CLEC5A	1.532699672	6.012902273	2.46E-08	2.25E-07	8.588685504
SLCO1B3	1.529202627	5.558595508	1.95E-07	1.43E-06	6.57941969
SELE	1.528252874	4.784116919	5.41E-06	2.94E-05	3.36653624
EBF1	1.517796223	6.584026346	1.65E-09	1.97E-08	11.22255346
EIF5A2	1.517627258	10.45507983	3.82E-18	4.55E-16	30.76576944
DYSF	1.51680624	8.834466681	1.91E-14	8.05E-13	22.38007208
AREG	1.514506404	7.843933193	3.17E-12	7.63E-11	17.3549544
ELTD1	1.511999015	8.818150588	2.08E-14	8.71E-13	22.29637197
MGP	1.511052545	8.254728943	3.86E-13	1.18E-11	19.42328607
VWF	1.506830049	7.559410514	1.34E-11	2.68E-10	15.93909892
ACSL4	1.503851888	7.726321594	5.76E-12	1.27E-10	16.7678732
SAMD9L	1.502270936	10.35928636	6.32E-18	7.41E-16	30.26840968
LILRB1	1.499301149	7.432533981	2.54E-11	4.71E-10	15.3128064
KDELR3	1.499226765	9.180726445	3.12E-15	1.61E-13	24.16151639
CD80	1.498477011	7.445261178	2.38E-11	4.47E-10	15.37548013
LILRB3	1.49611445	8.038486428	1.17E-12	3.11E-11	18.33127225
IL2RA	1.494460263	6.863795542	4.26E-10	5.82E-09	12.55034861
PPY	1.492893432	3.960960248	0.000133395	0.000518106	0.306732979
LOC340340	1.490418062	5.416533501	3.65E-07	2.51E-06	5.968838907
CLDN1	1.488216749	8.230641006	4.37E-13	1.32E-11	19.30131225
RGS5	1.487754023	9.963649213	5.09E-17	4.61E-15	28.21444495
RGS1	1.485561741	7.554126981	1.38E-11	2.74E-10	15.91295265
CYAT1	1.48458867	7.837678061	3.27E-12	7.83E-11	17.32366928
INHBA	1.483971264	5.434613961	3.37E-07	2.34E-06	6.046051289
LILRA1	1.483558621	8.701717666	3.81E-14	1.46E-12	21.69980712
FAM20A	1.483403284	7.870286481	2.77E-12	6.77E-11	17.48683456
CHST11	1.483238752	9.372570962	1.14E-15	6.80E-14	25.15209746
CCL21	1.480714778	6.459707502	3.00E-09	3.36E-08	10.64001979
SERPINB3	1.479146798	4.08712515	8.37E-05	0.000342827	0.748954801
IGHG1	1.474691626	6.491762426	2.58E-09	2.93E-08	10.78976076
ALDOB	1.467097373	5.129188492	1.27E-06	7.83E-06	4.762045284
IFI16	1.465637274	13.24940902	1.82E-24	1.21E-21	45.09860678
CLEC1A	1.464877997	8.501512337	1.08E-13	3.77E-12	20.67726385
C1orf38	1.461863383	8.838273651	1.87E-14	7.92E-13	22.39960497
SLFN11	1.460099015	8.8863183	1.45E-14	6.41E-13	22.64622418
FOS	1.457100821	5.165571815	1.09E-06	6.78E-06	4.912679797
PF4	1.456908867	7.840925932	3.21E-12	7.73E-11	17.3399127
FGF2	1.45576486	6.664409638	1.12E-09	1.39E-08	11.60172948
PAPLN	1.455627258	7.669537233	7.68E-12	1.64E-10	16.48532216
TSPAN11	1.454901478	8.60901551	6.16E-14	2.27E-12	21.22579652
CST7	1.453774713	8.742849183	3.07E-14	1.21E-12	21.9104028
LCP2	1.451100985	8.171035336	5.93E-13	1.72E-11	18.99983487
ADAM19	1.450132841	9.020951159	7.20E-15	3.46E-13	23.33834827
FOXQ1	1.447964696	6.946345316	2.84E-10	4.05E-09	12.94631518
LOC285628	1.444867323	7.938597699	1.95E-12	4.94E-11	17.82923116
STS	1.443980952	8.027581243	1.24E-12	3.27E-11	18.27638601
CD37	1.442669294	6.631618951	1.32E-09	1.60E-08	11.44681913
FBXO6	1.442205911	10.01240207	3.93E-17	3.71E-15	28.46746655
SLC16A14	1.440013957	9.18852187	2.99E-15	1.55E-13	24.20172385
ADAMTS9	1.439206404	9.794692511	1.24E-16	9.75E-15	27.33794277
IRAK2	1.437122003	7.635192833	9.14E-12	1.91E-10	16.31472372
LOC100290557	1.436636782	7.943542081	1.90E-12	4.83E-11	17.85404393
IL6	1.435124631	4.725231161	6.89E-06	3.64E-05	3.134629218
GPR84	1.434513136	5.85469068	5.10E-08	4.32E-07	7.879610247
SERPING1	1.431844828	9.75760054	1.51E-16	1.15E-14	27.14561337
FER1L4	1.429254023	5.467021648	2.92E-07	2.05E-06	6.184814169
ITGB2	1.428824302	9.142756077	3.81E-15	1.94E-13	23.9657294
DRAM1	1.427657635	10.23846499	1.20E-17	1.29E-15	29.64106861
IGLV6-57	1.425631199	6.587253842	1.63E-09	1.94E-08	11.23774043
FBN1	1.424155665	9.636068674	2.85E-16	2.05E-14	26.51574368
PTAFR	1.423951396	9.47678659	6.60E-16	4.25E-14	25.69105668
TFPI2	1.423136617	4.049560962	9.62E-05	0.000386966	0.6162184
HCLS1	1.421569787	9.269825756	1.96E-15	1.10E-13	24.62130517
EGR1	1.420257143	7.359796061	3.65E-11	6.53E-10	14.95528192
FLJ32255	1.419060755	8.472521234	1.25E-13	4.31E-12	20.52956243
PNOC	1.418848933	6.949251266	2.80E-10	3.99E-09	12.96028719
CARD6	1.418463547	9.340761301	1.35E-15	7.92E-14	24.98770248
CD22	1.415960263	4.716127794	7.15E-06	3.76E-05	3.098945976
P2RY13	1.414720525	7.09510102	1.36E-10	2.10E-09	13.66433799
SULT1C2	1.414216256	4.243319711	4.64E-05	0.000202115	1.310410232
EDNRA	1.412642529	7.869151904	2.78E-12	6.79E-11	17.48115433
AGT	1.410873727	7.145036442	1.07E-10	1.69E-09	13.90661248
KIAA1462	1.40736289	7.309078127	4.71E-11	8.19E-10	14.70667581
SPINK5	1.40645353	6.266891864	7.51E-09	7.70E-08	9.746349515
SASH3	1.406150411	7.829212134	3.41E-12	8.11E-11	17.28133763
TMTC1	1.402012479	8.29939024	3.06E-13	9.59E-12	19.64964512
FUT8	1.400595402	8.222950255	4.54E-13	1.36E-11	19.2623855
C13orf15	1.398560099	9.004033196	7.87E-15	3.73E-13	23.25129599
TNFSF11	1.391324959	6.142699041	1.35E-08	1.30E-07	9.177409144
TMEM158	1.388795074	8.981160674	8.86E-15	4.15E-13	23.13363974
CD1C	1.387331034	6.534008888	2.10E-09	2.45E-08	10.98760388
SNX20	1.38687619	7.551465075	1.39E-11	2.76E-10	15.89978197
CALCRL	1.386451724	5.256879371	7.34E-07	4.75E-06	5.293523027
PTPN7	1.384191954	6.750704572	7.39E-10	9.56E-09	12.01090969
CCDC3	1.381328571	7.130935939	1.14E-10	1.80E-09	13.83813863
TNFSF13B	1.38116486	9.229576845	2.41E-15	1.30E-13	24.41354289
SPAG4	1.379734811	6.630035799	1.33E-09	1.61E-08	11.43934806
BCAT1	1.379709852	6.299644228	6.43E-09	6.68E-08	9.89727953
AGPAT4	1.377282923	8.982950077	8.78E-15	4.13E-13	23.14284293
PCOLCE	1.376980624	8.361464071	2.22E-13	7.24E-12	19.96469393
CCR7	1.374620197	6.388750199	4.21E-09	4.53E-08	10.30972089
SERPINB9	1.374157471	6.670869853	1.09E-09	1.35E-08	11.63228644
PECAM1	1.372868309	9.208115245	2.70E-15	1.43E-13	24.30280051
IL1A	1.371911823	5.629868553	1.41E-07	1.07E-06	6.889057285
HOXB13	1.369231199	4.190814792	5.66E-05	0.000241942	1.119980566
BASP1	1.368540887	7.750897521	5.08E-12	1.15E-10	16.89034405
VGLL3	1.367395402	7.089016809	1.41E-10	2.16E-09	13.63486072
WARS	1.366809688	9.320343237	1.50E-15	8.64E-14	24.8822094
ELOVL5	1.365113136	6.767817754	6.80E-10	8.89E-09	12.09230882
OLFM4	1.36464335	9.205737669	2.74E-15	1.43E-13	24.29053395
APOBEC3G	1.364611002	8.792262366	2.38E-14	9.76E-13	22.16361774
COL15A1	1.361934154	7.829611308	3.41E-12	8.11E-11	17.28333331
BCL6	1.357811494	7.004123375	2.14E-10	3.12E-09	13.22452976
RUNX3	1.35763908	6.931803262	3.05E-10	4.31E-09	12.87642941
NOTCH3	1.357429885	7.178005198	9.04E-11	1.46E-09	14.06690007
MAFF	1.355078654	8.983545509	8.75E-15	4.12E-13	23.1459054
MADCAM1	1.354979146	6.78285471	6.32E-10	8.33E-09	12.16390077
GBP4	1.354650739	7.231600429	6.93E-11	1.15E-09	14.3280206
GPR65	1.351534811	6.773500661	6.61E-10	8.67E-09	12.11935802
SLC4A11	1.350025944	8.069502089	9.99E-13	2.71E-11	18.48747564
CYTIP	1.348446141	7.708715626	6.30E-12	1.37E-10	16.68020427
ART3	1.34530197	7.503442475	1.78E-11	3.41E-10	15.66241955
NOD2	1.344998194	8.513584914	1.01E-13	3.55E-12	20.73879902
ICOS	1.344184729	7.729360621	5.67E-12	1.26E-10	16.78301181
C1S	1.342583087	10.3598627	6.30E-18	7.41E-16	30.27140218
BTK	1.340559606	7.132187294	1.14E-10	1.79E-09	13.84421342
VCAM1	1.340130049	12.43207989	1.22E-22	4.67E-20	40.96045613
SH3PXD2B	1.339948768	7.674480791	7.49E-12	1.61E-10	16.50989666
FAM65B	1.339522496	6.671696172	1.08E-09	1.35E-08	11.63619583
PAX5	1.339159113	4.663364312	8.86E-06	4.56E-05	2.893020355
LPHN2	1.338134975	7.200676817	8.08E-11	1.31E-09	14.17727554
C1R	1.33799179	9.056015594	5.99E-15	2.91E-13	23.51884372
FAM55C	1.33693908	6.713815869	8.84E-10	1.13E-08	11.83573253
RAB31	1.33687422	9.259926089	2.06E-15	1.14E-13	24.5701946
PLAUR	1.336455008	7.368432966	3.50E-11	6.30E-10	14.9976744
TFPI	1.336374713	7.847324011	3.11E-12	7.50E-11	17.37191644
IGLV4-60	1.335618227	4.298101425	3.76E-05	0.00016673	1.510899462
PSAT1	1.335350903	8.75735589	2.85E-14	1.14E-12	21.9847174
FAM26F	1.334341215	7.242323125	6.57E-11	1.10E-09	14.38034323
CD28	1.334337603	6.024825549	2.33E-08	2.14E-07	8.642508216
KMO	1.333878982	7.26439171	5.88E-11	1.00E-09	14.4881131
CCDC46	1.333212151	9.521264713	5.22E-16	3.47E-14	25.92123594
SLC6A6	1.332377668	8.272733524	3.51E-13	1.08E-11	19.51450733
SYT11	1.332344171	8.082334267	9.36E-13	2.56E-11	18.55214497
SULF1	1.332013629	10.9871947	2.32E-19	3.94E-17	33.52606728
FYN	1.330582102	9.760050902	1.49E-16	1.14E-14	27.15831779
EVI2B	1.328652709	6.547707141	1.97E-09	2.31E-08	11.05187292
APOL3	1.32688046	9.942544417	5.68E-17	4.98E-15	28.10492607
CSTA	1.325392611	6.343579325	5.22E-09	5.52E-08	10.10031033
BIRC3	1.323460427	9.437200913	8.12E-16	5.12E-14	25.48627319
FOSL1	1.323009852	6.509301529	2.37E-09	2.72E-08	10.87182989
CHST15	1.322794089	7.517516926	1.65E-11	3.20E-10	15.73193717
LOC283027	1.321048276	7.019253871	1.98E-10	2.93E-09	13.29752909
GPX7	1.320993924	6.676748894	1.06E-09	1.32E-08	11.6601051
SGMS1	1.319856979	7.215003972	7.52E-11	1.23E-09	14.24708906
CCDC80	1.318238424	5.927489208	3.65E-08	3.20E-07	8.204687652
ARL4C	1.318111166	8.737570555	3.16E-14	1.24E-12	21.88336663
PITPNC1	1.317064039	11.34052357	3.62E-20	8.01E-18	35.35440154
GVIN1	1.316360263	6.520040522	2.25E-09	2.60E-08	10.92212742
RASIP1	1.31576092	7.66079575	8.03E-12	1.70E-10	16.44187942
GJC1	1.310306404	6.977831039	2.43E-10	3.51E-09	13.09781856
TLR2	1.308525944	6.430357256	3.46E-09	3.80E-08	10.50320046
FLRT2	1.306138916	7.553764518	1.38E-11	2.74E-10	15.91115916
TPRG1	1.30561133	7.579156307	1.21E-11	2.45E-10	16.03686279
LHFP	1.304876355	8.783771375	2.48E-14	1.01E-12	22.12008969
ADCYAP1	1.30286092	4.106015647	7.80E-05	0.000321373	0.816045232
GLCCI1	1.302835304	6.925597066	3.14E-10	4.43E-09	12.84662089
MICB	1.302179967	8.128425979	7.39E-13	2.06E-11	18.78463352
S1PR3	1.300676355	5.546845216	2.05E-07	1.49E-06	6.528581253
NAPSB	1.299417241	5.913944567	3.89E-08	3.38E-07	8.144049313
GNA15	1.298751067	10.0049058	4.09E-17	3.82E-15	28.42855932
CXCL17	1.298449754	5.929280014	3.62E-08	3.18E-07	8.212710235
FLJ40330	1.297752545	5.675937729	1.15E-07	8.93E-07	7.090344405
P2RY8	1.297497865	7.020613802	1.97E-10	2.91E-09	13.30409315
CORO1A	1.296440887	7.217162557	7.44E-11	1.22E-09	14.25761162
CD79B	1.294843021	6.071270782	1.88E-08	1.76E-07	8.852667943
CSRP2	1.294734811	8.228608287	4.41E-13	1.33E-11	19.29102284
CD180	1.294387849	6.820620801	5.26E-10	7.04E-09	12.3439873
CYYR1	1.294071593	8.714573132	3.56E-14	1.37E-12	21.76560987
TFEC	1.293784565	7.203241071	7.98E-11	1.30E-09	14.18976712
CD93	1.291561576	8.444240808	1.45E-13	4.93E-12	20.38557737
SAMSN1	1.290378654	7.112212466	1.25E-10	1.95E-09	13.74728984
CRNDE	1.289344007	6.279044963	7.09E-09	7.30E-08	9.802311086
CXCR1	1.288484893	5.196143904	9.54E-07	6.03E-06	5.039750938
COL5A2	1.288182759	9.330211633	1.42E-15	8.27E-14	24.9331931
CREB5	1.28722775	5.856453309	5.06E-08	4.29E-07	7.887456736
ERG	1.286453202	8.239867454	4.16E-13	1.27E-11	19.3480227
ADAMTS12	1.285026273	6.295197721	6.57E-09	6.81E-08	9.876767707
GABRP	1.284491133	7.478494162	2.01E-11	3.82E-10	15.53929292
KIAA1949	1.283521346	9.532918975	4.91E-16	3.30E-14	25.9815625
CD38	1.282597537	7.684957397	7.10E-12	1.53E-10	16.56199122
SEMA4A	1.282120033	8.063753068	1.03E-12	2.77E-11	18.45851086
DARC	1.280667652	7.315311726	4.56E-11	7.96E-10	14.73720041
TFF1	1.280128736	6.868635478	4.16E-10	5.70E-09	12.57351375
IFI44	1.272208374	7.201359259	8.05E-11	1.31E-09	14.18059985
LEF1	1.272206732	7.361029457	3.63E-11	6.50E-10	14.96133479
FSTL1	1.270023974	10.15296439	1.88E-17	1.90E-15	29.19714383
C21orf96	1.269768309	5.87619268	4.62E-08	3.95E-07	7.975411445
ARHGAP30	1.269091297	7.330959139	4.22E-11	7.41E-10	14.81386073
TFAP2C	1.268633333	6.773790428	6.60E-10	8.67E-09	12.12073748
LCP1	1.267721511	6.968133221	2.55E-10	3.66E-09	13.05112689
SLC1A3	1.267551888	7.080407967	1.47E-10	2.24E-09	13.59316759
RAC2	1.26605977	9.015222986	7.42E-15	3.55E-13	23.30887118
NLRP7	1.265966338	5.849384787	5.23E-08	4.42E-07	7.855997996
PTP4A3	1.264695895	5.756832182	7.97E-08	6.42E-07	7.445922081
BHLHE40	1.262458292	9.112462746	4.46E-15	2.23E-13	23.80959797
MMRN2	1.26072381	8.136072396	7.10E-13	2.00E-11	18.8232328
PALMD	1.260322989	7.514911154	1.68E-11	3.23E-10	15.71906349
ZG16B	1.259796059	8.174635039	5.82E-13	1.69E-11	19.01802742
GJA1	1.259311987	8.488334765	1.15E-13	4.02E-12	20.61011568
RFTN1	1.258369951	8.287444265	3.26E-13	1.02E-11	19.58907257
RAMP2	1.257441379	9.197301735	2.86E-15	1.50E-13	24.24701362
UBE2L6	1.256002956	12.46453754	1.03E-22	4.03E-20	41.12588773
SLC17A9	1.255519376	9.162425872	3.43E-15	1.76E-13	24.06714092
BNC2	1.255150903	8.400459184	1.82E-13	6.02E-12	20.16286125
C8orf4	1.254229228	6.634050595	1.30E-09	1.58E-08	11.45829578
APLNR	1.253582759	7.907187887	2.29E-12	5.70E-11	17.67169893
ALPK2	1.25300624	5.45215577	3.12E-07	2.17E-06	6.121103446
C14orf145	1.252405583	7.551985731	1.39E-11	2.76E-10	15.90235798
LST1	1.249939409	7.719670707	5.95E-12	1.31E-10	16.73474839
IGKV4-1	1.245657143	5.862039677	4.93E-08	4.19E-07	7.912332982
OSM	1.244191133	4.349827658	3.08E-05	0.000139342	1.701874779
GPR4	1.242890148	6.679690164	1.04E-09	1.30E-08	11.67402652
GJB3	1.241147619	7.302117278	4.87E-11	8.46E-10	14.67260034
ARHGAP23	1.239295402	8.630832036	5.50E-14	2.06E-12	21.33726947
FNDC1	1.238123645	5.200780385	9.35E-07	5.92E-06	5.059061524
KCNJ8	1.237250246	7.780688965	4.37E-12	1.00E-10	17.03895232
HECW2	1.23713399	7.01369106	2.04E-10	3.00E-09	13.27068367
STMN3	1.236245484	9.781373189	1.33E-16	1.03E-14	27.26887494
TIGIT	1.235886535	7.250566736	6.30E-11	1.06E-09	14.420587
MEI1	1.235165025	6.704919218	9.23E-10	1.17E-08	11.79354276
IGHM	1.233615271	7.022835212	1.95E-10	2.89E-09	13.31481637
CETP	1.232452874	5.426739569	3.49E-07	2.41E-06	6.012405729
TNFAIP2	1.232344007	7.90469849	2.32E-12	5.75E-11	17.65922065
COL18A1	1.232138588	6.465648162	2.92E-09	3.28E-08	10.66774632
TLR1	1.230921182	5.908613373	3.98E-08	3.45E-07	8.120201352
PILRA	1.228825452	6.800234156	5.80E-10	7.73E-09	12.2467247
C17orf96	1.228586371	7.522977907	1.61E-11	3.13E-10	15.75892134
SLC41A1	1.22762381	8.785981174	2.45E-14	1.00E-12	22.13141731
COL14A1	1.227016913	7.924444306	2.10E-12	5.27E-11	17.7582263
KIRREL	1.226987028	7.978575329	1.59E-12	4.11E-11	18.02996769
LOC96610	1.225950246	5.914882113	3.87E-08	3.37E-07	8.148244362
RASGRP1	1.224093103	7.238201631	6.70E-11	1.12E-09	14.36022877
FOSB	1.223868473	3.917794213	0.000156133	0.000595392	0.157803233
DOCK11	1.223848933	8.727999869	3.32E-14	1.29E-12	21.83435426
ISG20	1.22354844	10.2108229	1.38E-17	1.46E-15	29.4975452
RASGRP2	1.222252709	5.500296578	2.52E-07	1.80E-06	6.327775553
ZC3H12A	1.221604926	9.3006811	1.66E-15	9.49E-14	24.78064414
RASSF5	1.221539737	9.496993067	5.93E-16	3.90E-14	25.79561644
COL1A2	1.219593596	9.366208037	1.18E-15	7.01E-14	25.11920898
CSGALNACT1	1.219568144	6.184749513	1.10E-08	1.09E-07	9.369441976
PIM2	1.214608374	8.951447639	1.04E-14	4.76E-13	22.98085814
LYN	1.213453859	10.83055109	5.28E-19	8.28E-17	32.7141326
RGS16	1.213356979	6.538683484	2.06E-09	2.40E-08	11.00952949
F5	1.210742529	6.361360182	4.80E-09	5.12E-08	10.1826614
KLK6	1.210649918	4.495309389	1.74E-05	8.39E-05	2.247518425
RBPMS	1.209927422	9.763027777	1.46E-16	1.13E-14	27.17375226
TIE1	1.208159442	7.710074779	6.25E-12	1.37E-10	16.68697013
NID1	1.20672069	8.405450244	1.77E-13	5.93E-12	20.18823878
TMEM154	1.206234483	7.66978458	7.67E-12	1.64E-10	16.48655161
GZMH	1.2061133	8.152287471	6.53E-13	1.86E-11	18.9051151
TMEM200C	1.206043842	6.301291792	6.38E-09	6.63E-08	9.904881474
IL18R1	1.205541872	7.802811818	3.90E-12	9.13E-11	17.14941003
PFKFB3	1.205521839	10.04301955	3.35E-17	3.25E-15	28.62638609
FADS1	1.205370936	7.690375351	6.91E-12	1.49E-10	16.58893989
KLHL6	1.204875369	6.446957455	3.19E-09	3.53E-08	10.58055018
SLC16A6	1.203924466	6.12734892	1.45E-08	1.38E-07	9.107466203
IGLJ3	1.202832184	8.658616625	4.76E-14	1.81E-12	21.47930931
TSPAN18	1.200621182	9.281064009	1.84E-15	1.05E-13	24.67933375
EMB	1.198634975	8.158918871	6.31E-13	1.81E-11	18.93861311
ANKRD22	1.198194253	7.039434853	1.80E-10	2.68E-09	13.39498612
S1PR1	1.197512315	6.447234705	3.19E-09	3.53E-08	10.5818428
PDGFRB	1.196835632	8.046432285	1.12E-12	3.01E-11	18.37127568
CH25H	1.196287521	9.13964349	3.87E-15	1.97E-13	23.94968425
CLEC4D	1.195956322	4.320563112	3.44E-05	0.000154237	1.593631026
PIK3R3	1.195522989	9.954878698	5.33E-17	4.80E-15	28.16893124
SPON2	1.194693268	7.09771218	1.35E-10	2.08E-09	13.67699155
C5AR1	1.1942711	5.306906803	5.91E-07	3.90E-06	5.503863341
CD300A	1.194041215	6.958962157	2.67E-10	3.83E-09	13.00699391
TRBC1	1.193978489	7.648422515	8.54E-12	1.80E-10	16.38041269
CD27	1.192284072	6.608273775	1.47E-09	1.77E-08	11.33672682
NAMPT	1.191414943	6.738025888	7.86E-10	1.01E-08	11.9506571
ST8SIA4	1.190449261	7.36309017	3.59E-11	6.44E-10	14.97144845
LSAMP	1.189643678	8.212008978	4.80E-13	1.43E-11	19.20702038
CD69	1.18881757	6.181463657	1.12E-08	1.11E-07	9.354413859
FAIM3	1.18708243	5.368988972	4.50E-07	3.04E-06	5.76650582
LOC100293440	1.187054351	8.309945749	2.90E-13	9.17E-12	19.70318299
ZBED2	1.186087192	5.985848478	2.79E-08	2.51E-07	8.466759405
SEMA4D	1.185981281	8.619230464	5.85E-14	2.17E-12	21.27798418
IL16	1.185747619	6.43916325	3.31E-09	3.66E-08	10.54422155
BMP7	1.185637438	7.854684922	3.00E-12	7.25E-11	17.40874507
ARHGAP9	1.184484729	6.655772845	1.17E-09	1.44E-08	11.56089647
OLFML2B	1.18413202	9.014354078	7.45E-15	3.56E-13	23.30440001
IGLV3-19	1.183890148	7.548632413	1.41E-11	2.79E-10	15.88576798
FGFR1	1.18357734	8.180990874	5.64E-13	1.64E-11	19.05015371
TMEM45A	1.182793596	8.029838937	1.22E-12	3.24E-11	18.28774756
CLDN18	1.182327258	4.230245574	4.87E-05	0.000211403	1.262832881
NHEDC2	1.181505583	7.374285189	3.40E-11	6.14E-10	15.02640812
6-Sep	1.180927094	6.970341467	2.52E-10	3.63E-09	13.06175669
SLCO4A1	1.179422332	10.83707652	5.10E-19	8.08E-17	32.74796942
ANXA6	1.178649918	9.392636007	1.03E-15	6.20E-14	25.25582297
SRD5A3	1.178061084	7.424769879	2.64E-11	4.89E-10	15.27458978
POU2F2	1.1777	5.953898505	3.23E-08	2.87E-07	8.323122383
CBR3	1.177106732	8.977572621	9.03E-15	4.20E-13	23.11518654
FAM49A	1.175460755	8.141605369	6.90E-13	1.95E-11	18.8511687
SIRPG	1.174729228	5.829387075	5.73E-08	4.79E-07	7.767104157
HEG1	1.174333826	7.44392635	2.40E-11	4.49E-10	15.3689053
CD84	1.17431445	7.266485442	5.82E-11	9.95E-10	14.49834345
KLHL29	1.171911002	7.550295821	1.40E-11	2.77E-10	15.89399714
CD2	1.171624302	7.746716917	5.19E-12	1.17E-10	16.86950281
TMEM92	1.170508046	6.790235365	6.09E-10	8.07E-09	12.19906386
PLK2	1.169738752	7.856185002	2.97E-12	7.20E-11	17.41625151
FMNL1	1.169441708	7.776384472	4.46E-12	1.02E-10	17.01747043
ME1	1.169365025	6.276014003	7.19E-09	7.40E-08	9.788349664
RGS2	1.169268637	8.887411978	1.45E-14	6.39E-13	22.65184052
LOC100293679	1.166961412	7.925413007	2.09E-12	5.26E-11	17.76308504
GFPT2	1.165286371	5.576536185	1.80E-07	1.33E-06	6.657156187
SERPINI1	1.16339179	6.258940006	7.79E-09	7.95E-08	9.709760773
ANGPT2	1.16314023	7.569221086	1.27E-11	2.56E-10	15.9876626
BATF3	1.160821346	7.352387592	3.79E-11	6.76E-10	14.918932
PRDM1	1.160708703	8.210362955	4.85E-13	1.44E-11	19.19869261
LILRA3	1.160419376	5.494493273	2.59E-07	1.84E-06	6.302807238
CD86	1.160159442	7.599987066	1.09E-11	2.22E-10	16.14008197
SLAMF8	1.159508867	7.866867093	2.82E-12	6.86E-11	17.46971616
ADA	1.159377997	6.530821261	2.14E-09	2.48E-08	10.9726566
NR4A2	1.157465846	5.181104518	1.02E-06	6.39E-06	4.977184223
ARFGAP3	1.157165353	8.244232819	4.07E-13	1.24E-11	19.37012718
WNT5A	1.156577011	5.496636893	2.56E-07	1.83E-06	6.312028286
VEGFC	1.156478325	8.60551491	6.28E-14	2.30E-12	21.20791471
PPP1R16B	1.155931691	7.277648137	5.51E-11	9.46E-10	14.55290336
CDH5	1.155476355	7.714098239	6.13E-12	1.34E-10	16.70700093
KLK11	1.155019869	5.72954137	9.02E-08	7.19E-07	7.325662941
LTB	1.153038752	5.900377321	4.14E-08	3.58E-07	8.08338072
EML1	1.151800328	7.527849821	1.57E-11	3.06E-10	15.78299989
ACAP1	1.146724795	5.695236511	1.05E-07	8.27E-07	7.174928743
NRCAM	1.145871921	4.19677892	5.54E-05	0.000237238	1.141526054
LY96	1.145809031	6.302381819	6.35E-09	6.61E-08	9.909911416
HLA-DMA	1.144641215	10.33557174	7.16E-18	8.20E-16	30.14527715
SLC43A3	1.144451067	8.483485421	1.18E-13	4.09E-12	20.58541027
ITK	1.14440936	6.757505961	7.15E-10	9.29E-09	12.04325065
HHEX	1.144373892	7.089884581	1.40E-10	2.15E-09	13.63906441
S100A2	1.143721675	6.822263048	5.21E-10	6.99E-09	12.35182732
MAP4K1	1.142780624	6.363417481	4.75E-09	5.07E-08	10.19219642
MGC24103	1.142693268	6.158255124	1.25E-08	1.22E-07	9.248376377
TMEM22	1.142570936	5.692810619	1.07E-07	8.35E-07	7.164287846
SPNS2	1.140526601	8.65593297	4.83E-14	1.83E-12	21.46558647
ATP8B3	1.139858785	7.614614859	1.01E-11	2.09E-10	16.21261541
ADAM12	1.138818391	4.93384168	2.91E-06	1.67E-05	3.964516587
TUBB6	1.138694089	9.006461769	7.77E-15	3.70E-13	23.26379098
IL11	1.137111658	3.668244227	0.000379249	0.001297223	-0.678768581
ELMO1	1.136684401	7.828653073	3.42E-12	8.13E-11	17.27854263
IRF4	1.13614335	6.036835611	2.20E-08	2.03E-07	8.696776107
FCGR2B	1.135553859	6.434708787	3.39E-09	3.73E-08	10.52346814
EMR1	1.134275205	6.68460515	1.02E-09	1.27E-08	11.69729545
OLFM1	1.13418046	7.851900905	3.04E-12	7.34E-11	17.39481479
SRPX2	1.131951888	6.363552321	4.75E-09	5.07E-08	10.19282142
FAM113B	1.131186207	5.665176344	1.21E-07	9.33E-07	7.043245787
PLA2G7	1.130699015	6.510691541	2.35E-09	2.71E-08	10.87833817
GNLY	1.130545484	5.348458854	4.93E-07	3.30E-06	5.679455318
TMPRSS3	1.129131363	6.527799818	2.17E-09	2.51E-08	10.95849149
MEOX2	1.12901642	6.160601814	1.24E-08	1.21E-07	9.259089502
VAV1	1.128871757	7.804144891	3.88E-12	9.08E-11	17.15606872
TOX2	1.128736125	7.14641325	1.06E-10	1.68E-09	13.91330102
NCOA7	1.127883744	8.802252502	2.26E-14	9.36E-13	22.21483959
COL5A3	1.126609031	5.0896758	1.51E-06	9.15E-06	4.599188963
ITGAL	1.126507061	6.151808991	1.29E-08	1.25E-07	9.218958506
SLAMF1	1.124763711	6.415213264	3.72E-09	4.06E-08	10.43271344
POM121L9P	1.123561576	5.988472188	2.76E-08	2.49E-07	8.478571917
NLRC3	1.122632841	5.518066965	2.33E-07	1.68E-06	6.404323377
SMOX	1.122414286	7.319115433	4.48E-11	7.84E-10	14.75583062
ELL2	1.121886535	10.35258227	6.55E-18	7.63E-16	30.23360045
ABI3BP	1.12101757	5.796873494	6.64E-08	5.47E-07	7.622913739
AEBP1	1.12041757	6.24565128	8.30E-09	8.42E-08	9.648663997
TNFRSF1B	1.120326601	7.907873583	2.29E-12	5.69E-11	17.67513621
RILPL2	1.117622989	9.979721661	4.67E-17	4.33E-15	28.29785478
BTN3A3	1.117488998	11.29766795	4.53E-20	9.50E-18	35.13290977
AHNAK2	1.117455665	6.264731606	7.58E-09	7.76E-08	9.736407419
HLA-DRA	1.117370608	7.228015968	7.05E-11	1.17E-09	14.31053577
LIPG	1.116796388	6.615921602	1.42E-09	1.71E-08	11.3727748
FCN1	1.116612315	6.828799668	5.05E-10	6.81E-09	12.38304026
ARHGEF3	1.116212315	12.89264003	1.13E-23	5.64E-21	43.29963132
CX3CL1	1.115715107	9.571328966	4.01E-16	2.79E-14	26.18042671
PLCG2	1.115273399	6.217477411	9.47E-09	9.50E-08	9.519332191
CCRL1	1.1142	5.316559956	5.66E-07	3.75E-06	5.544584631
NPTX2	1.114138095	3.832190053	0.000212617	0.00078017	-0.133902276
RNF183	1.113403284	6.484197929	2.67E-09	3.03E-08	10.75439476
LYPD6B	1.113186207	6.730862468	8.14E-10	1.04E-08	11.91663491
SIGLEC5	1.113062069	5.682875846	1.11E-07	8.68E-07	7.120735564
IFITM2	1.112291626	10.67186863	1.22E-18	1.65E-16	31.89100523
C3orf34	1.11167422	6.794831504	5.96E-10	7.91E-09	12.22096861
KLHL14	1.110664204	4.744508719	6.37E-06	3.39E-05	3.210342216
PLEKHO1	1.110638095	6.546940613	1.98E-09	2.31E-08	11.04827502
SH2D3C	1.1102289	8.217407609	4.67E-13	1.39E-11	19.23433649
BACE2	1.108688177	9.44651061	7.73E-16	4.89E-14	25.53442712
PIK3CD	1.108648276	6.347949752	5.12E-09	5.41E-08	10.120542
EHD3	1.106984565	6.789222865	6.12E-10	8.10E-09	12.19423918
CELSR1	1.10690312	8.752513664	2.92E-14	1.16E-12	21.95990951
SACS	1.106755337	6.720126127	8.57E-10	1.09E-08	11.86567096
LDB2	1.105779639	7.63854912	8.98E-12	1.88E-10	16.33138542
UNC5CL	1.10547734	7.624885849	9.62E-12	2.00E-10	16.26357004
CALU	1.104844499	11.2580821	5.58E-20	1.12E-17	34.92824569
COL6A2	1.104527258	5.022257144	2.00E-06	1.19E-05	4.323104016
APBB1IP	1.104421675	6.091012702	1.71E-08	1.62E-07	8.942237798
IGLV2-23	1.104317077	8.042693655	1.15E-12	3.05E-11	18.35245233
ST3GAL5	1.104192611	8.285336793	3.29E-13	1.02E-11	19.57838852
PARP9	1.102008046	9.798185049	1.22E-16	9.65E-15	27.35605425
HS3ST3B1	1.1019289	6.588769267	1.62E-09	1.93E-08	11.24487234
TGFB3	1.099229064	5.846533075	5.30E-08	4.47E-07	7.84331191
MSN	1.099047291	10.32889908	7.42E-18	8.45E-16	30.11063073
SPOCK2	1.09882775	7.250665515	6.30E-11	1.06E-09	14.42106931
IL21R	1.098490148	5.883930199	4.46E-08	3.83E-07	8.009929857
KCNJ10	1.098166502	6.13477795	1.40E-08	1.34E-07	9.141306101
FBXO16	1.093711823	8.423712389	1.61E-13	5.43E-12	20.28112061
CASP1	1.093008539	9.496430368	5.95E-16	3.90E-14	25.79270447
LOC643733	1.093002135	9.395489227	1.01E-15	6.12E-14	25.27057428
TLR8	1.092237767	6.573701475	1.74E-09	2.05E-08	11.17399113
TFF2	1.092038752	3.506869522	0.00065928	0.002104393	-1.196889004
TRAF1	1.091675862	6.140443531	1.36E-08	1.31E-07	9.167126613
CLEC7A	1.090485714	7.209107068	7.75E-11	1.27E-09	14.21834872
SDK1	1.089606568	6.79068484	6.08E-10	8.05E-09	12.20120576
LDLRAD3	1.08807422	6.926275008	3.13E-10	4.42E-09	12.84987656
LPIN1	1.087618719	10.72301684	9.30E-19	1.32E-16	32.15638248
ATP11A	1.087549754	7.936946946	1.97E-12	4.98E-11	17.82094795
CTSH	1.087505583	9.122496024	4.23E-15	2.13E-13	23.8613023
ENKUR	1.087078982	4.600989019	1.14E-05	5.72E-05	2.651573545
VNN3	1.086932841	5.030363157	1.94E-06	1.15E-05	4.356178397
TTC9	1.08644023	8.364249009	2.19E-13	7.14E-12	19.97884021
FXYD5	1.085508703	7.736191788	5.48E-12	1.22E-10	16.81704675
HS3ST3A1	1.085023481	6.757021993	7.16E-10	9.30E-09	12.04094892
KRT17	1.08437619	4.661364165	8.93E-06	4.59E-05	2.885244395
GLDN	1.083661741	3.017471784	0.003172287	0.008259721	-2.651895219
CD34	1.083501642	8.056910362	1.07E-12	2.87E-11	18.42404245
ANXA5	1.081844171	9.245877675	2.22E-15	1.21E-13	24.4976748
IGKV3-20	1.0801289	6.159270802	1.25E-08	1.22E-07	9.253012917
GPR110	1.079710181	4.34055627	3.19E-05	0.000143956	1.667526134
IRS1	1.078406404	8.859936778	1.67E-14	7.20E-13	22.51077932
SERPINA1	1.078131691	12.36858584	1.69E-22	6.14E-20	40.63659581
CYBB	1.077511823	7.385165856	3.22E-11	5.85E-10	15.07985071
TRAT1	1.077178654	4.667677003	8.71E-06	4.49E-05	2.909794321
GPSM3	1.075834975	7.884890803	2.57E-12	6.33E-11	17.55997016
LCK	1.075485386	6.449983156	3.15E-09	3.49E-08	10.59465815
TPK1	1.075403777	8.668215855	4.53E-14	1.73E-12	21.52840096
CEP170	1.074710837	7.958927075	1.76E-12	4.51E-11	17.9312771
APCDD1	1.074680952	8.417016976	1.67E-13	5.60E-12	20.24706278
FCGR2A	1.074030213	5.548352231	2.04E-07	1.49E-06	6.535098117
RASSF2	1.073753859	6.046786726	2.10E-08	1.96E-07	8.741781037
INPP5D	1.073228571	6.652354369	1.19E-09	1.46E-08	11.5447407
SLAMF7	1.072253695	7.080551457	1.47E-10	2.24E-09	13.59386237
ERAP2	1.071686371	4.274137149	4.12E-05	0.000181343	1.42297042
1-Mar	1.071662726	6.798813342	5.85E-10	7.78E-09	12.23995045
ATP8B2	1.071100985	6.871669085	4.10E-10	5.63E-09	12.58803658
CEBPB	1.070903284	7.347512068	3.88E-11	6.90E-10	14.89501666
RIPK2	1.069709031	8.535616444	9.02E-14	3.20E-12	20.85113905
STAP1	1.069597373	4.733807825	6.65E-06	3.53E-05	3.168289262
SNCAIP	1.069144335	7.409281589	2.85E-11	5.24E-10	15.19839137
C1orf216	1.068813793	8.172765783	5.88E-13	1.71E-11	19.00858015
GPR171	1.068315928	6.291497758	6.68E-09	6.92E-08	9.859704801
CASP4	1.067964039	8.776081679	2.58E-14	1.05E-12	22.08067523
IGFBP7	1.066319869	7.337959824	4.07E-11	7.20E-10	14.84817638
ESAM	1.06623202	8.585052016	6.98E-14	2.52E-12	21.10341241
ADAMTS6	1.063207389	7.260415191	6.00E-11	1.02E-09	14.46868586
PSMB9	1.062910673	9.458893809	7.25E-16	4.60E-14	25.59848504
CD53	1.062668637	7.152248482	1.03E-10	1.64E-09	13.94165368
BTG2	1.062563383	8.70214037	3.80E-14	1.46E-12	21.70197053
GPR97	1.061417077	6.141362608	1.35E-08	1.30E-07	9.171316329
ISLR	1.061149425	5.806940977	6.35E-08	5.24E-07	7.667515691
EPHA2	1.059372742	6.337629701	5.37E-09	5.67E-08	10.07277841
ARHGAP25	1.059178818	7.599887566	1.09E-11	2.22E-10	16.13958873
SYNE1	1.058685714	9.092158283	4.96E-15	2.45E-13	23.70498503
CALD1	1.05860936	5.542602784	2.09E-07	1.52E-06	6.510240776
PLEKHO2	1.058413136	7.54986625	1.41E-11	2.78E-10	15.89187193
KCNA2	1.058363547	5.735646399	8.78E-08	7.00E-07	7.352538856
DENND5A	1.05828358	8.562228266	7.86E-14	2.82E-12	20.98690739
EPHA3	1.058239737	4.882638683	3.60E-06	2.03E-05	3.758692405
TSC22D3	1.057155665	6.688914479	9.97E-10	1.25E-08	11.71770284
ADRBK2	1.056444335	6.636345579	1.29E-09	1.57E-08	11.46912904
PIK3AP1	1.055515271	8.339791196	2.49E-13	8.00E-12	19.85463896
NXN	1.055493596	6.715881885	8.75E-10	1.12E-08	11.84553329
ICAM2	1.055421675	8.163272933	6.17E-13	1.77E-11	18.96061077
PRKCB	1.055133333	6.406232301	3.88E-09	4.21E-08	10.39094703
EAF2	1.054940066	5.45309083	3.11E-07	2.16E-06	6.125107937
FCRL2	1.054372414	4.366389895	2.88E-05	0.000131609	1.763362479
HIP1	1.054331363	9.207241757	2.71E-15	1.43E-13	24.29829391
FCGR2C	1.053884565	5.254221932	7.43E-07	4.79E-06	5.28238274
HOXD13	1.053171264	3.211113206	0.00173729	0.004906925	-2.09768286
RPS16P5	1.052568637	5.970370066	3.00E-08	2.67E-07	8.397125074
RAMP3	1.052442529	7.611772131	1.03E-11	2.11E-10	16.19851618
CD40	1.052190805	8.760385295	2.81E-14	1.13E-12	22.00023892
PIM3	1.051079475	11.01856503	1.96E-19	3.37E-17	33.68858176
SPARCL1	1.051056979	7.497195648	1.83E-11	3.50E-10	15.63157775
CREM	1.050959934	6.884151074	3.85E-10	5.33E-09	12.64781807
PGM2L1	1.050817077	7.871688389	2.75E-12	6.74E-11	17.49385347
SERPINF1	1.05077225	6.644465933	1.24E-09	1.52E-08	11.50747305
ST3GAL4	1.050560263	5.379082772	4.31E-07	2.92E-06	5.80937563
CDC25B	1.050002135	8.835961956	1.89E-14	8.00E-13	22.38774392
IL26	1.049318555	7.225682692	7.13E-11	1.18E-09	14.29915576
H19	1.047274548	4.777796318	5.56E-06	3.01E-05	3.34155434
KDR	1.046661741	6.837864942	4.83E-10	6.52E-09	12.42634728
IGF2BP3	1.046442365	5.557069797	1.96E-07	1.44E-06	6.572815225
LOXL1	1.045323317	7.519012754	1.64E-11	3.18E-10	15.73932785
ZNF469	1.045121839	5.749270658	8.25E-08	6.63E-07	7.412571234
RBMS1	1.044921511	8.525396012	9.51E-14	3.35E-12	20.7990176
GJD3	1.044115599	6.746112179	7.55E-10	9.76E-09	11.98908008
MX2	1.043854516	5.485449829	2.69E-07	1.91E-06	6.263928013
BLVRA	1.043541872	8.775130193	2.60E-14	1.05E-12	22.07579866
CMTM7	1.043274548	7.178293672	9.03E-11	1.45E-09	14.06830373
TMEM173	1.043102627	9.926953031	6.17E-17	5.29E-15	28.02402318
PARP15	1.040746305	5.433607285	3.39E-07	2.34E-06	6.041748427
CREB3L2	1.038998851	8.866013632	1.62E-14	7.00E-13	22.54197298
HTRA1	1.038874056	7.613397648	1.02E-11	2.10E-10	16.20657815
TM4SF18	1.037818062	8.331910473	2.59E-13	8.29E-12	19.81463559
SPINK4	1.03738243	4.69497386	7.79E-06	4.07E-05	3.016202294
PLXNC1	1.037259442	6.992578881	2.26E-10	3.29E-09	13.16887116
NCRNA00094	1.036178489	8.316387236	2.81E-13	8.90E-12	19.73586161
IGKV1D-13	1.035634811	8.991251616	8.41E-15	3.98E-13	23.18554246
FMNL3	1.035516256	6.037297015	2.20E-08	2.03E-07	8.698862044
MXRA5	1.03547619	7.254679773	6.18E-11	1.04E-09	14.44067194
TRNP1	1.035180296	4.828895159	4.50E-06	2.47E-05	3.544133013
CCNO	1.034815928	7.255727112	6.14E-11	1.04E-09	14.44578697
ANXA3	1.034493103	5.934874148	3.53E-08	3.11E-07	8.237779167
FKBP11	1.032378818	7.991225522	1.49E-12	3.88E-11	18.09354072
LOC100127940	1.032121511	4.021615987	0.000106725	0.000424621	0.518058188
POU2AF1	1.031635632	7.232274096	6.90E-11	1.15E-09	14.33130705
PEA15	1.031446634	11.07941666	1.43E-19	2.54E-17	34.00373107
CD5	1.030927586	7.647244388	8.60E-12	1.81E-10	16.37456161
LTBP2	1.030835468	5.19379235	9.64E-07	6.08E-06	5.029960844
FCRLA	1.030175698	3.987558497	0.000120998	0.00047533	0.399107676
ENTPD1	1.02932381	7.85644431	2.97E-12	7.20E-11	17.41754914
CSGALNACT2	1.028854023	8.843650397	1.82E-14	7.74E-13	22.42719432
IFNAR2	1.028505583	7.526017466	1.59E-11	3.09E-10	15.77394325
FAM167A	1.027944499	5.56843349	1.86E-07	1.38E-06	6.622030254
CLIC6	1.027924631	5.781028486	7.14E-08	5.83E-07	7.552797944
XBP1	1.027537603	8.758075369	2.84E-14	1.14E-12	21.98840365
TAP2	1.026936782	6.794516133	5.97E-10	7.92E-09	12.2194654
PRDX4	1.026612972	9.054464336	6.04E-15	2.93E-13	23.51085661
LRRC8C	1.026592282	7.64290012	8.79E-12	1.85E-10	16.35298842
ORAI2	1.024488834	6.20278158	1.02E-08	1.01E-07	9.451980544
IKZF1	1.02444844	5.894851851	4.24E-08	3.66E-07	8.05869292
MYH10	1.024256814	7.379711914	3.31E-11	5.99E-10	15.05305935
IL15RA	1.023579803	8.456836361	1.36E-13	4.65E-12	20.44969374
APOL2	1.022755172	10.55872919	2.21E-18	2.82E-16	31.30383423
LOC100287927	1.022730542	2.918051527	0.00427761	0.010657113	-2.925132802
CPNE5	1.022547619	4.850357552	4.12E-06	2.28E-05	3.629634191
FSCN1	1.022150903	7.738321009	5.42E-12	1.21E-10	16.82765692
DPYSL3	1.022010345	6.900587911	3.55E-10	4.96E-09	12.72660512
GPR18	1.021484893	4.581525202	1.23E-05	6.15E-05	2.576678379
MCC	1.021465353	5.524044222	2.27E-07	1.64E-06	6.43010211
LOC100287723	1.020900164	8.539061044	8.86E-14	3.15E-12	20.86870825
TIFAB	1.020139245	6.371296756	4.58E-09	4.90E-08	10.22872763
GIMAP8	1.019697209	8.260167014	3.75E-13	1.15E-11	19.45083375
ALDH1L2	1.019290312	5.371230285	4.46E-07	3.02E-06	5.776020978
LILRB4	1.018596223	6.330361206	5.56E-09	5.86E-08	10.03915942
ROBO4	1.017754023	6.91731271	3.27E-10	4.59E-09	12.80684684
MRAS	1.016439409	8.232896698	4.31E-13	1.31E-11	19.31273099
TNF	1.016062726	5.357461883	4.74E-07	3.19E-06	5.717605594
TBC1D10C	1.016050739	5.296892606	6.17E-07	4.06E-06	5.461664853
CLEC2B	1.015777997	7.131648627	1.14E-10	1.79E-09	13.84159838
ZNF366	1.015113629	7.405023051	2.91E-11	5.34E-10	15.17744946
CMTM2	1.014655829	4.186149213	5.76E-05	0.000245629	1.10314149
RNASE2	1.014595731	4.994608715	2.25E-06	1.32E-05	4.210541857
KLF2	1.014370608	8.348364404	2.38E-13	7.70E-12	19.89816656
CCDC88A	1.014254187	5.893357791	4.27E-08	3.68E-07	8.05201949
VCAN	1.014124138	7.279079588	5.47E-11	9.40E-10	14.55990192
SPARC	1.01302775	10.32685044	7.50E-18	8.49E-16	30.09999356
SH3BP5	1.010772742	8.018696039	1.30E-12	3.41E-11	18.23168012
SEC14L1	1.010233826	9.332771756	1.41E-15	8.21E-14	24.9464205
IL12RB1	1.010202299	8.039544795	1.17E-12	3.10E-11	18.33660004
FERMT2	1.01008867	9.399987635	9.87E-16	6.02E-14	25.29383216
JAK2	1.008784565	5.554845995	1.98E-07	1.45E-06	6.56319068
GIMAP7	1.007850739	8.584894901	6.99E-14	2.52E-12	21.10261022
PRKAR2B	1.00780936	4.888646164	3.51E-06	1.99E-05	3.782770359
ADAMTS3	1.007780624	6.648431991	1.21E-09	1.49E-08	11.52620775
ARHGAP29	1.007729392	5.699644591	1.03E-07	8.13E-07	7.19427051
TRD@	1.007268144	7.060228436	1.62E-10	2.45E-09	13.49550927
ODF3B	1.007056486	5.554337929	1.98E-07	1.45E-06	6.560992083
DSE	1.006426929	5.829244287	5.73E-08	4.79E-07	7.766470008
AQP3	1.005877011	10.83670169	5.11E-19	8.08E-17	32.74602583
TNFAIP8L2	1.005047947	6.475330368	2.79E-09	3.14E-08	10.7129596
RNF213	1.002746305	7.965772156	1.70E-12	4.38E-11	17.96565198
PARVG	1.00229688	6.688199417	1.00E-09	1.26E-08	11.71431619
ACSL1	1.002186535	5.195867174	9.55E-07	6.03E-06	5.038598706
ARID5A	1.001897865	7.487510518	1.92E-11	3.66E-10	15.58377624
IGKC	1.001468637	9.031458548	6.81E-15	3.28E-13	23.39242568
ZEB1	1.00144335	7.130109523	1.15E-10	1.80E-09	13.83412694
EGR2	1.001215107	6.038428209	2.19E-08	2.02E-07	8.703976334
TGFBI	1.001088834	9.091691484	4.97E-15	2.45E-13	23.70258033
GLT1D1	1.00082578	4.734699447	6.63E-06	3.52E-05	3.171790829
CDHR5	-1.000899507	-4.76081022	5.96E-06	3.20E-05	3.274524173
ANXA13	-1.001119048	-4.141917145	6.81E-05	0.000285491	0.94417236
CNNM2	-1.001310837	-7.761537688	4.81E-12	1.09E-10	16.94340192
MAST2	-1.003128079	-7.628042764	9.47E-12	1.97E-10	16.27923566
USP30	-1.003249097	-10.13425157	2.07E-17	2.08E-15	29.09999158
C17orf97	-1.003733662	-5.204852703	9.19E-07	5.83E-06	5.076030922
NBPF1	-1.005298522	-7.367082476	3.52E-11	6.33E-10	14.99104472
MPP7	-1.00820624	-8.236963379	4.23E-13	1.28E-11	19.33331907
KLB	-1.010675041	-6.527457314	2.17E-09	2.52E-08	10.95688595
TMEM220	-1.012944828	-4.922859578	3.04E-06	1.74E-05	3.920256362
HAPLN1	-1.013506404	-3.929519352	0.000149615	0.00057273	0.198135861
CAPN9	-1.013806404	-4.062508205	9.17E-05	0.000371187	0.661866944
CES2	-1.014088342	-6.63602054	1.29E-09	1.57E-08	11.46759463
TP53TG1	-1.014617406	-9.381477911	1.09E-15	6.51E-14	25.198139
NR3C2	-1.014838752	-5.401380573	3.91E-07	2.67E-06	5.904241973
GHR	-1.018339245	-4.744170249	6.38E-06	3.40E-05	3.209011127
NIPAL1	-1.018661412	-5.174323495	1.05E-06	6.56E-06	4.949009544
IGSF3	-1.020120361	-6.779996299	6.41E-10	8.43E-09	12.15028678
VSIG10	-1.020433333	-7.34231723	3.99E-11	7.06E-10	14.86954081
RETSAT	-1.020504433	-7.47552033	2.04E-11	3.87E-10	15.52462485
LOC286052	-1.020814943	-9.94298229	5.67E-17	4.98E-15	28.10719824
SULT1A2	-1.021224795	-8.320157555	2.75E-13	8.76E-12	19.75499152
ASB13	-1.022663383	-9.527494168	5.05E-16	3.38E-14	25.95348106
POU2F3	-1.023440066	-6.642774606	1.25E-09	1.52E-08	11.49948505
ACAT1	-1.024809688	-8.513791499	1.01E-13	3.55E-12	20.73985215
KIF16B	-1.02589491	-5.530249427	2.21E-07	1.60E-06	6.456880433
CROT	-1.026311166	-7.784404809	4.29E-12	9.88E-11	17.05749917
KLK1	-1.027944499	-5.361971337	4.64E-07	3.13E-06	5.736728356
EPN3	-1.02841445	-4.211179239	5.24E-05	0.000225993	1.193638218
IHH	-1.029283744	-5.768914004	7.55E-08	6.12E-07	7.499258291
SLC1A1	-1.031066831	-5.471644	2.86E-07	2.01E-06	6.204644207
CNNM4	-1.032412315	-7.201736716	8.04E-11	1.31E-09	14.18243857
TTLL6	-1.034326601	-4.382745274	2.71E-05	0.000124537	1.824242643
ETFDH	-1.03593514	-9.227413014	2.44E-15	1.30E-13	24.40237616
SNX30	-1.036145977	-9.835737128	9.98E-17	8.18E-15	27.55081073
MYO1A	-1.036909524	-4.853245017	4.07E-06	2.26E-05	3.641155776
MTMR11	-1.037998522	-9.534728838	4.86E-16	3.30E-14	25.99093151
LOC100287525	-1.038131363	-10.8145831	5.74E-19	8.80E-17	32.63132806
DQX1	-1.039708539	-6.035470071	2.22E-08	2.04E-07	8.690603174
GRTP1	-1.039931691	-6.259409132	7.78E-09	7.94E-08	9.711918754
CES3	-1.039968309	-6.146047139	1.32E-08	1.28E-07	9.192675971
SLC39A4	-1.040704926	-6.826982419	5.09E-10	6.85E-09	12.37436155
XK	-1.041002463	-5.704130179	1.01E-07	7.98E-07	7.213960608
XPNPEP2	-1.041794417	-6.480059556	2.73E-09	3.08E-08	10.73505442
ZNF33B	-1.044074713	-7.665890981	7.82E-12	1.66E-10	16.46719954
CENPV	-1.044226601	-8.18647016	5.48E-13	1.60E-11	19.077854
DAO	-1.046784072	-8.156287733	6.40E-13	1.83E-11	18.92532136
ACSS2	-1.047836125	-7.601636541	1.08E-11	2.21E-10	16.14825897
RNF157	-1.049497701	-5.338446669	5.15E-07	3.43E-06	5.637072533
GLOD5	-1.051744992	-6.195024184	1.05E-08	1.04E-07	9.416458471
SYTL2	-1.053984565	-5.511882478	2.40E-07	1.72E-06	6.377667344
LOC728342	-1.054385057	-5.579675331	1.77E-07	1.32E-06	6.670772261
TCEA3	-1.055643514	-5.493202011	2.60E-07	1.85E-06	6.297253688
RNF128	-1.05978867	-6.290213426	6.72E-09	6.95E-08	9.853783007
SH3RF2	-1.05999803	-6.001222009	2.60E-08	2.36E-07	8.536011214
GOLT1A	-1.061168144	-7.700105884	6.58E-12	1.43E-10	16.63735291
SOSTDC1	-1.061176847	-4.169738102	6.13E-05	0.000259822	1.044017815
LOC401022	-1.061790969	-6.081717695	1.79E-08	1.68E-07	8.900048289
TNNC2	-1.064509688	-9.492665328	6.07E-16	3.96E-14	25.7732207
HPGD	-1.066571593	-5.439373198	3.30E-07	2.29E-06	6.066399946
RBKS	-1.06688358	-10.34538931	6.80E-18	7.84E-16	30.19625273
PHGR1	-1.070138095	-6.789579602	6.11E-10	8.09E-09	12.19593904
GABRB2	-1.070615928	-6.141730811	1.35E-08	1.30E-07	9.172994908
NCRNA00185	-1.071339245	-2.38187893	0.018954734	0.038002945	-4.260550596
VIL1	-1.07185156	-6.857854085	4.38E-10	5.97E-09	12.52192005
PTPRF	-1.072202791	-6.086461943	1.75E-08	1.65E-07	8.921578234
GPR160	-1.07274532	-5.220819008	8.58E-07	5.47E-06	5.14263931
BTNL3	-1.072913465	-5.954540085	3.23E-08	2.86E-07	8.326002917
AHCYL2	-1.074252874	-6.577028273	1.71E-09	2.02E-08	11.18963495
OVOL1	-1.074391133	-6.883577822	3.86E-10	5.34E-09	12.6450716
HNF1B	-1.076145156	-5.504557038	2.48E-07	1.77E-06	6.346115314
EPB41L1	-1.078115928	-8.403587878	1.79E-13	5.97E-12	20.17876903
HOXA2	-1.080117898	-9.825575119	1.05E-16	8.56E-15	27.4981039
MXI1	-1.08095353	-6.00911751	2.51E-08	2.28E-07	8.571611837
TM4SF5	-1.082123317	-6.044481153	2.13E-08	1.97E-07	8.731350593
C11orf52	-1.083070936	-7.260155591	6.01E-11	1.02E-09	14.46741771
RAB6B	-1.084616092	-11.52190102	1.40E-20	3.44E-18	36.29086137
GRAMD1C	-1.085979146	-9.650575885	2.64E-16	1.93E-14	26.5909048
PDK4	-1.088141708	-5.491480475	2.62E-07	1.86E-06	6.289850728
TRIM36	-1.092141544	-6.584497033	1.65E-09	1.96E-08	11.22476808
OAF	-1.092182594	-8.641895971	5.20E-14	1.95E-12	21.39382063
DEPDC7	-1.093208374	-7.267541758	5.79E-11	9.90E-10	14.50350519
NAAA	-1.094920197	-8.979010139	8.96E-15	4.18E-13	23.12257951
FAM195A	-1.095617406	-7.921468698	2.13E-12	5.34E-11	17.74330245
HOXA9	-1.096499015	-9.322508365	1.48E-15	8.56E-14	24.89339477
MMP28	-1.10205468	-5.37912614	4.31E-07	2.92E-06	5.809559922
DEPDC6	-1.10276092	-6.506336789	2.40E-09	2.75E-08	10.85795048
MARVELD3	-1.107727915	-6.309597811	6.13E-09	6.41E-08	9.9432198
FAM101A	-1.108103612	-7.621046701	9.81E-12	2.03E-10	16.24452154
ACOX2	-1.10956486	-9.391851609	1.03E-15	6.20E-14	25.25176765
ARHGEF37	-1.110851067	-8.959082662	9.95E-15	4.61E-13	23.02010989
SCGB2A1	-1.114972085	-3.403539382	0.000931045	0.002844249	-1.518897323
SLC10A2	-1.115907061	-8.877746257	1.52E-14	6.63E-13	22.60220796
HIST1H2AE	-1.116321511	-7.77479086	4.50E-12	1.03E-10	17.00951823
TST	-1.118313465	-7.713721042	6.14E-12	1.35E-10	16.70512292
FSIP2	-1.121592775	-8.777148563	2.57E-14	1.05E-12	22.08614334
ARHGAP42	-1.122911002	-7.026484651	1.91E-10	2.84E-09	13.33243572
FREM2	-1.122946962	-10.77183499	7.19E-19	1.05E-16	32.40962098
IYD	-1.125095895	-6.291899125	6.67E-09	6.91E-08	9.861555542
FAM55A	-1.126744499	-4.510664828	1.64E-05	7.93E-05	2.305831579
THBS1	-1.12698046	-6.887144483	3.80E-10	5.27E-09	12.66216103
PDK2	-1.127202627	-10.79210119	6.46E-19	9.68E-17	32.51473411
PPARGC1B	-1.129673727	-7.409453739	2.85E-11	5.24E-10	15.19923802
RBP2	-1.131813793	-6.925302713	3.15E-10	4.44E-09	12.84520735
BDH1	-1.131868473	-7.22702601	7.09E-11	1.17E-09	14.30570733
HOXA3	-1.131919704	-7.799602908	3.97E-12	9.26E-11	17.13338281
APPL2	-1.133771921	-6.893835428	3.67E-10	5.12E-09	12.6942295
MT1G	-1.134877504	-6.689573743	9.94E-10	1.25E-08	11.72082534
ANKRD9	-1.135185878	-5.560717081	1.93E-07	1.42E-06	6.588605178
MAP7D2	-1.136951067	-8.929745435	1.16E-14	5.26E-13	22.86931294
SAMD13	-1.138249261	-6.768556608	6.77E-10	8.87E-09	12.09582506
MACROD1	-1.139799672	-9.26494509	2.01E-15	1.11E-13	24.59610625
MAMDC2	-1.141534647	-4.737845664	6.54E-06	3.48E-05	3.184150065
PDZK1	-1.143512808	-5.083123299	1.55E-06	9.39E-06	4.572256531
FZD5	-1.143718062	-6.373248665	4.54E-09	4.86E-08	10.23778056
SH3BGRL2	-1.143881609	-6.420739067	3.62E-09	3.96E-08	10.45842445
KCNK5	-1.143908374	-7.729899217	5.65E-12	1.26E-10	16.78569494
SCN9A	-1.144576355	-7.384715253	3.22E-11	5.86E-10	15.07763697
HHLA2	-1.145245649	-6.115836649	1.53E-08	1.45E-07	9.055065924
BSG	-1.14561445	-8.306149133	2.96E-13	9.29E-12	19.68392474
C2orf89	-1.147586371	-6.495840667	2.53E-09	2.88E-08	10.80883509
OTC	-1.147647291	-8.883898242	1.47E-14	6.46E-13	22.63379689
C3orf32	-1.147681445	-10.24720552	1.14E-17	1.24E-15	29.68645174
KIAA1737	-1.148848933	-10.17035871	1.71E-17	1.76E-15	29.28745302
STAP2	-1.150183908	-6.381719155	4.36E-09	4.68E-08	10.27708109
PRR15	-1.152175205	-6.431749516	3.43E-09	3.78E-08	10.50968438
CMBL	-1.152838916	-7.76280858	4.78E-12	1.09E-10	16.94974067
NHEJ1	-1.155151232	-8.133189306	7.21E-13	2.02E-11	18.80867789
TMCC3	-1.156520525	-8.926413809	1.18E-14	5.33E-13	22.85219247
GLB1L2	-1.156795895	-6.696863555	9.59E-10	1.21E-08	11.75536095
FAM150B	-1.158245813	-6.808870981	5.57E-10	7.44E-09	12.28791599
AKR1B10	-1.158827258	-5.778812436	7.21E-08	5.88E-07	7.542999741
HNF4A	-1.159446634	-5.594436127	1.66E-07	1.24E-06	6.73485395
C2orf54	-1.16061954	-10.45669103	3.78E-18	4.54E-16	30.77413432
IMPA2	-1.163334319	-8.717787996	3.50E-14	1.35E-12	21.78206823
RAPGEFL1	-1.164118719	-6.916686845	3.28E-10	4.60E-09	12.80384274
COBL	-1.164190969	-7.146099697	1.06E-10	1.68E-09	13.91177774
ABCB11	-1.166698358	-11.32961391	3.83E-20	8.12E-18	35.29802466
HMGA2	-1.168516749	-6.106219327	1.60E-08	1.51E-07	9.01132747
CD177	-1.170319704	-3.051838817	0.002856206	0.007557243	-2.555643732
NETO2	-1.171698851	-7.185802057	8.70E-11	1.40E-09	14.10484487
MAOA	-1.175697373	-6.938520933	2.95E-10	4.19E-09	12.90870605
TINAG	-1.175827422	-7.373629931	3.41E-11	6.16E-10	15.02319051
CDK20	-1.176207061	-11.13724223	1.05E-19	1.96E-17	34.30308727
ME3	-1.177933826	-11.57493367	1.06E-20	2.64E-18	36.56435796
EPB41L4B	-1.179133826	-6.381008839	4.37E-09	4.69E-08	10.27378453
C17orf73	-1.182349425	-5.050289782	1.78E-06	1.07E-05	4.437623971
SCTR	-1.183130542	-8.257904117	3.79E-13	1.16E-11	19.43937009
LOC100130933	-1.184855665	-7.995948141	1.46E-12	3.79E-11	18.11728059
FLJ36848	-1.192284729	-7.011942318	2.06E-10	3.02E-09	13.2622461
AQP11	-1.193724466	-8.443765798	1.45E-13	4.94E-12	20.38315976
ABAT	-1.194142529	-8.791375879	2.39E-14	9.78E-13	22.15907296
BTNL8	-1.19677422	-2.894593366	0.00458553	0.011319498	-2.988464865
GCOM1	-1.198319212	-7.143864774	1.07E-10	1.70E-09	13.90092088
SLC22A18AS	-1.198836946	-7.457361269	2.24E-11	4.22E-10	15.43509741
C17orf76	-1.199412315	-6.43582975	3.37E-09	3.71E-08	10.52869012
PTGDR	-1.201299836	-6.773821002	6.60E-10	8.67E-09	12.12088303
CCL13	-1.205079639	-5.677631076	1.14E-07	8.87E-07	7.097759955
ANO5	-1.207344828	-6.427997446	3.50E-09	3.83E-08	10.49221196
CHN2	-1.215849425	-7.758004524	4.90E-12	1.11E-10	16.9257813
MOBP	-1.217250575	-11.50417374	1.53E-20	3.73E-18	36.19940656
CLYBL	-1.217276355	-9.678958737	2.28E-16	1.69E-14	26.73797637
NAT2	-1.220788834	-5.775827298	7.31E-08	5.96E-07	7.529804165
LOC723809	-1.221844171	-6.944687423	2.86E-10	4.07E-09	12.93834491
CPT1A	-1.222988998	-11.87311637	2.23E-21	6.34E-19	38.0991682
CDC14A	-1.223092118	-9.171038583	3.28E-15	1.69E-13	24.11155363
LOC285758	-1.224745484	-6.560169183	1.86E-09	2.18E-08	11.11039221
MYO1D	-1.225377668	-8.590710347	6.78E-14	2.47E-12	21.13230449
ACOT4	-1.226071921	-7.664540824	7.87E-12	1.67E-10	16.46048962
EPHX2	-1.230167816	-6.380747607	4.38E-09	4.70E-08	10.2725722
SLC22A23	-1.232243021	-7.957614679	1.77E-12	4.53E-11	17.92468733
AMPD1	-1.2331867	-7.283661426	5.34E-11	9.21E-10	14.58230629
MOGAT2	-1.235201314	-5.138922203	1.22E-06	7.54E-06	4.802281632
MGC12982	-1.237506732	-5.721505976	9.36E-08	7.42E-07	7.290312332
TECPR2	-1.240208703	-9.929765586	6.08E-17	5.24E-15	28.03861704
KIAA2022	-1.243220197	-10.50453126	2.94E-18	3.69E-16	31.02249565
THRB	-1.246704926	-5.834928567	5.59E-08	4.69E-07	7.791721361
LOC145837	-1.249697865	-7.142746687	1.08E-10	1.71E-09	13.89548986
PHYH	-1.255185878	-10.73360625	8.79E-19	1.26E-16	32.21131812
LOC100289632	-1.256144335	-6.400056958	3.99E-09	4.32E-08	10.36224349
XRCC6BP1	-1.259174384	-9.46574272	6.99E-16	4.48E-14	25.63391738
ABCA8	-1.259739245	-6.008936241	2.51E-08	2.28E-07	8.570794236
C10orf58	-1.260064532	-12.019744	1.04E-21	3.11E-19	38.85187397
KRT12	-1.267417898	-7.195701559	8.28E-11	1.34E-09	14.15304335
C1orf115	-1.270322332	-8.208011328	4.90E-13	1.45E-11	19.18679562
P2RY1	-1.272019048	-7.273083653	5.63E-11	9.66E-10	14.53059009
LANCL3	-1.272811002	-13.65562655	2.30E-25	2.18E-22	47.13174954
GALNT12	-1.276813465	-5.941347273	3.43E-08	3.02E-07	8.266802072
GPR125	-1.285015271	-8.000832775	1.42E-12	3.70E-11	18.1418386
PLCE1	-1.28559376	-7.56644886	1.29E-11	2.59E-10	15.97393775
PANK1	-1.286179146	-6.973310979	2.49E-10	3.59E-09	13.07605297
FMO5	-1.292760427	-4.93369778	2.91E-06	1.67E-05	3.963936236
LOC553103	-1.294761741	-9.895822026	7.27E-17	6.16E-15	27.86250044
CHAD	-1.297721839	-8.918209551	1.23E-14	5.51E-13	22.8100366
HOXA5	-1.299717898	-8.115931432	7.87E-13	2.18E-11	18.72157929
C8orf79	-1.30182381	-6.628672015	1.33E-09	1.62E-08	11.43291282
DISP2	-1.303017734	-6.696071038	9.63E-10	1.22E-08	11.75160563
ZBTB7C	-1.304325616	-6.622551385	1.37E-09	1.66E-08	11.40403846
C14orf50	-1.306688342	-7.840300711	3.23E-12	7.73E-11	17.33678567
TMEM72	-1.31373202	-7.862918938	2.87E-12	6.99E-11	17.44995309
CA7	-1.323704433	-5.067041126	1.66E-06	9.99E-06	4.506245096
MIER3	-1.323983744	-9.801288146	1.20E-16	9.53E-15	27.37214646
ACADS	-1.324277176	-10.11693971	2.27E-17	2.26E-15	29.01011539
CDX2	-1.326260427	-6.207619828	9.92E-09	9.89E-08	9.474146132
SERF1A	-1.330950411	-10.17185864	1.70E-17	1.76E-15	29.29524055
SLC22A4	-1.332679146	-6.549722557	1.95E-09	2.29E-08	11.06133368
NAALADL1	-1.333846141	-10.10186315	2.46E-17	2.41E-15	28.93184617
NAT8B	-1.334509524	-14.46087339	4.02E-27	5.34E-24	51.10995682
HSD11B2	-1.339500164	-5.339263864	5.13E-07	3.42E-06	5.640530084
ENTPD5	-1.343732841	-7.150842384	1.03E-10	1.65E-09	13.93482087
TSPAN7	-1.346414122	-8.169154862	5.99E-13	1.73E-11	18.99033188
EIF1AY	-1.346597044	-2.040821119	0.043680977	0.077293368	-4.983004666
VAV3	-1.346976519	-7.75477522	4.98E-12	1.13E-10	16.90967807
PRKG2	-1.348426108	-13.77337243	1.27E-25	1.40E-22	47.7178898
PPP1R14C	-1.34979376	-7.041145642	1.78E-10	2.67E-09	13.40325253
GIPC2	-1.355755008	-6.148396522	1.31E-08	1.27E-07	9.203391192
SEMA5A	-1.356793924	-10.02820736	3.62E-17	3.48E-15	28.549502
ACOX1	-1.358951232	-12.26347292	2.92E-22	9.70E-20	40.09976697
PEX11A	-1.361351888	-9.632068563	2.92E-16	2.09E-14	26.49502066
DDC	-1.361544499	-7.120572827	1.20E-10	1.88E-09	13.78784484
PLCD1	-1.363521839	-8.92892427	1.16E-14	5.27E-13	22.86509307
CNKSR3	-1.367529228	-9.224506739	2.48E-15	1.32E-13	24.3873784
HRCT1	-1.370898194	-6.024516099	2.33E-08	2.14E-07	8.64111066
FLJ38028	-1.378313957	-5.097601917	1.46E-06	8.88E-06	4.631795707
MGC5590	-1.378502299	-7.9535114	1.81E-12	4.61E-11	17.90408584
CA2	-1.383571264	-5.7669117	7.62E-08	6.17E-07	7.490414867
C7orf31	-1.384665025	-10.28948828	9.13E-18	1.02E-15	29.90599701
OSBPL1A	-1.385276355	-10.70462992	1.02E-18	1.43E-16	32.06098965
IGSF9	-1.386918391	-6.24347196	8.38E-09	8.50E-08	9.638650068
SLC19A3	-1.387996059	-14.76818393	8.74E-28	1.45E-24	52.608701
CYP4F12	-1.38821954	-7.576793776	1.23E-11	2.48E-10	16.02516153
SSTR1	-1.390639901	-6.403850794	3.92E-09	4.26E-08	10.3798761
SATB2	-1.393405747	-5.717616696	9.52E-08	7.54E-07	7.27321149
RAVER2	-1.399377997	-8.793451843	2.36E-14	9.72E-13	22.16971599
RICH2	-1.400042693	-9.234257795	2.36E-15	1.27E-13	24.43770054
CKB	-1.400987192	-5.111351443	1.37E-06	8.40E-06	4.688432573
SPINK2	-1.407398358	-8.584337673	7.01E-14	2.52E-12	21.09976514
MT1F	-1.409800493	-7.502340491	1.79E-11	3.43E-10	15.65697826
LRRN2	-1.411072085	-13.4809561	5.59E-25	4.64E-22	46.2595676
ADH6	-1.418330049	-7.776711109	4.46E-12	1.02E-10	17.01910042
CNTN4	-1.423753695	-12.77886105	2.03E-23	9.65E-21	42.72344646
PPP2R3A	-1.427203941	-9.646832087	2.70E-16	1.96E-14	26.57150765
C2orf88	-1.427547619	-7.02722483	1.91E-10	2.83E-09	13.33600969
STBD1	-1.432728571	-9.532790777	4.91E-16	3.30E-14	25.98089887
CNTN3	-1.43388867	-8.883268322	1.48E-14	6.46E-13	22.63056225
FGFR3	-1.43907734	-7.761559574	4.81E-12	1.09E-10	16.94351108
TMED6	-1.439659442	-7.089238125	1.40E-10	2.16E-09	13.63593281
C5orf35	-1.450410016	-7.000699674	2.17E-10	3.17E-09	13.20801975
ACVR1C	-1.457399343	-6.923316425	3.18E-10	4.47E-09	12.83566947
LRRC31	-1.459914122	-6.535834823	2.09E-09	2.43E-08	10.9961674
SLC16A1	-1.462206404	-11.07060572	1.49E-19	2.61E-17	33.9581073
SLC22A5	-1.463722003	-11.10094342	1.27E-19	2.33E-17	34.1151868
SELENBP1	-1.46944335	-8.279705812	3.39E-13	1.05E-11	19.54984458
A1CF	-1.47542775	-7.231624303	6.93E-11	1.15E-09	14.32813707
PDZD3	-1.475765517	-8.950406817	1.04E-14	4.78E-13	22.97550764
C1orf210	-1.480155501	-6.644100516	1.24E-09	1.52E-08	11.50574714
MOCS1	-1.494459934	-10.7545539	7.88E-19	1.15E-16	32.31998322
SERPINA6	-1.499043678	-7.093167545	1.38E-10	2.12E-09	13.65496954
BEST4	-1.509373727	-5.710650828	9.83E-08	7.77E-07	7.242598697
AIFM3	-1.509957635	-7.332061328	4.20E-11	7.39E-10	14.81926267
C10orf116	-1.512471921	-11.58608767	9.99E-21	2.52E-18	36.62186156
EYA2	-1.513284236	-8.22134577	4.58E-13	1.37E-11	19.25426544
PXMP2	-1.517189163	-8.72161503	3.43E-14	1.33E-12	21.8016619
GDPD2	-1.524343186	-8.102877541	8.42E-13	2.32E-11	18.655727
CDHR1	-1.532785878	-5.278745955	6.68E-07	4.36E-06	5.385316665
EFNA1	-1.536175862	-8.201166513	5.08E-13	1.49E-11	19.15217178
C10orf108	-1.538797537	-9.130511817	4.06E-15	2.06E-13	23.902615
FAM55D	-1.544185878	-5.508192807	2.44E-07	1.74E-06	6.361772305
SLC39A2	-1.545965025	-10.91932666	3.31E-19	5.45E-17	33.17437104
PLEKHG6	-1.553013136	-8.203551458	5.02E-13	1.48E-11	19.16423505
ESPN	-1.555070279	-7.946259307	1.88E-12	4.78E-11	17.86768169
TMEM171	-1.557557964	-8.560232686	7.94E-14	2.85E-12	20.97672359
NEURL1B	-1.558563218	-11.11815073	1.16E-19	2.15E-17	34.20426635
GSTA1	-1.559916092	-5.747435788	8.32E-08	6.68E-07	7.404481866
LOC100287411	-1.568869951	-9.151153964	3.64E-15	1.87E-13	24.00902317
LOC727916	-1.573654023	-8.306332857	2.95E-13	9.29E-12	19.68485663
ANK3	-1.580686864	-10.73604811	8.68E-19	1.25E-16	32.22398565
LIPC	-1.584017898	-12.38101727	1.59E-22	5.86E-20	40.70002896
GCNT2	-1.592902135	-11.62991877	7.94E-21	2.03E-18	36.84776385
FMO4	-1.599639901	-10.01006983	3.98E-17	3.74E-15	28.45536164
ETNK1	-1.605910181	-11.80128141	3.24E-21	8.85E-19	37.72990263
LOC100286922	-1.608550575	-10.03181813	3.55E-17	3.43E-15	28.56824381
PPARG	-1.614452709	-8.281393772	3.36E-13	1.04E-11	19.55840055
PIGZ	-1.620480131	-6.828274525	5.06E-10	6.82E-09	12.38053222
SGK2	-1.623861084	-7.94549106	1.89E-12	4.79E-11	17.86382573
HEPACAM2	-1.624314778	-4.562406422	1.33E-05	6.58E-05	2.50331953
VSTM2A	-1.625163711	-9.276591433	1.89E-15	1.07E-13	24.65623876
EXPH5	-1.628878325	-6.950209519	2.79E-10	3.98E-09	12.96489502
EDN3	-1.629215764	-6.639514883	1.27E-09	1.54E-08	11.48409204
C1orf175	-1.63278358	-8.357235988	2.27E-13	7.37E-12	19.94321899
MEP1A	-1.644277668	-7.096614191	1.35E-10	2.09E-09	13.67167054
RHOU	-1.648068309	-10.59596135	1.82E-18	2.38E-16	31.49708308
LRRC19	-1.659251232	-7.008747627	2.09E-10	3.06E-09	13.24683393
LDHD	-1.66052266	-9.396969051	1.00E-15	6.09E-14	25.27822523
USP2	-1.664816749	-7.006061752	2.12E-10	3.10E-09	13.23387847
KIAA1984	-1.677204598	-8.691313308	4.02E-14	1.53E-12	21.64656286
INPP5J	-1.683767816	-10.70448159	1.03E-18	1.43E-16	32.06022005
TMEM56	-1.684913957	-9.550733301	4.47E-16	3.06E-14	26.07378691
CCNJL	-1.685094089	-10.85302659	4.69E-19	7.53E-17	32.83067196
FAM82A1	-1.686720197	-9.098923552	4.79E-15	2.38E-13	23.73983789
MB	-1.687355993	-6.301641425	6.37E-09	6.63E-08	9.906494815
RPS4Y1	-1.689735961	-2.264755101	0.025502158	0.048891202	-4.520104176
TMEM63C	-1.690029392	-10.0268549	3.65E-17	3.49E-15	28.54248209
PTPRR	-1.690349097	-6.2322085	8.84E-09	8.90E-08	9.586920812
METTL7B	-1.699011987	-7.826689386	3.46E-12	8.20E-11	17.26872569
ISX	-1.702941051	-6.196729602	1.04E-08	1.04E-07	9.424265985
FLJ22763	-1.703845649	-7.477919062	2.02E-11	3.82E-10	15.53645617
ZNF575	-1.704782923	-12.01804198	1.05E-21	3.11E-19	38.84314495
ENPP1	-1.706773399	-10.96712547	2.57E-19	4.34E-17	33.42208192
LOC100128893	-1.714000821	-8.031887794	1.21E-12	3.21E-11	18.29805885
NR1H4	-1.71406601	-7.407859116	2.87E-11	5.28E-10	15.19139574
SCUBE2	-1.7148133	-13.06202961	4.75E-24	2.78E-21	44.15525571
LOC100422737	-1.716173071	-9.046896118	6.29E-15	3.04E-13	23.47189198
CDKN2B	-1.718584729	-7.398993304	3.00E-11	5.49E-10	15.14780406
PADI2	-1.723572578	-8.693523116	3.97E-14	1.52E-12	21.65787063
LOC646627	-1.724451067	-5.921036124	3.76E-08	3.29E-07	8.175788874
C7orf10	-1.725023317	-10.18089091	1.62E-17	1.69E-15	29.34213589
PBLD	-1.7269711	-8.84060522	1.85E-14	7.84E-13	22.41156848
MS4A12	-1.734644663	-5.385194617	4.19E-07	2.85E-06	5.835356089
UGT2B15	-1.739174384	-5.1613126	1.11E-06	6.90E-06	4.895012478
RPS6KA6	-1.742337438	-10.26382008	1.05E-17	1.14E-15	29.77271944
FLJ35024	-1.745970936	-10.6685598	1.24E-18	1.67E-16	31.87383602
YBX2	-1.74792069	-7.105762601	1.29E-10	2.01E-09	13.7160141
VLDLR	-1.749346798	-13.06695766	4.63E-24	2.78E-21	44.18010855
FRMD1	-1.758215271	-10.16842388	1.73E-17	1.77E-15	29.27740753
HSD17B2	-1.760987192	-9.194379584	2.90E-15	1.51E-13	24.23193954
VIPR1	-1.767199836	-7.244243503	6.50E-11	1.09E-09	14.38971676
MS4A8B	-1.768694581	-7.147353024	1.05E-10	1.68E-09	13.91786671
TMEM37	-1.770342693	-7.696579201	6.69E-12	1.44E-10	16.61980432
PAQR5	-1.770470936	-11.26082697	5.50E-20	1.12E-17	34.94243922
SLC25A34	-1.776747783	-11.34535887	3.53E-20	7.90E-18	35.37938675
SLC39A5	-1.786559442	-8.665133679	4.61E-14	1.75E-12	21.51263729
TRHDE	-1.787890969	-13.70055378	1.83E-25	1.92E-22	47.35557077
CNGA1	-1.793061412	-11.79585	3.34E-21	8.98E-19	37.70196958
PHLPP2	-1.799260427	-10.47578581	3.42E-18	4.18E-16	30.87326687
B4GALNT2	-1.818643678	-13.01288603	6.11E-24	3.38E-21	43.90729369
SLC4A4	-1.822183087	-6.150049179	1.30E-08	1.26E-07	9.210929914
LOC25845	-1.825434811	-9.194098595	2.91E-15	1.51E-13	24.23049007
SLC16A9	-1.826910673	-7.705283067	6.41E-12	1.39E-10	16.6631185
PPARGC1A	-1.833709195	-8.163572033	6.16E-13	1.77E-11	18.96212198
WDR78	-1.847634319	-11.08512143	1.38E-19	2.48E-17	34.03326939
TMEM20	-1.849355829	-11.97954226	1.28E-21	3.70E-19	38.6456417
NPY	-1.893928243	-10.27023351	1.01E-17	1.11E-15	29.80601994
DPP10	-1.896852545	-17.1174462	1.09E-32	5.25E-29	63.67713053
LOC100288092	-1.897361412	-8.941441362	1.09E-14	4.97E-13	22.92942296
OSTBETA	-1.927264532	-8.190827192	5.36E-13	1.57E-11	19.09988383
TUBAL3	-1.946329885	-8.8193355	2.06E-14	8.67E-13	22.30244964
SLC23A3	-1.949557471	-12.82426756	1.61E-23	7.82E-21	42.95352643
ANKRD43	-1.967200493	-7.57326921	1.25E-11	2.52E-10	16.00770694
CYP4F2	-1.980938916	-9.538574234	4.77E-16	3.25E-14	26.01083821
UGT1A6	-1.986738424	-9.404103341	9.66E-16	5.91E-14	25.31511229
GUCA2A	-1.999787685	-6.786165707	6.22E-10	8.21E-09	12.17967321
ACSF2	-2.013490805	-12.57003729	5.97E-23	2.43E-20	41.66301529
PRAP1	-2.019073071	-7.277004	5.52E-11	9.48E-10	14.54975424
ANPEP	-2.019960591	-7.201046347	8.06E-11	1.31E-09	14.17907558
FAM189A1	-2.052004269	-10.29163224	9.03E-18	1.02E-15	29.91712916
PKIB	-2.060541215	-7.681984522	7.21E-12	1.55E-10	16.54720661
DHRS11	-2.065951724	-9.746359924	1.60E-16	1.21E-14	27.0873363
ABCB1	-2.0670867	-10.17033979	1.71E-17	1.76E-15	29.28735479
PDE6A	-2.070992611	-13.41309384	7.89E-25	6.05E-22	45.91986714
CAPN13	-2.073469458	-7.096684128	1.35E-10	2.09E-09	13.67200946
PCDH20	-2.09722775	-6.577939604	1.70E-09	2.02E-08	11.19392095
HSPB3	-2.111409195	-13.07275075	4.49E-24	2.78E-21	44.20932092
FAM5C	-2.128840394	-10.48245778	3.30E-18	4.06E-16	30.90790433
TEX11	-2.141362562	-10.18346123	1.60E-17	1.67E-15	29.35548099
RUNDC3B	-2.16476486	-12.99439822	6.71E-24	3.49E-21	43.81395213
CDKN2BAS	-2.168202463	-12.27876985	2.70E-22	9.12E-20	40.17794309
CA1	-2.177052053	-5.085208822	1.53E-06	9.31E-06	4.580826248
WSCD1	-2.230492118	-12.99100432	6.83E-24	3.49E-21	43.79681356
ADH1C	-2.236926765	-6.70005945	9.45E-10	1.19E-08	11.77050642
LAMA1	-2.284044499	-8.333772266	2.56E-13	8.23E-12	19.82408552
APOBEC3B	-2.352381445	-13.28934747	1.48E-24	1.02E-21	45.29923562
MT1M	-2.363885386	-7.233663466	6.86E-11	1.14E-09	14.33808536
UGT2B17	-2.373620197	-4.426179706	2.28E-05	0.000106945	1.986689237
SLC23A1	-2.397701314	-17.07627652	1.32E-32	5.25E-29	63.48932186
SLC3A1	-2.409644663	-8.942540801	1.08E-14	4.96E-13	22.93507399
BEST2	-2.431984565	-8.112149133	8.03E-13	2.22E-11	18.70249631
AQP7	-2.452370772	-15.5349366	2.03E-29	4.50E-26	56.2983771
SLC26A2	-2.453400164	-9.461232646	7.16E-16	4.56E-14	25.6105846
DEFB1	-2.457067816	-10.16668111	1.74E-17	1.77E-15	29.26835917
SLC17A4	-2.493070115	-9.356131267	1.24E-15	7.37E-14	25.06712893
TRPM6	-2.533384072	-7.9270674	2.07E-12	5.22E-11	17.77138337
CHP2	-2.580467652	-8.359852691	2.24E-13	7.28E-12	19.95650927
SLC30A10	-2.613824138	-8.167184118	6.05E-13	1.74E-11	18.98037325
NPY1R	-2.626588013	-13.32507119	1.24E-24	9.12E-22	45.47855895
FLJ32063	-2.686870443	-8.721306173	3.44E-14	1.33E-12	21.80008056
PITX2	-2.777535304	-11.45854035	1.95E-20	4.62E-18	35.96391079
HSD3B2	-2.789092282	-10.7862391	6.67E-19	9.91E-17	32.48433063
CWH43	-2.807515599	-7.628410987	9.45E-12	1.97E-10	16.28106303
GUCA2B	-2.820729885	-7.794607516	4.07E-12	9.47E-11	17.10843646
CYP2B7P1	-2.843197701	-12.62220493	4.56E-23	1.89E-20	41.92827577
UGT2A3	-2.890092939	-10.5795089	1.98E-18	2.56E-16	31.41169104
PNLIPRP2	-2.992193268	-8.62816263	5.58E-14	2.08E-12	21.32362725
CYP2B6	-3.014818719	-11.3375686	3.67E-20	8.04E-18	35.33913196
MEP1B	-3.015463218	-13.50322255	4.99E-25	4.32E-22	46.37092552
SLC38A4	-3.045252381	-16.0491773	1.70E-30	4.23E-27	58.73171936
GBA3	-3.078827422	-12.35857456	1.78E-22	6.35E-20	40.58550305
ABCG2	-3.196533333	-11.22840001	6.52E-20	1.29E-17	34.77474169
HMGCS2	-3.398166995	-8.910737869	1.28E-14	5.70E-13	22.77164985
LOC389023	-3.51543711	-20.32163141	6.77E-39	6.74E-35	77.60302418
PCK1	-3.631396223	-8.324739305	2.69E-13	8.59E-12	19.77824099
CLDN8	-3.683299836	-6.827520145	5.08E-10	6.83E-09	12.3769295
OSTalpha	-3.745492775	-12.23126591	3.45E-22	1.09E-19	39.9351134
AQP8	-4.773067488	-12.03646255	9.51E-22	2.92E-19	38.93760679
