# Supplementary material for: Identification and exploration of pharmacological pyroptosis-related biomarkers of ulcerative colitis
Source: Front Immunol. 2022 Oct 13;13:998470. doi: 10.3389/fimmu.2022.998470 (PMC9606687; doi:10.3389/fimmu.2022.998470)
Supplement: Supplementary file 1 [file DataSheet_1.zip › Supplementary Table S5.csv]

	x
1	PI3
2	LCN2
3	REG4
4	C10orf99
5	PDZK1IP1
6	TIMP1
7	MT1F
8	EGR1
9	TFF1
10	DMBT1
11	IGKV4-1
12	CALD1
13	MMP1
14	SOD2
15	REG1A
16	MMP12
17	CD55
18	IL7R
19	RGS5
20	LOC100290557
21	SMARCB1
22	NNMT
23	PTPRC
24	CFB
25	LOC96610
26	CXCL1
27	COL4A1
28	C4BPB
29	ALDOB
30	XDH
31	SLC6A6
32	BASP1
33	CCL11
34	TNFRSF17
35	IL1RN
36	FBN1
37	MGC29506
38	S100A8
39	C1R
40	ANXA1
41	PRAC
42	STARD10
43	ADAM19
44	DUOX2
45	MGP
46	FAM26F
47	CYAT1
48	CHI3L1
49	IGFBP5
50	SERPING1
51	TNFAIP2
52	CTSE
53	PHLDA1
54	CD93
55	APOBEC3G
56	SDR16C5
57	SOCS3
58	IGLV6-57
59	ANKRD22
60	ITGB2
61	COL5A2
62	APOL1
63	CCL20
64	PDE9A
65	CDC42EP5
66	CTSK
67	CPA3
68	PLAUR
69	SLC6A14
70	THY1
71	PLA2G7
72	DEFA5
73	TMEM45A
74	DUOXA1
75	MMP3
76	TSPAN11
77	MAFF
78	DERL3
79	CCL18
80	BCL6
81	COL5A1
82	FYN
83	CSTA
84	EMB
85	SERPINB9
86	CASP5
87	LST1
88	TGM2
89	PLCG2
90	ANKRD9
91	BCL2A1
92	TSC22D3
93	CD79A
94	GBP5
95	G0S2
96	UNC5CL
97	SLA
98	SLC5A1
99	ROBO1
100	GREM1
101	FYB
102	TMEM92
103	AGT
104	SAMD9L
105	CXCL3
106	IL1B
107	DUOXA2
108	CD300A
109	RASSF2
110	DEFA6
111	COL15A1
112	CST7
113	C8orf4
114	CRISPLD2
115	CD27
116	HEG1
117	DRAM1
118	SRD5A3
119	NEURL1B
120	IGKV3-20
121	TFPI
122	C2
123	ARL4C
124	LOC100293679
125	GLCCI1
126	TNC
127	CXCL2
128	VNN1
129	OSMR
130	PRKCB
131	CXCL9
132	LCP1
133	SLFN11
134	SERPINB5
135	SLC39A4
136	CARD8
137	LHFP
138	GBP1
139	OSBPL1A
140	KDELR3
141	LEF1
142	ACSL4
143	GPX8
144	C16orf54
145	CHST11
146	THBS2
147	IGLV4-60
148	DEFB4A
149	PXMP2
150	CBR3
151	TAP2
152	ECSCR
153	NXN
154	LILRB2
155	ZEB1
156	LAMP3
157	S100A9
158	PLXNC1
159	TNFSF13B
160	CHST15
161	CYTIP
162	MMP9
163	LOC100288985
164	LDLRAD3
165	MAP1B
166	COL14A1
167	HCK
168	KYNU
169	SLC2A3
170	LCP2
171	BHLHE40
172	IL8
173	GPR183
174	C5AR1
175	C1orf38
176	WNT5A
177	CSF2RB
178	BATF2
179	ADAMTS9
180	GZMB
181	PMAIP1
182	NLRP7
183	ANTXR1
184	IGSF6
185	DOCK11
186	THBS1
187	RGS1
188	BGN
189	REG1B
190	CLEC7A
191	REG3A
192	ZNF521
193	PLEK
194	INADL
195	LRMP
196	ATM
197	IFIT3
198	PDE7A
199	IGDCC4
200	CCL4
201	ELTD1
202	AIM2
203	GPR171
204	FRZB
205	LILRB3
206	RASGRP3
207	CDH11
208	CHGA
209	COL12A1
210	RRAS2
211	GZMK
212	GPR126
213	AREG
214	PDE4B
215	BST2
216	IGHG1
217	CXCL10
218	ASRGL1
219	PF4
220	ST3GAL1
221	ME1
222	C4BPA
223	FGR
224	STS
225	PLAU
226	PCOLCE
227	MT1M
228	PTAFR
229	PARP8
230	APOL3
231	TINAG
232	PLEKHO2
233	CD69
234	PDPN
235	AQP8
236	CRYM
237	ACSL1
238	STC1
239	PDGFRB
240	ICAM1
241	LDB2
242	SCGB2A1
243	CARD6
244	GLI3
245	IL17RB
246	SLC7A11
247	HYAL2
248	SPON2
249	THBD
250	SLC7A5
251	ANGPTL2
252	IFIT2
253	FSCN1
254	HAPLN3
255	LOC728342
256	MYEOV
257	SELL
258	LMCD1
259	NCF2
260	PRRX1
261	SLC43A3
262	FCGR2B
263	GYPC
264	SNN
265	GBP4
266	PTGES
267	RGS19
268	APOC2
269	PAQR5
270	IDO1
271	C14orf50
272	LRG1
273	HAPLN1
274	CLEC4E
275	NHEJ1
276	GEM
277	RASGRP1
278	CD274
279	FCGR2C
280	MOXD1
281	EPSTI1
282	CD180
283	GPR65
284	CD86
285	FPR1
286	ITGA8
287	HOOK1
288	IFI44
289	DOCK2
290	MMP7
291	PPARGC1B
292	MARCH1
293	FCGR3B
294	SACS
295	STMN3
296	FILIP1L
297	CP
298	CCNJL
299	SERPINA3
300	SPIB
301	TECPR2
302	CTGF
303	GPR18
304	LAX1
305	NPL
306	ITPR1
307	RHOJ
308	APLNR
309	MYO5A
310	SNX10
311	CCR2
312	ARNTL2
313	ACSF2
314	GIMAP4
315	GPM6B
316	CYSLTR1
317	GNB5
318	ACPP
319	CAPN13
320	QPRT
321	MMP28
322	C13orf15
323	NFAM1
324	FOXQ1
325	VNN2
326	CHST2
327	IL15RA
328	MSRB3
329	ELK3
330	SNORD123
331	MS4A8B
332	PILRA
333	ABCA8
334	ARHGAP23
335	ESAM
336	DOCK8
337	CMTM7
338	CCR6
339	CD38
340	EPB41L1
341	IRAK2
342	FAM65C
343	SELP
344	ITGAX
345	SAMD4A
346	KCND3
347	NOTCH3
348	DUSP4
349	FLRT2
350	FCGR1A
351	INPP5J
352	RCSD1
353	CADM1
354	SERPINH1
355	ATP11A
356	IL2RB
357	IRF4
358	PLK2
359	CCR1
360	GPC6
361	ZBP1
362	RBP5
363	STEAP4
364	TNFAIP8L2
365	CTLA4
366	SPAG4
367	TPH1
368	TMEM119
369	PTGDR
370	FAM49A
371	F2RL2
372	XRCC6BP1
373	NHEDC2
374	SAA4
375	CXCR6
376	UGT2B28
377	TSHZ3
378	SERTAD4
379	SLC1A3
380	CFI
381	EPN3
382	INSC
383	PREX1
384	LYST
385	MRAS
386	HAVCR2
387	MNDA
388	LOXL2
389	CIB2
390	SPHK2
391	NRG1
392	DYSF
393	KMO
394	CLEC4A
395	GLT8D2
396	HIST1H2AE
397	ARHGEF37
398	PTPRG
399	FOXP2
400	LAMA1
401	CH25H
402	SMOX
403	DEFB1
404	ALDH5A1
405	PLA2G16
406	SRPX2
407	TRIM29
408	C10orf10
409	FAM65B
410	ATP8B2
411	AIFM3
412	CHN1
413	ITGAM
414	FBXO6
415	PRKCDBP
416	SNCAIP
417	FIBIN
418	TLR1
419	PCDH17
420	ADAMTS5
421	FUT8
422	SDK1
423	CREM
424	CCDC3
425	NEXN
426	APLN
427	MEI1
428	APOBEC3B
429	KIAA1949
430	CD84
431	STAT4
432	NOS2
433	GPR176
434	HSPA6
435	SELM
436	TFEC
437	LILRB4
438	CTHRC1
439	CYBB
440	TGFB3
441	NCRNA00094
442	FADS1
443	SLC16A14
444	TEX11
445	BCAT1
446	MLLT11
447	SCRN1
448	SPP1
449	RNF157
450	MICB
451	MIR155HG
452	MMP10
453	PTGS2
454	NR4A3
455	LOC150166
456	TNS4
457	CXCR2
458	FMNL3
459	C2CD4A
460	STEAP3
461	NUDT7
462	EBF1
463	NID2
464	GPR161
465	ZNF532
466	ITGA4
467	APBA2
468	LOC645561
469	OAS2
470	GNA15
471	PLEKHH2
472	C2orf74
473	KIRREL
474	IKBIP
475	ZNF575
476	TMTC1
477	SEMA4A
478	S100B
479	RNF183
480	SPNS2
481	ADAMTS1
482	BMP7
483	THRB
484	SERPINB8
485	MYCT1
486	LRRC8C
487	DEPDC6
488	KLF2
489	GUCY1A3
490	AKAP12
491	TMEM47
492	TMEM158
493	FCGR1B
494	RSPO3
495	GNG7
496	TLR2
497	ST8SIA4
498	FAM126A
499	MTHFD1L
500	GPR4
501	ZNF469
502	SLC4A11
503	ISLR
504	CELSR1
505	TWIST1
506	CYR61
507	SLAMF1
508	PPM1M
509	PCSK1N
510	EML1
511	ZC3H12A
512	MAP3K8
513	TMEM163
514	CD34
515	PPP1R9A
516	LIPG
517	DIO2
518	ZNF215
519	TMPRSS3
520	TDO2
521	TLR8
522	NID1
523	TEK
524	IL18RAP
525	NR4A2
526	PLA1A
527	CLDN2
528	EMCN
529	RORC
530	APOLD1
531	ARHGAP29
532	MEOX1
533	STX2
534	ZNF366
535	CYYR1
536	SYT11
537	RBMS3
538	SLCO1B3
539	PTPN22
540	MACROD1
541	SLCO4A1
542	PI15
543	CD28
544	TNFAIP6
545	SERPINI1
546	SLAMF6
547	CHRDL2
548	TAGAP
549	CPXM1
550	GCHFR
551	CLEC2D
552	C14orf145
553	FBXO16
554	LOC100287411
555	CSGALNACT1
556	SH3PXD2B
557	IL13RA2
558	RBP2
559	FAM171B
560	SVEP1
561	LOC100134017
562	TNIP3
563	CYB5R2
564	MEIS2
565	PTP4A3
566	KLHL6
567	SFMBT2
568	GSTA1
569	SOCS1
570	F2R
571	TDRD6
572	ZNF331
573	KIAA1199
574	GPX7
575	ACOX2
576	DLEU2
577	KLHL29
578	H19
579	TAL1
580	PPP1R14A
581	ADAMTS12
582	TIFAB
583	CDK20
584	KLK10
585	PDK2
586	NEU4
587	CD109
588	S100A2
589	ARHGAP24
590	SLITRK6
591	IQCG
592	KAZALD1
593	GPR116
594	CHL1
595	LOC283027
596	LY6E
597	LPL
598	SLC23A3
599	CATSPERB
600	RGS16
601	FRMD1
602	GPR109B
603	TSPYL5
604	C18orf18
605	SMOC1
606	ZNF167
607	TMOD2
608	PON3
609	FNDC1
610	C19orf59
611	GK3P
612	ZNF107
613	VEGFC
614	KLHL5
615	KRT17
616	MASP1
617	SHANK3
618	SLC16A6
619	RASA2
620	FGF2
621	FEZ1
622	CX3CL1
623	AQP9
624	CDH5
625	GXYLT2
626	IL18R1
627	RORA
628	P2RY13
629	C10orf81
630	LOC727820
631	RAMP2
632	TMEM156
633	PHOSPHO2
634	DUSP10
635	TTC7B
636	RAMP3
637	PRELP
638	ERG
639	ETV7
640	NAALADL1
641	HSD11B1
642	ADORA3
643	TFAP2C
644	IRAK3
645	LEAP2
646	NRN1
647	TSPAN18
648	TMEM154
649	PSAT1
650	PYY
651	TESC
652	FAIM2
653	SNED1
654	MGAM
655	LPHN2
656	SCUBE2
657	TSPAN2
658	OLFML2B
659	TCN1
660	TRERF1
661	CDH3
662	EDNRA
663	SIK1
664	TGFB1
665	GPR97
666	BHLHE22
667	RPS6KA6
668	FUT1
669	SELE
670	FAM20A
671	LOX
672	TRPS1
673	EMR1
674	HIP1
675	KCNJ15
676	SLC8A1
677	TNFRSF12A
678	TREM1
679	HSH2D
680	ANGPT2
681	S100A12
682	RNF175
683	TNFRSF11B
684	LOC399959
685	EFNA5
686	LOC100131993
687	TMED6
688	NMNAT2
689	HHEX
690	CXCL5
691	CSF3
692	ACOT4
693	C14orf132
694	TMEM200C
695	PKD2
696	CLDN8
697	TM4SF18
698	MME
699	FAM83A
700	ITK
701	CPZ
702	LILRA3
703	FAM167A
704	ARMCX2
705	C21orf96
706	JAK2
707	LOC729970
708	C6orf123
709	KLK3
710	KIAA0802
711	ELMO1
712	CSF2RA
713	THOP1
714	MRGPRF
715	TMEM136
716	WSCD1
717	CEP170
718	SLC6A20
719	CSF3R
720	RHOH
721	NTM
722	CYP26B1
723	TSPAN16
724	TRIL
725	NLRP3
726	S1PR3
727	PRKD1
728	SHE
729	MR1
730	LAIR2
731	ANO5
732	OTUB2
733	PPM1K
734	FCN1
735	SHROOM4
736	SGCD
737	LSAMP
738	ADC
739	IL6
740	CMTM2
741	C7orf10
742	IGKV1-5
743	SNPH
744	MGC24103
745	TPST1
746	TSHZ2
747	ZNF222
748	GJA4
749	LILRA2
750	XPNPEP2
751	STXBP1
752	CNFN
753	LOC100132891
754	SNX29
755	CD33
756	CLIC2
757	CCRL1
758	CRNDE
759	C17orf96
760	OLFML1
761	KDR
762	SPOCK1
763	CXCL11
764	NPY1R
765	PLCB1
766	NANOG
767	CXCR1
768	TMEM71
769	LOC283357
770	OSM
771	ITGB8
772	EGR2
773	CNTNAP2
774	SERPINE1
775	PKIA
776	ZNF415
777	GLIS3
778	F5
779	SH2D1A
780	LRP8
781	CRABP2
782	GUCY1B3
783	TNF
784	IL33
785	HOXA6
786	FAP
787	RNASE2
788	TACSTD2
789	CFP
790	LARP6
791	SH2D6
792	RUNDC3B
793	FAM40B
794	RASSF8
795	PDE7B
796	LAYN
797	FOXC1
798	INHBA
799	CACNA2D4
800	SMTNL2
801	SCN3A
802	KRT7
803	BATF3
804	EYA2
805	LOC100128737
806	CDKN2A
807	GJC1
808	LOC727916
809	LIF
810	KIAA0754
811	FOSL1
812	LOC100288911
813	VMO1
814	LOC644242
815	IGF2BP3
816	EMR3
817	GPR110
818	HECW2
819	MIR214
820	COL23A1
821	NTN1
822	ZFPM2
823	ALDH1L2
824	PROK2
825	KCNJ8
826	TRPC1
827	MOCS1
828	C9orf24
829	MS4A14
830	LYVE1
831	FAM110B
832	CRTAM
833	GABRP
834	CLDN1
835	FAM13C
836	P4HA3
837	TREML2
838	TNFSF9
839	SDPR
840	LILRA1
841	CHST3
842	CXCL6
843	CFHR2
844	TFPI2
845	CHAC1
846	SLFN12
847	IFI44L
848	SPINK2
849	TTC28
850	TNNC2
851	KRT23
852	HGF
853	SLC13A2
854	SENP8
855	PHACTR1
856	LEPR
857	C7orf54
858	EGR3
859	TM6SF1
860	CDH6
861	KIAA1984
862	SOX7
863	OSGIN2
864	TMEM22
865	LHX6
866	MCTP1
867	HBD
868	EID3
869	GHR
870	HCRP1
871	ICAM4
872	BMP6
873	DISP2
874	C3orf32
875	FCN3
876	ZMYM5
877	LOC100287814
878	SLC6A19
879	DNAJC5B
880	CCDC46
881	FAM81A
882	KIAA1324L
883	SLC16A4
884	LOXL1
885	CALCRL
886	LRRN2
887	EGFL6
888	S100A3
889	CD80
890	AGPHD1
891	HMGB3L1
892	ALPL
893	EIF5A2
894	FAM189A1
895	PEAR1
896	LOC100422737
897	UGT2A3
898	NEURL3
899	SAMD13
900	SLC16A10
901	SFRP2
902	ART3
903	TUB
904	PNLIPRP2
905	EMR2
906	ADAM12
907	CX3CR1
908	NPY
909	NRCAM
910	RGS4
911	PALMD
912	TNAP
913	LRFN5
914	ERP27
915	OSCAR
916	FMO1
917	IL1A
918	CNTN4
919	ADPRHL1
920	TPRG1
921	TCEAL7
922	ZMYND12
923	ZNF382
924	GPR84
925	PDE6A
926	TMEM63C
927	ABCA12
928	B3GNT8
929	PKHD1L1
930	MCC
931	LOC100287616
932	IL11
933	GJD3
934	PRR16
935	FJX1
936	RAB6B
937	GTSF1
938	LTK
939	ARHGAP28
940	NFE2
941	BNC2
942	SIGLEC5
943	FFAR2
944	FADS2
945	NFE4
946	ZNF385D
947	KIAA1107
948	ERCC4
949	LOC389023
950	FOXD2
951	CRTAC1
952	DUOX1
953	C8orf84
954	LOC731424
955	CNGA1
956	NBEA
957	PEG3
958	TTR
959	AOX1
960	CLEC1A
961	ADCYAP1
962	SCTR
963	CYP27B1
964	RERG
965	RASL11B
966	CCDC13
967	GJA5
968	TMEM132C
969	ZNF33B
970	ASAP1IT1
971	JUB
972	SLC45A2
973	KLK6
974	LOC100131043
975	KLHDC1
976	KCNIP4
977	ITGA10
978	SBSN
979	STON1
980	LOC153684
981	CRYBA2
982	KCTD4
983	KCNT2
984	ST8SIA1
985	KCNE2
986	FCRLB
987	IL26
988	CYS1
989	HMGA2
990	C8orf79
991	MEOX2
992	WNK3
993	CELA3A
994	LOC100127940
995	IRG1
996	C2orf54
997	FEV
998	VGLL3
999	KCNA3
1000	FBXL2
1001	PLA2G12B
1002	CYP2B7P1
1003	TXLNB
1004	PTGFR
1005	CHAD
1006	SCN9A
1007	B3GALNT1
1008	DHRS7C
1009	B4GALNT2
1010	THSD7A
1011	SLC19A3
1012	IFNG
1013	MAMLD1
1014	CXCL17
1015	APOH
1016	GAS1
1017	RAPGEF4
1018	VNN3
1019	KNG1
1020	STC2
1021	ADAMTS3
1022	FIGN
1023	RFX6
1024	CLEC5A
1025	GLT1D1
1026	MMP13
1027	LOC145837
1028	WISP1
1029	VSIG1
1030	FAM132B
1031	C21orf7
1032	CLEC4D
1033	LOC541471
1034	SHCBP1
1035	WNT2B
1036	LOC220930
1037	PIK3CG
1038	SIRPB2
1039	PCDH20
1040	CD207
1041	ST6GALNAC5
1042	HS6ST2
1043	DOK5
1044	HSPB3
1045	DAO
1046	AMPH
1047	HTR7P1
1048	NDP
1049	C2orf58
1050	FZD10
1051	CNTNAP3
1052	CYP4F2
1053	EPHX4
1054	LOC401097
1055	LOC283713
1056	ARSG
1057	SERPINB7
1058	KRT80
1059	CPA2
1060	CSMD2
1061	FGF9
1062	GABRB2
1063	IGFBPL1
1064	GALNTL2
1065	NOX4
1066	ATP13A4
1067	FLJ36665
1068	PABPC4L
1069	PLIN1
1070	LOC553103
1071	CNTD1
1072	TM7SF4
1073	FLJ39051
1074	CCDC102B
1075	HTR3C
1076	CHSY3
1077	ELFN1
1078	FPR2
1079	LPPR4
1080	SOX17
1081	LOC643714
1082	FAM5C
1083	LILRP2
1084	MOBP
1085	CPA6
1086	LOC340090
1087	ENKUR
1088	KGFLP2
1089	CC2D2B
1090	TRA@
1091	DUSP21
1092	ROPN1L
1093	SNAI3
1094	ZNF781
1095	FAM19A2
1096	SIRPB1
1097	PDE10A
1098	LOC646588
1099	FLJ36644
1100	HAL
1101	BVES
1102	LOC280665
1103	TMEM55A
1104	VLDLR
1105	DKK1
1106	CDKN2BAS
1107	SLCO4C1
1108	VSTM2A
1109	ANKRD18A
1110	LRRC34
1111	MAP7D2
1112	HMCN1
1113	ADAMTS6
1114	C1QTNF9
1115	IKZF3
1116	POU2F3
1117	CHRNA1
1118	SGIP1
1119	SVOPL
1120	CRISPLD1
1121	FAM85A
1122	CKMT2
1123	AGBL2
1124	C1orf217
1125	SAG
1126	MMRN1
1127	SEMA3E
1128	TMEM225
1129	SLC39A2
1130	BMP3
1131	FLJ35024
1132	FSIP2
1133	LOC100286922
1134	WNT2
1135	LRCH2
1136	TTC30B
1137	KRT6A
1138	GRM8
1139	CNTN3
1140	MUCL1
1141	PACRG
1142	KRT14
1143	RBM20
1144	HES5
1145	C9orf71
1146	KANK4
1147	KIAA0895
1148	LOC285878
1149	DPP10
1150	LOC284578
1151	SPCS2
1152	RNF152
1153	FSIP1
1154	LANCL3
1155	NAALADL2
1156	HAVCR1
1157	IL10
1158	PRKG2
1159	CEACAM4
1160	ROPN1
1161	ASB12
1162	HMX2
1163	LOC729870
1164	LOC100129794
1165	CCDC96
1166	ELOVL2
1167	ZNF681
1168	IL17A
1169	SLC6A4
1170	KCNG3
1171	OLR1
1172	SH3GL2
1173	REN
1174	ABCB11
1175	LOC100129767
1176	CPNE4
1177	FGF7
1178	NEUROD1
1179	PITX2
1180	MMP8
1181	CCDC158
1182	FREM2
1183	KRTAP4-1
1184	SLC10A2
1185	KCNV1
1186	SLC17A8
