# Supplementary material for: Identification and exploration of pharmacological pyroptosis-related biomarkers of ulcerative colitis
Source: Front Immunol. 2022 Oct 13;13:998470. doi: 10.3389/fimmu.2022.998470 (PMC9606687; doi:10.3389/fimmu.2022.998470)
Supplement: Supplementary file 1 [file DataSheet_1.zip › Supplementary Table S6.csv]

gene	avg_log2FC	p_val	pct.1	pct.2	p_val_adj	cluster
FOXP3	1.818462703	0	0.55	0.031	0	0
IL2RA	1.744067566	0	0.553	0.087	0	0
IL1R1	1.683767729	0	0.507	0.058	0	0
RTKN2	1.631617647	0	0.436	0.044	0	0
BATF	1.586580621	0	0.795	0.25	0	0
CTLA4	1.561674776	0	0.761	0.178	0	0
IKZF2	1.505779329	0	0.518	0.075	0	0
TBC1D4	1.4624697	0	0.706	0.16	0	0
MIR4435-1HG	1.450382969	0	0.717	0.208	0	0
TNFRSF18	1.435050214	0	0.726	0.221	0	0
TNFRSF4	1.391343952	0	0.676	0.206	0	0
DUSP4	1.346782859	0	0.627	0.199	0	0
TIGIT	1.334854812	0	0.63	0.172	0	0
TNFRSF9	1.311326531	0	0.397	0.066	0	0
IL32	1.284032701	0	0.973	0.461	0	0
AC017002.1	1.260313852	0	0.367	0.045	0	0
ICA1	1.258729904	0	0.439	0.082	0	0
DUSP16	1.217154185	0	0.48	0.105	0	0
MAF	1.214622631	0	0.8	0.29	0	0
ZC3H12D	1.207015182	0	0.652	0.217	0	0
ZNRF1	1.177913368	1.33E-290	0.554	0.17	1.80E-286	0
ICOS	1.163199015	1.77E-300	0.712	0.254	2.39E-296	0
IL1R2	1.163188157	0	0.325	0.031	0	0
FRMD4B	1.143689475	1.19E-241	0.417	0.111	1.61E-237	0
UGP2	1.125157494	1.19E-257	0.684	0.303	1.61E-253	0
CCR6	1.117068829	4.13E-222	0.538	0.192	5.58E-218	0
TNFRSF1B	1.101136714	1.72E-277	0.681	0.262	2.33E-273	0
RORA	1.095401219	0	0.846	0.368	0	0
CTSC	1.092877666	1.94E-271	0.762	0.363	2.62E-267	0
CD28	1.072136094	4.43E-269	0.604	0.197	5.99E-265	0
PHLDA1	1.070979714	1.82E-248	0.681	0.268	2.45E-244	0
FAM184A	1.069391832	7.91E-293	0.322	0.055	1.07E-288	0
MAST4	1.066604822	3.11E-240	0.426	0.115	4.21E-236	0
PHACTR2	1.066427255	3.01E-251	0.621	0.229	4.07E-247	0
CARD16	1.053474909	2.42E-218	0.631	0.277	3.27E-214	0
ARID5B	1.032510891	4.97E-284	0.854	0.46	6.72E-280	0
LINC00152	1.023036126	2.81E-294	0.827	0.381	3.79E-290	0
IL2RB	1.011482729	2.96E-219	0.482	0.152	3.99E-215	0
BANK1	2.005986799	0	0.937	0.159	0	1
MS4A1	1.962585308	0	0.979	0.176	0	1
VPREB3	1.896850089	0	0.824	0.125	0	1
RP5-887A10.1	1.841766114	0	0.493	0.028	0	1
ARHGAP24	1.808682313	0	0.683	0.076	0	1
TNFRSF13B	1.762245323	0	0.571	0.058	0	1
SMIM14	1.730869562	0	0.787	0.174	0	1
HLA-DRA	1.70159715	0	0.999	0.371	0	1
HLA-DQA1	1.684687502	0	0.951	0.243	0	1
AC079767.4	1.626482608	0	0.455	0.04	0	1
TNFRSF13C	1.625276038	0	0.675	0.117	0	1
LY9	1.606381951	0	0.752	0.202	0	1
CD83	1.547844515	0	0.956	0.365	0	1
SWAP70	1.529847713	0	0.714	0.149	0	1
HLA-DPB1	1.516521916	0	0.988	0.372	0	1
LY86	1.513528295	0	0.605	0.098	0	1
HLA-DQB1	1.489402581	0	0.969	0.348	0	1
RALGPS2	1.462808329	0	0.889	0.273	0	1
HLA-DPA1	1.437835377	0	0.991	0.392	0	1
AIM2	1.415530806	0	0.546	0.107	0	1
MARCKS	1.399447139	0	0.71	0.198	0	1
TCF4	1.374620926	0	0.704	0.209	0	1
HLA-DRB5	1.367879975	0	0.716	0.202	0	1
HLA-DRB1	1.349295258	0	0.986	0.405	0	1
IRF8	1.344954239	0	0.678	0.177	0	1
CTA-250D10.23	1.336456313	0	0.497	0.082	0	1
SPIB	1.30295213	0	0.45	0.069	0	1
CCDC50	1.280198411	0	0.655	0.215	0	1
PAX5	1.268274152	0	0.489	0.082	0	1
BCL11A	1.247859774	0	0.495	0.093	0	1
PKIG	1.238191444	0	0.485	0.092	0	1
ADAM28	1.22214228	7.00E-297	0.554	0.152	9.46E-293	1
TLR10	1.202914904	0	0.401	0.066	0	1
CD40	1.19316199	9.64E-303	0.568	0.157	1.30E-298	1
LINC00926	1.18750545	0	0.467	0.082	0	1
BASP1	1.183846556	1.27E-306	0.719	0.238	1.71E-302	1
CR1	1.182020578	0	0.365	0.048	0	1
NFKBID	1.17728989	8.74E-283	0.766	0.319	1.18E-278	1
BLK	1.173560128	0	0.439	0.081	0	1
CD74	1.157148805	0	1	0.619	0	1
LYL1	1.143922631	8.56E-293	0.518	0.13	1.16E-288	1
HLA-DMB	1.143194496	0	0.611	0.159	0	1
CD79B	1.140298069	2.56E-298	0.748	0.265	3.45E-294	1
CD79A	1.13968657	0	0.857	0.28	0	1
PAWR	1.135477533	0	0.411	0.077	0	1
CD22	1.130444949	0	0.567	0.129	0	1
LYN	1.122454326	3.62E-272	0.591	0.181	4.89E-268	1
CD1C	1.113322846	0	0.289	0.034	0	1
1-Mar	1.111754475	8.66E-263	0.432	0.1	1.17E-258	1
EBF1	1.101588795	0	0.358	0.059	0	1
PDLIM1	1.097282631	7.61E-282	0.445	0.102	1.03E-277	1
TCOF1	1.087786315	3.48E-184	0.493	0.177	4.71E-180	1
PIKFYVE	1.086327026	2.43E-227	0.494	0.149	3.29E-223	1
CLECL1	1.077467866	1.75E-253	0.337	0.066	2.36E-249	1
CD37	1.072893519	0	0.994	0.648	0	1
POU2F2	1.072543515	1.63E-253	0.758	0.324	2.21E-249	1
COBLL1	1.07172287	2.17E-217	0.455	0.132	2.93E-213	1
MEF2C	1.066724655	8.24E-290	0.813	0.302	1.11E-285	1
SNX2	1.061801298	1.28E-231	0.655	0.263	1.74E-227	1
PARP15	1.05981647	1.65E-237	0.515	0.148	2.23E-233	1
RASGEF1B	1.054065659	1.55E-226	0.745	0.339	2.10E-222	1
SMARCB1	1.052061902	1.32E-216	0.57	0.212	1.78E-212	1
CYBB	1.048493803	6.01E-251	0.514	0.139	8.13E-247	1
FCRL2	1.040606175	9.47E-212	0.373	0.092	1.28E-207	1
SYPL1	1.03331995	2.74E-226	0.643	0.239	3.70E-222	1
CXCR5	1.0083455	5.11E-220	0.35	0.076	6.91E-216	1
TCF7	1.467677534	0	0.766	0.226	0	2
LEF1	1.436739059	0	0.48	0.074	0	2
CCR7	1.378969622	2.92E-275	0.597	0.164	3.95E-271	2
SELL	1.279495843	2.20E-243	0.579	0.171	2.97E-239	2
BCL11B	1.15019417	7.79E-212	0.682	0.265	1.05E-207	2
NOSIP	1.115286228	4.10E-157	0.563	0.238	5.54E-153	2
CAMK4	1.088012896	4.67E-177	0.463	0.14	6.32E-173	2
AP3M2	1.08713637	1.47E-165	0.505	0.171	1.98E-161	2
PRKCQ-AS1	1.068118089	4.23E-167	0.417	0.118	5.71E-163	2
PDE3B	1.06712344	1.61E-169	0.532	0.184	2.18E-165	2
MAL	1.028933318	1.41E-163	0.409	0.114	1.90E-159	2
LEPROTL1	1.019996017	9.57E-202	0.811	0.424	1.29E-197	2
KLF3	1.019590688	2.33E-146	0.366	0.105	3.15E-142	2
TRABD2A	1.017545809	1.09E-263	0.257	0.03	1.48E-259	2
RCAN3	1.001026202	3.64E-153	0.59	0.241	4.92E-149	2
GZMK	3.105741578	0	0.884	0.039	0	3
NKG7	2.452304828	0	0.885	0.129	0	3
CCL5	2.357298481	0	0.963	0.214	0	3
CST7	2.079990973	0	0.855	0.185	0	3
GZMA	2.062925542	0	0.779	0.134	0	3
IFNG	2.058678091	0	0.635	0.123	0	3
CRTAM	2.055964871	0	0.464	0.031	0	3
CD8A	2.04709671	0	0.649	0.078	0	3
GZMH	1.949326474	0	0.468	0.042	0	3
CD8B	1.886417691	0	0.536	0.051	0	3
CCL4	1.82737445	0	0.778	0.238	0	3
KLRG1	1.66013712	0	0.436	0.059	0	3
CMC1	1.62599454	3.19E-244	0.581	0.198	4.31E-240	3
XCL2	1.507142324	2.03E-288	0.287	0.034	2.74E-284	3
SAMD3	1.498542965	0	0.441	0.068	0	3
GZMM	1.482139675	9.15E-298	0.672	0.214	1.24E-293	3
APOBEC3G	1.442546718	2.08E-250	0.627	0.224	2.81E-246	3
GZMB	1.396583593	2.03E-208	0.378	0.081	2.75E-204	3
SH2D1A	1.380044048	3.38E-239	0.517	0.142	4.57E-235	3
CTSW	1.378975149	3.31E-281	0.431	0.081	4.47E-277	3
TNFSF9	1.360699997	9.30E-133	0.41	0.142	1.26E-128	3
EOMES	1.318290434	0	0.269	0.011	0	3
LAG3	1.237458805	2.94E-199	0.394	0.093	3.97E-195	3
DTHD1	1.236236183	3.93E-195	0.384	0.089	5.31E-191	3
LYAR	1.18227809	3.13E-133	0.418	0.148	4.23E-129	3
HCST	1.133156163	7.46E-252	0.891	0.498	1.01E-247	3
LYST	1.132719339	5.06E-142	0.582	0.269	6.84E-138	3
PRF1	1.089460892	5.87E-154	0.31	0.072	7.93E-150	3
KLRD1	1.075475562	5.71E-132	0.279	0.065	7.72E-128	3
RARRES3	1.020183086	2.36E-160	0.738	0.412	3.18E-156	3
TIGIT	1.019751058	1.70E-121	0.493	0.191	2.30E-117	3
MZB1	2.226168752	0	0.999	0.248	0	4
RP11-731F5.2	2.22530448	0	0.727	0.054	0	4
DERL3	2.196210789	0	0.974	0.15	0	4
PRDX4	2.106060995	0	0.938	0.18	0	4
FKBP11	1.940270754	0	0.986	0.292	0	4
IGLL5	1.839920712	0	0.966	0.548	0	4
TNFRSF17	1.807351185	0	0.823	0.11	0	4
SEC11C	1.786483204	0	0.993	0.396	0	4
IGJ	1.782037203	0	0.921	0.363	0	4
XBP1	1.755493542	0	0.997	0.426	0	4
FKBP2	1.725634494	0	0.993	0.383	0	4
SDF2L1	1.695925997	0	0.965	0.304	0	4
SDC1	1.69174244	0	0.677	0.072	0	4
ERLEC1	1.688680562	0	0.932	0.249	0	4
ITM2C	1.671261451	0	0.846	0.198	0	4
SEL1L	1.650500568	0	0.866	0.211	0	4
FCRL5	1.649742416	0	0.893	0.174	0	4
JSRP1	1.636027362	0	0.513	0.054	0	4
VIMP	1.606597287	0	0.972	0.346	0	4
LMAN1	1.605127925	0	0.944	0.319	0	4
MANF	1.600114855	0	0.921	0.289	0	4
BHLHE41	1.587735549	0	0.709	0.104	0	4
SSR3	1.584957592	0	0.986	0.408	0	4
PPAPDC1B	1.583488239	0	0.893	0.213	0	4
SELM	1.581579865	0	0.859	0.242	0	4
RRBP1	1.578773733	0	0.931	0.273	0	4
TRIB1	1.55435471	0	0.783	0.189	0	4
SLAMF7	1.550038799	0	0.854	0.193	0	4
CRELD2	1.542213561	0	0.849	0.227	0	4
CADM1	1.541897813	0	0.629	0.085	0	4
GAS6	1.526444187	0	0.623	0.071	0	4
PDIA4	1.508968658	0	0.831	0.208	0	4
PDK1	1.49486226	0	0.746	0.158	0	4
C19orf10	1.487998814	0	0.891	0.328	0	4
NUCB2	1.469601988	0	0.847	0.251	0	4
ZBP1	1.466602568	0	0.687	0.124	0	4
SSR4	1.46538719	0	1	0.713	0	4
KDELR2	1.452965863	0	0.882	0.292	0	4
FNDC3B	1.442643162	0	0.735	0.153	0	4
HM13	1.436973792	0	0.836	0.237	0	4
SPATS2	1.415481661	0	0.73	0.147	0	4
SRPRB	1.41417133	0	0.763	0.163	0	4
POU2AF1	1.414020708	0	0.77	0.177	0	4
CPEB4	1.412919704	0	0.904	0.303	0	4
TXNDC15	1.403747831	0	0.795	0.196	0	4
CCPG1	1.395060793	0	0.803	0.208	0	4
CD79A	1.388420967	0	0.909	0.286	0	4
RPN2	1.373261671	0	0.866	0.298	0	4
TXNDC11	1.367229003	0	0.749	0.172	0	4
CHPF	1.344304177	0	0.586	0.069	0	4
HERPUD1	1.341434732	0	0.994	0.585	0	4
CD38	1.3410189	0	0.762	0.192	0	4
SPAG4	1.339030996	0	0.556	0.075	0	4
LY96	1.338688991	0	0.753	0.2	0	4
EAF2	1.335277801	0	0.809	0.223	0	4
RP11-16E12.2	1.33116425	0	0.499	0.051	0	4
UBE2J1	1.321421673	0	0.867	0.296	0	4
HDLBP	1.318569222	0	0.811	0.246	0	4
RABAC1	1.315081243	0	0.95	0.454	0	4
SIL1	1.304373924	0	0.687	0.133	0	4
CLPTM1L	1.302607868	0	0.788	0.228	0	4
TMEM208	1.298743526	0	0.842	0.269	0	4
KDELR1	1.29335659	0	0.82	0.258	0	4
RAB30	1.288325943	6.00E-303	0.712	0.206	8.11E-299	4
TPD52	1.285579382	0	0.885	0.263	0	4
TMED9	1.281757532	0	0.89	0.34	0	4
SEC61A1	1.273609192	0	0.737	0.189	0	4
SPCS3	1.273020219	0	0.972	0.489	0	4
SEC24D	1.272294471	0	0.664	0.135	0	4
PDIA6	1.270652892	0	0.919	0.402	0	4
SPCS2	1.2554127	0	0.984	0.581	0	4
KCNN3	1.249220241	0	0.483	0.042	0	4
SPCS1	1.247311171	0	0.969	0.539	0	4
ALG5	1.246006233	0	0.728	0.191	0	4
FNDC3A	1.241130495	0	0.799	0.236	0	4
HSP90B1	1.240683336	0	1	0.642	0	4
CREB3L2	1.238539015	0	0.711	0.176	0	4
RASSF6	1.236705382	0	0.348	0.039	0	4
MEI1	1.229149706	0	0.593	0.107	0	4
PTP4A3	1.228520648	3.46E-306	0.338	0.044	4.68E-302	4
ANKRD28	1.226413352	2.51E-285	0.872	0.331	3.39E-281	4
LGALS1	1.208484191	7.61E-292	0.911	0.365	1.03E-287	4
RPN1	1.20561051	0	0.723	0.2	0	4
KRTCAP2	1.199745513	0	0.912	0.399	0	4
PHPT1	1.196681597	0	0.848	0.314	0	4
HIST1H2BG	1.189593548	1.25E-302	0.41	0.067	1.68E-298	4
HIST1H1C	1.187011661	6.14E-229	0.801	0.341	8.30E-225	4
TP53INP1	1.184666449	1.72E-254	0.78	0.274	2.33E-250	4
TRAM2	1.180792879	0	0.496	0.07	0	4
GLRX	1.174345488	2.81E-281	0.84	0.332	3.80E-277	4
ITGA6	1.173647001	1.03E-268	0.459	0.091	1.40E-264	4
TMED10	1.171166485	0	0.896	0.372	0	4
CCDC144A	1.170832226	1.16E-178	0.441	0.121	1.57E-174	4
CDK14	1.169554094	6.08E-294	0.533	0.114	8.22E-290	4
CASP10	1.164419353	0	0.52	0.094	0	4
LMAN2	1.161528041	6.12E-307	0.877	0.372	8.27E-303	4
TOR3A	1.160666951	3.17E-247	0.635	0.191	4.29E-243	4
DNAJC1	1.155692686	4.07E-297	0.845	0.305	5.50E-293	4
MANEA	1.155097005	0	0.542	0.095	0	4
SEL1L3	1.143242938	2.54E-285	0.787	0.252	3.43E-281	4
CKAP4	1.135225713	0	0.48	0.069	0	4
P4HB	1.131350005	7.37E-307	0.877	0.347	9.97E-303	4
GSTP1	1.128752872	5.68E-281	0.907	0.419	7.68E-277	4
ZBTB38	1.124372594	6.28E-254	0.815	0.306	8.48E-250	4
SRPR	1.123135155	2.05E-271	0.787	0.28	2.78E-267	4
CALU	1.122490268	0	0.65	0.162	0	4
SRM	1.122430841	7.46E-271	0.69	0.211	1.01E-266	4
CTA-292E10.6	1.119676373	2.06E-284	0.545	0.121	2.79E-280	4
COBLL1	1.1196356	2.36E-271	0.558	0.131	3.19E-267	4
TMEM59	1.119081809	1.41E-303	0.936	0.509	1.90E-299	4
CECR1	1.116913688	9.08E-308	0.569	0.127	1.23E-303	4
NME1	1.114530614	3.37E-297	0.673	0.185	4.56E-293	4
TRAM1	1.114406839	8.91E-300	0.924	0.416	1.20E-295	4
HIST1H2BJ	1.112216476	2.38E-299	0.368	0.054	3.21E-295	4
ST6GAL1	1.111720651	2.87E-274	0.772	0.248	3.88E-270	4
AKR1A1	1.107915805	1.80E-275	0.755	0.249	2.44E-271	4
HSPA13	1.106165804	2.24E-295	0.599	0.145	3.03E-291	4
DNAJC3	1.105963529	5.85E-270	0.82	0.304	7.91E-266	4
CD63	1.105617928	6.44E-281	0.925	0.422	8.70E-277	4
LARP1B	1.103600425	0	0.558	0.119	0	4
TXNDC5	1.102936477	0	0.483	0.074	0	4
NPC2	1.101731844	1.79E-274	0.819	0.276	2.42E-270	4
KIAA0125	1.095023942	2.77E-135	0.355	0.099	3.74E-131	4
ARSA	1.094456789	0	0.523	0.092	0	4
ARL1	1.091413628	1.01E-292	0.672	0.183	1.36E-288	4
PRDM1	1.089389909	1.17E-226	0.814	0.317	1.58E-222	4
CD59	1.088255191	1.10E-256	0.645	0.187	1.49E-252	4
HIST1H2BC	1.085316934	2.26E-246	0.466	0.102	3.05E-242	4
CHID1	1.08325011	0	0.542	0.104	0	4
DNAJB9	1.080867053	2.75E-263	0.862	0.34	3.72E-259	4
PNOC	1.079219487	0	0.505	0.077	0	4
FBXW7	1.078563048	6.51E-244	0.825	0.328	8.80E-240	4
REEP5	1.074387475	4.50E-264	0.877	0.399	6.09E-260	4
PDXK	1.074215363	1.75E-271	0.706	0.214	2.37E-267	4
SEC61B	1.07015252	0	0.988	0.64	0	4
SYVN1	1.069925042	2.16E-265	0.577	0.145	2.92E-261	4
SEC14L1	1.06879692	2.38E-259	0.834	0.32	3.21E-255	4
DERL1	1.065881409	1.39E-253	0.791	0.297	1.88E-249	4
ST6GALNAC4	1.06540655	0	0.487	0.086	0	4
WIPI1	1.064577946	0	0.453	0.067	0	4
PGM3	1.060281982	0	0.498	0.093	0	4
PIM2	1.057674245	8.11E-210	0.782	0.321	1.10E-205	4
OSTC	1.056951888	2.25E-254	0.861	0.392	3.04E-250	4
DNAJB11	1.050639041	2.08E-243	0.759	0.275	2.81E-239	4
ELL2	1.049259218	3.07E-236	0.732	0.249	4.15E-232	4
PPIB	1.04597695	0	0.977	0.623	0	4
SEC61G	1.043906829	2.06E-305	0.953	0.536	2.79E-301	4
EIF2AK4	1.041798576	1.58E-255	0.538	0.131	2.13E-251	4
CPNE5	1.041733845	0	0.476	0.084	0	4
AC104699.1	1.036019196	0	0.41	0.057	0	4
MRPL40	1.035362273	3.28E-279	0.657	0.179	4.43E-275	4
TMEM258	1.034857378	2.41E-303	0.958	0.55	3.26E-299	4
FAM46C	1.031020098	9.06E-241	0.929	0.429	1.22E-236	4
C11orf24	1.030117067	0	0.464	0.074	0	4
HIST1H2AC	1.025515456	1.79E-194	0.61	0.199	2.42E-190	4
FUT8	1.024241333	3.00E-236	0.656	0.198	4.05E-232	4
ERGIC3	1.021889621	2.89E-241	0.677	0.214	3.91E-237	4
MBNL2	1.018190004	2.20E-238	0.706	0.224	2.97E-234	4
TMED2	1.014931495	3.99E-232	0.792	0.317	5.39E-228	4
NANS	1.01403726	3.03E-245	0.765	0.262	4.10E-241	4
IFI27L1	1.013231278	0	0.431	0.065	0	4
TMEM205	1.009835697	1.91E-279	0.58	0.14	2.58E-275	4
ARFGAP3	1.009532343	1.49E-238	0.756	0.262	2.01E-234	4
HIST1H2BK	1.003544306	6.71E-201	0.592	0.186	9.06E-197	4
CLIC4	1.002163543	5.57E-273	0.518	0.116	7.53E-269	4
HIST1H2BD	1.002110679	2.27E-260	0.428	0.082	3.07E-256	4
SRP54	1.001340376	2.11E-230	0.78	0.29	2.85E-226	4
SSR1	1.000321947	4.82E-213	0.722	0.267	6.51E-209	4
RP5-1028K7.2	1.926428921	0	0.544	0.04	0	5
TOX2	1.743166447	0	0.523	0.068	0	5
CXCL13	1.699365814	0	0.256	0.018	0	5
TSHZ2	1.567637596	0	0.568	0.116	0	5
SLC9A9	1.53207357	5.07E-303	0.521	0.109	6.85E-299	5
PASK	1.531936365	0	0.564	0.124	0	5
ST8SIA1	1.487166216	0	0.4	0.043	0	5
ICA1	1.457758212	6.90E-307	0.485	0.09	9.32E-303	5
TCF7	1.357884469	8.02E-254	0.704	0.233	1.08E-249	5
THADA	1.357507049	1.38E-210	0.495	0.135	1.87E-206	5
ITM2A	1.300751214	3.15E-226	0.726	0.283	4.26E-222	5
MAF	1.27923794	6.76E-251	0.803	0.305	9.14E-247	5
CD40LG	1.275007421	1.98E-194	0.466	0.12	2.67E-190	5
PTPN13	1.268637263	2.07E-262	0.333	0.048	2.80E-258	5
PGM2L1	1.263011767	5.17E-129	0.322	0.086	6.99E-125	5
TBC1D4	1.253153175	8.57E-203	0.586	0.183	1.16E-198	5
KSR2	1.248510307	0	0.264	0.008	0	5
CORO1B	1.242599093	6.31E-183	0.664	0.287	8.52E-179	5
PDCD1	1.241593341	2.00E-203	0.359	0.073	2.70E-199	5
C1orf228	1.214428222	3.12E-226	0.357	0.064	4.22E-222	5
TRPS1	1.189776496	4.63E-170	0.63	0.248	6.25E-166	5
TOX	1.181197163	2.81E-174	0.44	0.122	3.79E-170	5
FKBP5	1.180540223	2.26E-167	0.671	0.298	3.06E-163	5
FYB	1.154130149	4.19E-233	0.882	0.446	5.67E-229	5
SMCO4	1.100158535	4.33E-117	0.381	0.129	5.85E-113	5
SH2D1A	1.088384332	1.12E-143	0.458	0.146	1.51E-139	5
TIAM1	1.0721647	5.69E-170	0.342	0.075	7.69E-166	5
TIGIT	1.068336789	9.52E-141	0.534	0.191	1.29E-136	5
PHACTR2	1.066422279	1.66E-133	0.572	0.243	2.24E-129	5
MAGEH1	1.061713307	2.47E-116	0.383	0.124	3.33E-112	5
FBLN7	1.054465021	1.29E-215	0.289	0.043	1.74E-211	5
LAT	1.035206771	1.75E-129	0.561	0.23	2.37E-125	5
IL6ST	1.028906273	2.17E-133	0.642	0.309	2.93E-129	5
CTLA4	1.020784314	5.83E-134	0.553	0.206	7.88E-130	5
RNF19A	1.018915637	1.01E-198	0.889	0.542	1.36E-194	5
CD28	1.01525552	1.21E-136	0.557	0.212	1.63E-132	5
SPRY1	2.047026433	0	0.695	0.098	0	6
GZMA	2.019381248	0	0.811	0.136	0	6
AC092580.4	1.853442041	0	0.789	0.149	0	6
IFNG	1.812033232	0	0.644	0.125	0	6
CCL5	1.78105787	0	0.889	0.221	0	6
CD8A	1.708167989	0	0.594	0.083	0	6
CCL20	1.639997355	4.16E-303	0.617	0.146	5.62E-299	6
TMIGD2	1.600017465	0	0.474	0.051	0	6
IL17A	1.587807419	3.01E-220	0.289	0.043	4.06E-216	6
CXCR6	1.501378759	0	0.493	0.081	0	6
ITGA1	1.462831732	0	0.446	0.051	0	6
NKG7	1.440133481	1.23E-301	0.631	0.145	1.66E-297	6
CCL4	1.418468815	6.81E-195	0.678	0.246	9.20E-191	6
KLRD1	1.408916166	0	0.419	0.059	0	6
RP11-291B21.2	1.39884759	0	0.298	0.025	0	6
KLRB1	1.369201016	3.92E-265	0.845	0.325	5.30E-261	6
GZMB	1.335174855	3.65E-224	0.409	0.081	4.93E-220	6
PRR5	1.329891974	7.64E-260	0.493	0.11	1.03E-255	6
GNLY	1.281093975	7.69E-162	0.35	0.078	1.04E-157	6
HOPX	1.256390786	7.78E-211	0.466	0.112	1.05E-206	6
AMICA1	1.256186229	4.54E-242	0.569	0.15	6.14E-238	6
SRGAP3	1.245860318	4.71E-234	0.336	0.055	6.37E-230	6
PTPN22	1.235548305	2.77E-241	0.81	0.336	3.75E-237	6
CD96	1.195039087	6.99E-221	0.674	0.224	9.45E-217	6
CD8B	1.181802056	1.03E-271	0.388	0.06	1.40E-267	6
CEBPD	1.156736117	5.10E-146	0.415	0.12	6.89E-142	6
CHN1	1.125974312	1.36E-206	0.323	0.056	1.83E-202	6
THEMIS	1.110895654	5.39E-182	0.474	0.128	7.28E-178	6
PDE4D	1.096890277	2.26E-157	0.639	0.261	3.05E-153	6
MGAT4A	1.081720135	6.99E-163	0.627	0.243	9.44E-159	6
RORA	1.066581377	3.37E-187	0.833	0.383	4.55E-183	6
CD3G	1.044439788	7.49E-200	0.874	0.396	1.01E-195	6
GPR171	1.041140323	9.65E-155	0.404	0.106	1.30E-150	6
ANKRD28	1.034750005	3.57E-167	0.761	0.338	4.83E-163	6
IL7R	1.766335798	0	0.923	0.397	0	7
ANXA1	1.674113264	1.81E-228	0.728	0.29	2.45E-224	7
MTRNR2L1	1.64367825	4.89E-227	0.457	0.1	6.61E-223	7
KLRB1	1.254290207	3.17E-141	0.68	0.334	4.28E-137	7
CCL5	1.236971851	4.43E-105	0.551	0.239	5.99E-101	7
PRKCQ-AS1	1.234851539	2.29E-82	0.339	0.125	3.10E-78	7
TNF	1.20874449	6.79E-62	0.412	0.204	9.18E-58	7
CD2	1.044521704	4.96E-162	0.849	0.492	6.70E-158	7
MTRNR2L2	1.023411468	1.94E-167	0.871	0.646	2.62E-163	7
CD40LG	1.007954771	1.01E-48	0.293	0.129	1.37E-44	7
GIMAP7	1.622429102	1.22E-282	0.797	0.276	1.64E-278	8
GIMAP4	1.455590531	3.94E-195	0.656	0.237	5.33E-191	8
TCF7	1.387024552	4.42E-179	0.645	0.239	5.98E-175	8
LEF1	1.302175122	2.03E-130	0.344	0.086	2.74E-126	8
GIMAP1	1.203486266	1.24E-102	0.477	0.193	1.68E-98	8
IL7R	1.125577817	2.27E-159	0.849	0.402	3.07E-155	8
CD40LG	1.089196909	8.59E-84	0.364	0.127	1.16E-79	8
TXK	1.068044364	9.54E-73	0.287	0.093	1.29E-68	8
INPP4B	1.051666224	5.32E-71	0.354	0.137	7.19E-67	8
PRKCQ-AS1	1.018091674	2.91E-55	0.313	0.127	3.93E-51	8
GIMAP5	1.010821068	5.60E-70	0.374	0.151	7.57E-66	8
HLA-DQA2	2.27235213	0	0.626	0.084	0	9
FCRL1	2.264726199	0	0.614	0.077	0	9
MS4A1	2.210485193	0	0.964	0.202	0	9
TCL1A	2.128781038	0	0.571	0.059	0	9
VPREB3	2.03451415	0	0.755	0.149	0	9
BANK1	2.007239157	0	0.809	0.188	0	9
FCER2	2.000759223	0	0.49	0.053	0	9
CD22	1.964477132	0	0.666	0.139	0	9
AFF3	1.909587618	1.19E-304	0.577	0.12	1.61E-300	9
RP11-693J15.5	1.90766493	0	0.471	0.065	0	9
LINC00926	1.878549963	0	0.523	0.092	0	9
MEF2C	1.810073916	0	0.881	0.315	0	9
CD72	1.804115774	1.44E-280	0.486	0.088	1.95E-276	9
HVCN1	1.784664681	8.61E-249	0.508	0.11	1.16E-244	9
HLA-DRA	1.758477419	0	0.991	0.39	0	9
HLA-DPB1	1.729004807	0	0.985	0.391	0	9
CD79B	1.72190854	9.73E-265	0.77	0.279	1.32E-260	9
GAPT	1.680042401	5.01E-243	0.409	0.069	6.77E-239	9
HLA-DRB5	1.673225731	3.93E-250	0.71	0.219	5.32E-246	9
HLA-DRB1	1.602074551	0	0.979	0.423	0	9
BCL11A	1.594412547	1.12E-190	0.454	0.107	1.52E-186	9
HLA-DMB	1.569755421	6.23E-195	0.576	0.174	8.42E-191	9
PHACTR1	1.567796737	3.65E-153	0.511	0.163	4.93E-149	9
HLA-DPA1	1.537548535	3.00E-292	0.943	0.413	4.05E-288	9
1-Mar	1.536794175	2.82E-154	0.421	0.111	3.81E-150	9
FAM129C	1.523156737	8.68E-217	0.332	0.049	1.17E-212	9
HLA-DQB1	1.520462815	3.34E-265	0.895	0.37	4.51E-261	9
RALGPS2	1.515824286	5.16E-215	0.753	0.297	6.97E-211	9
ADAM28	1.488473647	3.36E-141	0.498	0.166	4.54E-137	9
STX7	1.449817999	9.96E-125	0.499	0.19	1.35E-120	9
CD79A	1.440904888	3.50E-225	0.786	0.301	4.72E-221	9
HLA-DQA1	1.435088076	3.70E-212	0.777	0.272	5.01E-208	9
LYL1	1.409888464	3.29E-116	0.43	0.145	4.45E-112	9
CD19	1.399828327	2.16E-135	0.385	0.102	2.93E-131	9
CD74	1.387986629	0	0.997	0.631	0	9
COL19A1	1.371938517	1.63E-238	0.262	0.027	2.21E-234	9
FAM26F	1.358327013	1.65E-112	0.373	0.11	2.23E-108	9
HLA-DMA	1.337976477	3.65E-151	0.653	0.289	4.94E-147	9
NCF1	1.330623711	5.58E-159	0.722	0.373	7.54E-155	9
SNX29P2	1.316655092	8.29E-93	0.489	0.221	1.12E-88	9
P2RX5	1.313309447	1.93E-88	0.4	0.153	2.60E-84	9
PLEKHF2	1.301503699	1.04E-88	0.424	0.173	1.41E-84	9
YBX3	1.29612867	6.25E-95	0.498	0.21	8.44E-91	9
CD37	1.293310796	2.49E-294	0.962	0.66	3.37E-290	9
ZCCHC7	1.265726644	1.81E-95	0.525	0.254	2.45E-91	9
LY86	1.263597807	1.05E-94	0.368	0.123	1.42E-90	9
MTSS1	1.263073947	8.43E-88	0.296	0.085	1.14E-83	9
PAX5	1.263043189	4.71E-102	0.343	0.1	6.37E-98	9
IRF8	1.257289383	5.74E-99	0.49	0.199	7.76E-95	9
STRBP	1.245708921	5.15E-84	0.447	0.197	6.97E-80	9
RASGRP2	1.237215472	1.34E-87	0.426	0.17	1.81E-83	9
ARHGAP24	1.235936636	9.28E-95	0.347	0.107	1.25E-90	9
BTK	1.233450141	1.31E-77	0.352	0.131	1.77E-73	9
STAG3	1.219556762	2.97E-70	0.296	0.099	4.01E-66	9
SWAP70	1.210207015	1.44E-85	0.433	0.177	1.95E-81	9
SMIM14	1.185264996	8.64E-88	0.481	0.205	1.17E-83	9
BACH2	1.18359374	1.30E-73	0.305	0.102	1.76E-69	9
STAP1	1.160019432	4.92E-73	0.26	0.077	6.65E-69	9
CD83	1.150569341	6.23E-115	0.729	0.391	8.42E-111	9
TSPAN13	1.148243397	3.76E-67	0.29	0.1	5.09E-63	9
HHEX	1.135618534	6.23E-78	0.257	0.071	8.42E-74	9
CYBB	1.12859546	4.59E-72	0.385	0.156	6.21E-68	9
RCSD1	1.127234514	2.49E-80	0.561	0.325	3.36E-76	9
PLAC8	1.120171574	1.75E-76	0.486	0.229	2.37E-72	9
POU2F2	1.112629648	1.75E-87	0.6	0.344	2.37E-83	9
TNFRSF13C	1.109469081	2.75E-70	0.368	0.146	3.71E-66	9
PKIG	1.106302516	7.38E-69	0.313	0.111	9.97E-65	9
SNX2	1.079060091	9.20E-62	0.486	0.282	1.24E-57	9
SELL	1.078888994	3.89E-65	0.411	0.185	5.26E-61	9
PLEKHA2	1.073519566	1.03E-56	0.439	0.241	1.40E-52	9
BLK	1.046412502	1.34E-60	0.28	0.098	1.82E-56	9
LY9	1.045998214	2.54E-48	0.424	0.231	3.43E-44	9
SNX29	1.043775124	1.61E-50	0.355	0.171	2.17E-46	9
TLR10	1.039194108	1.86E-64	0.257	0.081	2.51E-60	9
GPR18	1.038963066	1.34E-46	0.32	0.145	1.81E-42	9
OTUD1	1.037414923	2.46E-41	0.442	0.279	3.33E-37	9
FAIM3	1.034153318	9.66E-56	0.444	0.241	1.31E-51	9
BLNK	1.032442744	1.20E-44	0.326	0.158	1.63E-40	9
AC006129.4	1.026018227	1.70E-38	0.257	0.11	2.30E-34	9
PARP15	1.021807396	4.13E-54	0.362	0.165	5.58E-50	9
CAMK2D	1.017550515	1.59E-42	0.335	0.17	2.14E-38	9
CTA-250D10.23	1.012722244	9.04E-50	0.268	0.103	1.22E-45	9
IL4R	1.009201026	1.32E-35	0.331	0.179	1.78E-31	9
MS4A1	1.960267327	0	0.983	0.201	0	10
HLA-DQA1	1.907890224	0	0.985	0.264	0	10
BANK1	1.857746387	0	0.884	0.185	0	10
TCL1A	1.856593607	0	0.624	0.057	0	10
FCER2	1.765061208	0	0.535	0.051	0	10
CD72	1.740481612	0	0.599	0.083	0	10
LY9	1.738535126	8.50E-308	0.772	0.218	1.15E-303	10
HLA-DRA	1.730296268	0	1	0.39	0	10
HLA-DRB1	1.688178603	0	0.998	0.422	0	10
CD22	1.674121368	0	0.695	0.138	0	10
VPREB3	1.665251927	0	0.745	0.149	0	10
HLA-DMB	1.658217946	0	0.733	0.168	0	10
TNFRSF13C	1.638533612	0	0.64	0.136	0	10
HLA-DPB1	1.632266041	0	0.994	0.391	0	10
PAX5	1.626358416	0	0.564	0.092	0	10
HLA-DPA1	1.586898321	0	0.995	0.411	0	10
BCL11A	1.573588403	9.81E-297	0.558	0.103	1.33E-292	10
CD83	1.567263794	0	0.962	0.383	0	10
LINC00926	1.555715418	1.01E-305	0.54	0.092	1.36E-301	10
PHACTR1	1.52643085	3.25E-244	0.63	0.158	4.40E-240	10
HLA-DQB1	1.524769874	0	0.97	0.367	0	10
GPR18	1.513072361	2.70E-219	0.554	0.137	3.65E-215	10
AFF3	1.510496548	1.77E-272	0.579	0.12	2.40E-268	10
YBX3	1.510200977	7.68E-246	0.71	0.202	1.04E-241	10
RALGPS2	1.5069992	1.93E-286	0.872	0.292	2.61E-282	10
FCRL1	1.502990946	2.40E-301	0.507	0.081	3.24E-297	10
HVCN1	1.462126504	1.71E-248	0.529	0.109	2.32E-244	10
CD79A	1.405333425	6.45E-273	0.89	0.297	8.72E-269	10
SNX29P2	1.404845715	4.36E-212	0.679	0.214	5.90E-208	10
CTA-250D10.23	1.381361426	4.04E-210	0.46	0.096	5.46E-206	10
KIAA0226L	1.367549455	1.24E-254	0.376	0.053	1.67E-250	10
SWAP70	1.36287928	8.34E-205	0.614	0.171	1.13E-200	10
HLA-DMA	1.359459026	2.69E-226	0.787	0.284	3.63E-222	10
CR2	1.357390204	1.73E-245	0.404	0.063	2.33E-241	10
CD79B	1.355197804	1.33E-211	0.772	0.279	1.79E-207	10
MEF2C	1.350785944	3.86E-237	0.858	0.316	5.22E-233	10
SNX2	1.350744652	1.42E-190	0.704	0.274	1.91E-186	10
ADAM28	1.341621429	9.95E-181	0.566	0.164	1.34E-176	10
COL19A1	1.321290414	0	0.321	0.024	0	10
NEIL1	1.307171315	1.42E-180	0.376	0.073	1.92E-176	10
TSPAN13	1.278324239	6.29E-174	0.421	0.095	8.50E-170	10
CD74	1.276412107	8.50E-301	1	0.631	1.15E-296	10
KDM4B	1.256203598	4.72E-148	0.469	0.136	6.38E-144	10
CD19	1.24925267	2.26E-176	0.44	0.1	3.05E-172	10
RP11-693J15.5	1.227502662	2.65E-172	0.365	0.069	3.58E-168	10
FAM129C	1.222788081	6.74E-211	0.336	0.049	9.11E-207	10
PDLIM1	1.198242749	1.38E-144	0.427	0.113	1.86E-140	10
PLEKHA2	1.192069386	6.62E-135	0.594	0.235	8.94E-131	10
IRF8	1.180281336	5.21E-144	0.584	0.196	7.05E-140	10
OTUD1	1.179155843	1.46E-136	0.656	0.271	1.97E-132	10
CHPT1	1.178547568	2.22E-126	0.442	0.135	3.01E-122	10
GAPT	1.174339736	2.30E-148	0.345	0.072	3.11E-144	10
SELL	1.173129151	1.57E-148	0.572	0.179	2.12E-144	10
VPS37B	1.169687555	4.48E-127	0.637	0.282	6.05E-123	10
PLAC8	1.160340008	5.40E-147	0.641	0.224	7.30E-143	10
RASGEF1B	1.146653443	1.71E-150	0.762	0.351	2.31E-146	10
STRBP	1.143830124	4.61E-119	0.525	0.194	6.23E-115	10
BACH2	1.141680307	3.00E-129	0.388	0.099	4.05E-125	10
POU2F2	1.139315355	3.75E-143	0.732	0.339	5.07E-139	10
CDCA7L	1.136468272	1.87E-157	0.315	0.058	2.53E-153	10
IL4R	1.136312216	1.97E-96	0.459	0.175	2.66E-92	10
CD37	1.129334028	1.80E-265	0.994	0.658	2.43E-261	10
LYL1	1.126155637	5.59E-121	0.46	0.144	7.55E-117	10
MTSS1	1.125897347	2.99E-124	0.347	0.083	4.05E-120	10
TCOF1	1.125215495	2.15E-97	0.477	0.188	2.91E-93	10
LYN	1.120435321	5.97E-122	0.537	0.196	8.07E-118	10
FAM26F	1.118089025	3.83E-128	0.407	0.109	5.17E-124	10
PKIG	1.11705728	2.10E-116	0.386	0.108	2.83E-112	10
SNX29	1.116058223	4.33E-113	0.474	0.166	5.85E-109	10
PAWR	1.103348284	2.28E-119	0.351	0.089	3.08E-115	10
GGA2	1.095797769	4.27E-115	0.564	0.229	5.77E-111	10
SMIM14	1.095479355	1.71E-118	0.561	0.202	2.31E-114	10
CIITA	1.094163218	4.16E-128	0.33	0.076	5.63E-124	10
CXCR5	1.094080274	6.94E-115	0.339	0.085	9.38E-111	10
CD40	1.086940118	6.14E-105	0.477	0.173	8.30E-101	10
PARP14	1.077898231	1.94E-145	0.769	0.388	2.62E-141	10
BCL7A	1.076741239	3.42E-123	0.297	0.063	4.62E-119	10
HLA-DOA	1.069496457	3.76E-132	0.293	0.059	5.08E-128	10
LY86	1.066766098	8.89E-113	0.41	0.121	1.20E-108	10
STAG3	1.06362859	5.66E-91	0.333	0.098	7.65E-87	10
BLNK	1.062058276	5.94E-104	0.443	0.153	8.03E-100	10
TSPAN33	1.060080366	5.23E-116	0.327	0.081	7.07E-112	10
SPIB	1.058031532	6.68E-103	0.324	0.085	9.03E-99	10
RBM38	1.054113682	1.66E-98	0.523	0.217	2.24E-94	10
RERE	1.032624008	5.38E-104	0.573	0.249	7.27E-100	10
ARHGAP24	1.029854354	2.38E-105	0.376	0.106	3.21E-101	10
CD55	1.024314639	2.02E-118	0.741	0.38	2.72E-114	10
LAT2	1.023327618	3.13E-89	0.436	0.164	4.23E-85	10
FCHSD2	1.015966378	3.44E-84	0.478	0.206	4.65E-80	10
C16orf74	1.015944953	4.84E-92	0.302	0.083	6.54E-88	10
PLEKHG1	1.014980072	8.74E-112	0.284	0.063	1.18E-107	10
STX7	1.014182417	2.04E-89	0.477	0.191	2.76E-85	10
CXCR4	1.006318421	2.12E-195	0.98	0.64	2.86E-191	10
DGKD	1.005237045	2.14E-89	0.404	0.142	2.89E-85	10
MICAL3	1.000468624	1.39E-88	0.336	0.103	1.88E-84	10
IGJ	1.706958779	1.09E-278	0.956	0.372	1.47E-274	11
DERL3	1.427784008	0	0.929	0.166	0	11
MZB1	1.417914466	0	0.994	0.262	0	11
TNFRSF17	1.396295701	0	0.783	0.124	0	11
RRBP1	1.155559477	2.60E-258	0.941	0.284	3.52E-254	11
PRDX4	1.147126757	4.07E-303	0.864	0.196	5.50E-299	11
IGLL5	1.097514846	1.67E-132	0.962	0.556	2.26E-128	11
FKBP11	1.097324681	2.25E-236	0.951	0.306	3.05E-232	11
SDC1	1.080957379	0	0.678	0.083	0	11
TXNDC5	1.071791239	0	0.647	0.075	0	11
AL928768.3	1.070857356	2.17E-248	0.552	0.098	2.93E-244	11
FCRL5	1.062838866	3.38E-300	0.88	0.187	4.57E-296	11
XBP1	1.046868486	4.64E-208	0.992	0.436	6.27E-204	11
SEC11C	1.002893514	3.93E-185	0.946	0.408	5.32E-181	11
TWIST1	2.152766713	0	0.356	0.01	0	12
ICA1	1.77767092	4.34E-290	0.542	0.095	5.87E-286	12
NMB	1.619563174	6.55E-196	0.363	0.06	8.85E-192	12
MAL	1.544787643	4.65E-224	0.541	0.116	6.28E-220	12
TIGIT	1.477272933	5.13E-179	0.629	0.193	6.93E-175	12
MAGEH1	1.425462548	1.46E-131	0.444	0.126	1.98E-127	12
PDE7B	1.420398094	5.06E-241	0.321	0.037	6.84E-237	12
PGM2L1	1.379205443	1.06E-120	0.361	0.088	1.44E-116	12
IKZF2	1.374706929	3.95E-158	0.431	0.098	5.34E-154	12
TNFRSF4	1.36255309	3.84E-145	0.631	0.228	5.19E-141	12
CTLA4	1.358969872	1.58E-140	0.607	0.209	2.13E-136	12
GEM	1.340840612	1.54E-110	0.354	0.091	2.08E-106	12
TBC1D4	1.297697277	3.20E-128	0.559	0.19	4.33E-124	12
SESN3	1.236516031	2.93E-103	0.527	0.206	3.96E-99	12
RTKN2	1.179350338	5.21E-115	0.308	0.065	7.04E-111	12
CHN1	1.145775848	1.91E-90	0.266	0.062	2.58E-86	12
DUSP4	1.127906591	1.10E-77	0.509	0.222	1.48E-73	12
THADA	1.125124953	6.27E-78	0.398	0.144	8.48E-74	12
TNFRSF18	1.120227382	8.16E-87	0.554	0.25	1.10E-82	12
CD7	1.091349748	1.06E-113	0.73	0.359	1.44E-109	12
SPOCK2	1.054777768	1.84E-107	0.72	0.379	2.49E-103	12
PHACTR2	1.041180475	8.35E-81	0.546	0.249	1.13E-76	12
LEF1	1.026605471	1.55E-85	0.323	0.089	2.09E-81	12
MAF	1.004506513	1.47E-83	0.641	0.318	1.99E-79	12
CCL20	1.646103792	1.40E-126	0.509	0.157	1.89E-122	13
ANXA1	1.52700007	6.96E-205	0.812	0.292	9.41E-201	13
IL7R	1.40331465	2.27E-231	0.954	0.402	3.06E-227	13
KLRB1	1.318106071	4.88E-169	0.834	0.333	6.60E-165	13
PDE4D	1.249735994	5.80E-158	0.716	0.264	7.85E-154	13
RORA	1.240141731	1.14E-186	0.904	0.387	1.54E-182	13
TTC39C	1.184128307	3.65E-142	0.671	0.238	4.94E-138	13
S100A4	1.057719825	7.21E-183	0.978	0.587	9.74E-179	13
GPR65	1.033477702	4.54E-88	0.545	0.219	6.13E-84	13
TNFAIP3	1.009465032	1.31E-181	0.993	0.643	1.77E-177	13
IGJ	2.444185002	0	0.988	0.372	0	14
TNFRSF17	2.259828188	0	0.928	0.122	0	14
AL928768.3	2.15769627	0	0.765	0.092	0	14
DERL3	2.037860485	0	0.979	0.167	0	14
MZB1	1.932663196	0	0.998	0.264	0	14
TXNDC5	1.824238295	0	0.751	0.073	0	14
PRDX4	1.725024858	0	0.931	0.196	0	14
FCRL5	1.673266566	0	0.918	0.188	0	14
FKBP11	1.652393588	0	0.985	0.306	0	14
RRBP1	1.638934198	0	0.936	0.286	0	14
RP11-290F5.1	1.632461078	0	0.605	0.05	0	14
SEC11C	1.602759125	0	0.983	0.408	0	14
IGLL5	1.542438651	2.04E-208	0.988	0.556	2.75E-204	14
UBE2J1	1.530781544	0	0.942	0.305	0	14
EAF2	1.524867368	0	0.887	0.233	0	14
FKBP2	1.512323649	9.22E-308	0.995	0.396	1.25E-303	14
SDC1	1.510452488	0	0.68	0.084	0	14
PDIA4	1.480804178	0	0.864	0.22	0	14
XBP1	1.469081869	1.71E-272	0.99	0.438	2.31E-268	14
SDF2L1	1.467984796	1.92E-284	0.926	0.319	2.60E-280	14
PDK1	1.460622777	0	0.79	0.169	0	14
CCR10	1.457750248	0	0.478	0.032	0	14
SSR3	1.456709941	1.70E-303	0.988	0.42	2.30E-299	14
ITM2C	1.437575621	1.69E-258	0.796	0.212	2.29E-254	14
CREB3L2	1.435523132	0	0.806	0.184	0	14
VIMP	1.401156934	1.21E-282	0.981	0.359	1.63E-278	14
GNG7	1.400862339	0	0.749	0.14	0	14
BHLHE41	1.387726175	5.16E-273	0.624	0.119	6.97E-269	14
HSPB1	1.385910532	1.53E-140	0.782	0.395	2.06E-136	14
CDK14	1.366607084	6.08E-232	0.581	0.121	8.21E-228	14
AC006129.4	1.366488148	1.68E-213	0.517	0.102	2.27E-209	14
HDLBP	1.364355445	3.66E-276	0.878	0.256	4.95E-272	14
SSR4	1.353210107	2.34E-281	1	0.718	3.16E-277	14
SPAG4	1.348170139	0	0.588	0.084	0	14
CTA-292E10.6	1.336207339	6.43E-262	0.631	0.127	8.70E-258	14
CRELD2	1.333694551	2.37E-248	0.825	0.241	3.20E-244	14
PABPC4	1.332806667	2.89E-241	0.909	0.334	3.90E-237	14
MANEA	1.329173928	0	0.613	0.102	0	14
RP11-727F15.9	1.327356529	9.25E-234	0.498	0.088	1.25E-229	14
SLAMF7	1.323543121	2.37E-257	0.808	0.208	3.20E-253	14
CCPG1	1.316999417	2.41E-248	0.801	0.22	3.26E-244	14
SEL1L	1.311561604	1.41E-240	0.799	0.227	1.91E-236	14
MANF	1.300927761	7.33E-238	0.888	0.303	9.91E-234	14
ERLEC1	1.279297989	1.46E-242	0.866	0.265	1.98E-238	14
PPAPDC1B	1.253895203	5.19E-242	0.825	0.23	7.02E-238	14
SPCS1	1.252492221	9.24E-263	0.986	0.547	1.25E-258	14
ITGA6	1.248719576	3.58E-207	0.502	0.098	4.84E-203	14
UAP1	1.243609608	3.34E-232	0.651	0.15	4.51E-228	14
TXNDC11	1.243140719	8.10E-248	0.747	0.184	1.09E-243	14
HERPUD1	1.241063765	8.12E-243	0.993	0.593	1.10E-238	14
ZBTB38	1.235369425	6.40E-198	0.861	0.315	8.66E-194	14
HSPA6	1.235099721	6.39E-81	0.457	0.167	8.64E-77	14
C19orf10	1.233994852	1.70E-212	0.88	0.34	2.29E-208	14
SIL1	1.218027619	3.76E-269	0.684	0.145	5.09E-265	14
RP11-685N3.1	1.215789598	3.44E-159	0.265	0.036	4.65E-155	14
TPD52	1.209662359	4.03E-229	0.885	0.276	5.44E-225	14
GAB1	1.205562022	0	0.46	0.056	0	14
SPATS2	1.205092277	2.75E-241	0.689	0.16	3.72E-237	14
KRTCAP2	1.204768318	4.49E-205	0.921	0.409	6.07E-201	14
SRPRB	1.201608045	3.90E-240	0.727	0.177	5.27E-236	14
ANKRD28	1.196373178	3.03E-190	0.914	0.34	4.10E-186	14
PDIA6	1.191894919	1.20E-216	0.921	0.412	1.62E-212	14
CLPTM1L	1.187357715	6.57E-204	0.771	0.24	8.87E-200	14
TMEM107	1.18003511	1.29E-178	0.701	0.211	1.74E-174	14
CHPF	1.177387878	4.38E-292	0.533	0.082	5.91E-288	14
POU2AF1	1.169441112	1.80E-216	0.739	0.19	2.43E-212	14
RNU12	1.166860342	3.10E-189	0.55	0.124	4.18E-185	14
SPCS2	1.165649003	2.27E-259	0.993	0.589	3.06E-255	14
TRAM2	1.158357503	7.73E-222	0.464	0.08	1.04E-217	14
LMAN1	1.153445084	5.31E-194	0.875	0.334	7.17E-190	14
HSP90B1	1.149097197	7.09E-247	1	0.65	9.58E-243	14
CCDC144A	1.14184477	2.40E-127	0.471	0.126	3.25E-123	14
EDEM3	1.140263014	9.00E-195	0.586	0.14	1.22E-190	14
SELM	1.139723473	3.20E-196	0.82	0.256	4.33E-192	14
TXNDC15	1.139704038	2.12E-206	0.744	0.21	2.86E-202	14
SPCS3	1.13455015	7.97E-222	0.971	0.499	1.08E-217	14
AC104699.1	1.126439476	2.59E-301	0.474	0.062	3.50E-297	14
XIST	1.117329323	2.10E-146	0.823	0.344	2.84E-142	14
NUCB2	1.11712197	1.17E-174	0.79	0.265	1.58E-170	14
TMEM208	1.110034197	2.88E-179	0.796	0.282	3.89E-175	14
TMED9	1.101798755	1.25E-177	0.868	0.352	1.69E-173	14
RASGRP3	1.09863816	2.65E-185	0.517	0.113	3.57E-181	14
LRRC16A	1.097975488	2.47E-235	0.378	0.05	3.34E-231	14
CD63	1.097909142	5.32E-191	0.955	0.431	7.19E-187	14
HM13	1.097760358	1.17E-191	0.792	0.251	1.58E-187	14
MTRNR2L1	1.095232228	1.79E-158	0.479	0.103	2.42E-154	14
GSTP1	1.092287893	4.86E-180	0.921	0.428	6.57E-176	14
KDELR2	1.087518348	1.68E-172	0.816	0.306	2.27E-168	14
MCEE	1.086316186	1.04E-254	0.555	0.098	1.41E-250	14
FNDC3B	1.085381082	1.66E-198	0.663	0.168	2.24E-194	14
ZBP1	1.085156479	3.30E-186	0.589	0.139	4.46E-182	14
RAB30	1.084268353	9.74E-133	0.651	0.218	1.32E-128	14
C16orf74	1.082608981	9.66E-272	0.51	0.077	1.31E-267	14
DNAJC1	1.080426141	2.73E-171	0.842	0.316	3.69E-167	14
SNORD3B-2	1.07512615	1.84E-221	0.586	0.122	2.49E-217	14
MEF2C	1.065085315	8.29E-182	0.923	0.316	1.12E-177	14
TMEM258	1.064397542	5.63E-210	0.974	0.558	7.60E-206	14
KDELR1	1.06355475	2.52E-163	0.766	0.271	3.41E-159	14
ID1	1.062999345	1.55E-119	0.357	0.079	2.09E-115	14
LARP1B	1.056584865	8.30E-184	0.552	0.128	1.12E-179	14
HSH2D	1.054805749	3.62E-188	0.643	0.165	4.90E-184	14
LMAN2	1.053160949	1.67E-168	0.875	0.383	2.26E-164	14
RABAC1	1.05236112	1.11E-180	0.93	0.465	1.50E-176	14
SEL1L3	1.048925267	7.38E-159	0.77	0.264	9.98E-155	14
FNDC3A	1.047283048	3.44E-166	0.754	0.249	4.65E-162	14
RP11-480C16.1	1.046388176	1.72E-261	0.314	0.031	2.32E-257	14
IGF1	1.04506595	3.49E-275	0.328	0.032	4.72E-271	14
P4HB	1.044695522	2.04E-171	0.866	0.358	2.75E-167	14
TRIB1	1.044618898	7.88E-137	0.637	0.206	1.06E-132	14
COMMD3	1.041631742	7.88E-162	0.725	0.24	1.07E-157	14
SEC61B	1.038525295	4.64E-241	0.995	0.646	6.27E-237	14
ZFAND2A	1.033108554	1.63E-67	0.603	0.3	2.21E-63	14
TRAM1	1.031867388	1.88E-176	0.926	0.426	2.55E-172	14
AC093818.1	1.024348273	1.11E-232	0.416	0.061	1.50E-228	14
MEI1	1.023561291	1.54E-175	0.522	0.119	2.09E-171	14
DNAJC3	1.015735345	3.68E-156	0.823	0.314	4.97E-152	14
RP11-689B22.2	1.013658045	0	0.363	0.034	0	14
FBXW7	1.010774931	1.61E-145	0.826	0.338	2.18E-141	14
PPIB	1.010758882	3.39E-218	0.986	0.63	4.58E-214	14
TMEM59	1.010182603	1.75E-176	0.94	0.518	2.36E-172	14
C11orf24	1.010076929	1.95E-215	0.466	0.082	2.64E-211	14
KCNQ1OT1	1.003894559	5.11E-111	0.607	0.21	6.91E-107	14
DNAJB9	1.002892142	4.80E-148	0.851	0.351	6.49E-144	14
CKAP4	1.001833433	2.93E-206	0.447	0.079	3.96E-202	14
CNPY2	1.001557472	7.64E-148	0.778	0.293	1.03E-143	14
IL17A	1.828200633	5.50E-253	0.375	0.045	7.44E-249	15
AC092580.4	1.479249302	5.12E-244	0.709	0.163	6.91E-240	15
KLRB1	1.432555511	8.81E-215	0.929	0.331	1.19E-210	15
MAF	1.400219617	5.33E-231	0.925	0.31	7.20E-227	15
CCL20	1.306158247	4.55E-143	0.57	0.156	6.15E-139	15
LAG3	1.29832186	4.67E-166	0.463	0.097	6.31E-162	15
PTPN13	1.2936133	3.02E-291	0.432	0.05	4.08E-287	15
TNFRSF18	1.252465234	3.71E-163	0.738	0.245	5.02E-159	15
TNFRSF4	1.248917493	1.23E-144	0.681	0.228	1.67E-140	15
CTLA4	1.243360334	4.28E-176	0.721	0.207	5.79E-172	15
FURIN	1.233385717	4.86E-162	0.561	0.15	6.57E-158	15
RORA	1.220859501	3.25E-185	0.936	0.387	4.40E-181	15
SYTL2	1.162226983	4.06E-167	0.444	0.089	5.49E-163	15
SPOCK2	1.130530837	1.53E-158	0.893	0.375	2.07E-154	15
RBPJ	1.106002272	1.52E-122	0.747	0.341	2.06E-118	15
CD40LG	1.087017119	1.95E-142	0.514	0.125	2.64E-138	15
ICOS	1.081983555	8.25E-129	0.756	0.274	1.11E-124	15
COL5A3	1.081491478	1.24E-233	0.337	0.038	1.68E-229	15
CD247	1.058823402	4.12E-131	0.767	0.286	5.56E-127	15
PTMS	1.055726908	1.76E-100	0.539	0.189	2.38E-96	15
PDE4D	1.045177093	1.22E-118	0.699	0.266	1.65E-114	15
CD4	1.03946666	4.40E-116	0.521	0.157	5.95E-112	15
TNFRSF25	1.024126658	9.24E-127	0.594	0.178	1.25E-122	15
7SK.2	2.056747264	1.75E-137	0.791	0.519	2.36E-133	16
HEXIM1	1.903139683	4.53E-60	0.506	0.279	6.13E-56	16
RNU11	1.797817101	4.43E-44	0.267	0.094	5.98E-40	16
TNF	1.70598597	1.27E-35	0.382	0.208	1.72E-31	16
PHYH	1.684777188	1.13E-33	0.331	0.167	1.52E-29	16
RNU12	1.674237844	1.53E-25	0.271	0.134	2.06E-21	16
TTN	1.665920018	2.61E-21	0.269	0.146	3.52E-17	16
PPP1R10	1.662303759	1.42E-90	0.716	0.553	1.92E-86	16
POLR2A	1.574887545	7.60E-22	0.397	0.296	1.03E-17	16
TSPYL2	1.570363639	1.47E-60	0.613	0.463	1.98E-56	16
METTL12	1.495387053	2.01E-19	0.303	0.185	2.71E-15	16
GOLGA8A	1.429128615	1.57E-18	0.35	0.251	2.12E-14	16
TLE4	1.421887921	6.03E-21	0.457	0.393	8.15E-17	16
SLC38A2	1.400999315	1.51E-94	0.763	0.67	2.04E-90	16
KMT2E-AS1	1.391693492	5.28E-22	0.429	0.335	7.14E-18	16
NABP1	1.387482198	5.98E-42	0.56	0.446	8.08E-38	16
PLK3	1.383561375	1.51E-16	0.365	0.281	2.04E-12	16
RP11-796E2.4	1.379918856	1.28E-17	0.344	0.243	1.74E-13	16
YME1L1	1.37092008	1.50E-39	0.588	0.532	2.02E-35	16
RN7SL1	1.357396822	3.70E-16	0.37	0.285	5.00E-12	16
LOH12CR1	1.350200296	1.50E-09	0.274	0.21	2.03E-05	16
INTS6	1.331243288	1.12E-12	0.385	0.34	1.52E-08	16
VMP1	1.324137167	3.10E-59	0.665	0.597	4.19E-55	16
PSMD5-AS1	1.322378134	6.10E-14	0.359	0.288	8.24E-10	16
ZC3H12D	1.298875467	2.94E-15	0.333	0.248	3.97E-11	16
SYNE2	1.295616732	5.16E-26	0.517	0.472	6.97E-22	16
IER5L	1.268390145	7.65E-11	0.263	0.184	1.03E-06	16
PHLDA1	1.259752356	9.30E-19	0.393	0.296	1.26E-14	16
ARRDC3	1.256789806	4.18E-13	0.395	0.351	5.65E-09	16
MAF	1.253516095	2.29E-23	0.429	0.326	3.09E-19	16
CTLA4	1.247029952	3.89E-15	0.316	0.22	5.26E-11	16
LINC-PINT	1.243537577	8.02E-34	0.577	0.556	1.08E-29	16
DNAJB4	1.23522636	1.77E-09	0.346	0.308	2.39E-05	16
NEU1	1.225744868	9.28E-26	0.526	0.477	1.25E-21	16
LAX1	1.214293569	2.98E-08	0.28	0.228	0.000402455	16
GLS	1.20747479	1.70E-47	0.647	0.635	2.29E-43	16
C1orf63	1.197297485	1.93E-94	0.778	0.76	2.61E-90	16
RNF213	1.193529958	2.63E-40	0.626	0.628	3.55E-36	16
NSUN6	1.165131373	9.83E-07	0.274	0.229	0.013289618	16
TRAF1	1.163824011	4.57E-07	0.259	0.209	0.006170878	16
SLC39A10	1.163111085	8.15E-08	0.288	0.242	0.001101891	16
MIR142	1.159078987	7.53E-11	0.35	0.302	1.02E-06	16
SOCS1	1.149732043	1.06E-07	0.333	0.309	0.001437338	16
WDR74	1.147625293	1.62E-05	0.306	0.291	0.219314989	16
MACF1	1.133423717	1.08E-14	0.47	0.482	1.46E-10	16
BRD2	1.124410441	2.40E-27	0.573	0.594	3.24E-23	16
SNHG12	1.1121361	0.000148111	0.323	0.334	1	16
PIK3IP1	1.105406305	1.36E-07	0.353	0.339	0.00183795	16
CCDC64	1.104215204	1.39E-09	0.346	0.304	1.88E-05	16
HIST1H2AC	1.103986414	1.78E-05	0.256	0.219	0.239962203	16
AMD1	1.097196856	1.93E-21	0.549	0.576	2.61E-17	16
CHD2	1.087539365	4.03E-57	0.697	0.722	5.44E-53	16
ARAP2	1.083314331	1.22E-05	0.303	0.287	0.164644864	16
SPTAN1	1.079516989	3.60E-05	0.348	0.369	0.485957299	16
NUFIP2	1.078585289	1.74E-13	0.47	0.493	2.35E-09	16
TRPS1	1.058539552	2.59E-07	0.303	0.265	0.003503738	16
TBC1D4	1.053890281	1.76E-09	0.269	0.2	2.37E-05	16
MAT2A	1.043507734	0.000971911	0.299	0.31	1	16
ILF3-AS1	1.038996591	0.000868987	0.274	0.267	1	16
ID2	1.031200368	1.19E-15	0.472	0.447	1.61E-11	16
CLK1	1.029529613	2.28E-42	0.652	0.689	3.08E-38	16
HNRNPA2B1	1.02868515	7.28E-170	0.923	0.932	9.84E-166	16
IFRD1	1.014378246	5.90E-11	0.455	0.482	7.98E-07	16
NFKBIZ	1.013806099	3.63E-15	0.498	0.529	4.91E-11	16
POLR2J3	1.011374596	2.18E-05	0.301	0.286	0.294705729	16
C6orf62	1.01057935	1.34E-05	0.38	0.42	0.181483919	16
LYZ	2.959246112	0	0.982	0.067	0	17
CST3	2.680226246	0	0.982	0.081	0	17
AIF1	2.472222284	0	0.962	0.085	0	17
TYROBP	2.429052137	0	0.989	0.083	0	17
IL1B	2.388999783	0	0.889	0.071	0	17
IL8	2.31133084	0	0.84	0.105	0	17
G0S2	2.306203493	0	0.72	0.078	0	17
MS4A6A	2.279469954	0	0.818	0.023	0	17
FCER1G	2.246151992	0	0.927	0.067	0	17
RP11-1143G9.4	2.241081692	0	0.916	0.038	0	17
CPVL	2.110200134	0	0.827	0.024	0	17
KLF4	2.092342907	0	0.944	0.093	0	17
EREG	2.089635147	0	0.562	0.036	0	17
LGALS2	2.085537138	0	0.784	0.017	0	17
FGL2	2.081573728	0	0.84	0.069	0	17
PLAUR	2.076520784	0	0.871	0.08	0	17
IFITM3	2.07548495	0	0.873	0.069	0	17
LST1	2.064070418	0	0.956	0.123	0	17
IGSF6	2.042495741	0	0.842	0.034	0	17
C15orf48	2.01865344	0	0.769	0.053	0	17
CLEC10A	1.990194338	0	0.633	0.005	0	17
S100A9	1.984708036	0	0.698	0.054	0	17
C1QA	1.957031498	0	0.458	0.015	0	17
FCGR2A	1.92128071	0	0.829	0.054	0	17
OLR1	1.91286846	0	0.644	0.028	0	17
HBEGF	1.867579468	0	0.656	0.042	0	17
C5AR1	1.859925145	0	0.567	0.025	0	17
FAM26F	1.859493446	0	0.867	0.101	0	17
IER3	1.849688479	0	0.893	0.175	0	17
PLEK	1.848515202	0	0.964	0.197	0	17
C1QB	1.84377982	0	0.416	0.012	0	17
CXCL2	1.839699685	0	0.598	0.049	0	17
THBS1	1.828450766	0	0.462	0.043	0	17
MNDA	1.821405336	0	0.758	0.031	0	17
TIMP1	1.793495479	7.66E-306	0.929	0.216	1.04E-301	17
MS4A7	1.791404192	0	0.764	0.053	0	17
PTGS2	1.778244559	0	0.667	0.043	0	17
CSF2RA	1.757471417	0	0.707	0.02	0	17
CD68	1.752038165	0	0.782	0.057	0	17
VEGFA	1.739057672	0	0.758	0.103	0	17
IFI30	1.737525219	0	0.887	0.114	0	17
CSTA	1.726611971	0	0.762	0.024	0	17
SPI1	1.725143261	0	0.927	0.095	0	17
CEBPD	1.71522608	0	0.869	0.115	0	17
ETS2	1.695676093	0	0.807	0.067	0	17
FNIP2	1.693984111	0	0.764	0.051	0	17
TNFAIP2	1.675578794	0	0.836	0.076	0	17
CD86	1.674246921	0	0.789	0.06	0	17
CLEC7A	1.66781248	0	0.813	0.057	0	17
ALDH2	1.657949599	0	0.82	0.062	0	17
CD14	1.648674591	0	0.66	0.033	0	17
SGK1	1.641281729	1.91E-289	0.882	0.199	2.59E-285	17
PLSCR1	1.640349021	0	0.916	0.138	0	17
CTSB	1.639041154	2.33E-275	0.893	0.219	3.15E-271	17
THBD	1.619952496	0	0.547	0.021	0	17
SERPINA1	1.612620329	0	0.687	0.032	0	17
LILRB2	1.608976798	0	0.713	0.036	0	17
HLA-DRB5	1.607701568	1.19E-232	0.849	0.221	1.61E-228	17
C1QC	1.602647637	0	0.38	0.01	0	17
CFP	1.601566833	0	0.731	0.025	0	17
MPEG1	1.598756347	0	0.689	0.041	0	17
TGFBI	1.59570697	0	0.718	0.033	0	17
HLA-DQA1	1.595149841	6.88E-239	0.951	0.273	9.30E-235	17
NCF2	1.59051514	0	0.74	0.043	0	17
WARS	1.587274981	0	0.84	0.134	0	17
PPIF	1.58654931	1.33E-295	0.878	0.19	1.80E-291	17
EPB41L3	1.576818619	0	0.711	0.026	0	17
TYMP	1.56670969	2.68E-271	0.993	0.334	3.62E-267	17
AMICA1	1.556881932	0	0.831	0.153	0	17
CSF1R	1.556348332	0	0.673	0.019	0	17
GLUL	1.551711825	0	0.829	0.123	0	17
INSIG1	1.550172876	2.85E-249	0.882	0.228	3.85E-245	17
SOD2	1.542460497	7.30E-209	0.976	0.438	9.87E-205	17
RASSF4	1.538274545	0	0.691	0.034	0	17
FCGRT	1.535621851	0	0.844	0.122	0	17
CTSZ	1.530576346	4.28E-263	0.978	0.32	5.78E-259	17
RAB31	1.528793095	0	0.762	0.051	0	17
LILRA5	1.523898496	0	0.629	0.02	0	17
NR4A3	1.522438706	4.95E-239	0.836	0.202	6.69E-235	17
SLC8A1	1.521516204	0	0.744	0.03	0	17
LITAF	1.518461168	5.32E-238	0.953	0.313	7.20E-234	17
PTPRE	1.517609564	0	0.896	0.162	0	17
TMEM176B	1.516667983	0	0.569	0.03	0	17
EMILIN2	1.504244928	0	0.8	0.055	0	17
GSN	1.503874616	0	0.758	0.057	0	17
CYBB	1.498192507	4.48E-294	0.8	0.148	6.06E-290	17
RAB20	1.493623598	0	0.636	0.022	0	17
PLA2G7	1.485958723	0	0.542	0.022	0	17
S100A8	1.476071779	0	0.458	0.043	0	17
FCN1	1.474134175	0	0.48	0.023	0	17
PLXDC2	1.473650221	0	0.687	0.026	0	17
HLA-DPA1	1.471203127	1.43E-211	0.993	0.418	1.94E-207	17
HLA-DPB1	1.470903158	6.71E-205	0.998	0.398	9.07E-201	17
RNF130	1.466093104	0	0.773	0.069	0	17
MAFB	1.458831843	0	0.633	0.045	0	17
HCK	1.457715701	0	0.74	0.035	0	17
RBM47	1.455415992	0	0.796	0.082	0	17
GRN	1.452279265	0	0.898	0.155	0	17
ATF3	1.448469953	1.73E-226	0.949	0.272	2.34E-222	17
HLA-DRA	1.443656445	2.48E-175	1	0.397	3.35E-171	17
BID	1.441069018	8.47E-292	0.876	0.186	1.14E-287	17
CXCL3	1.438696473	1.23E-267	0.376	0.035	1.66E-263	17
HLA-DRB1	1.434499101	1.14E-199	1	0.429	1.55E-195	17
CXCL16	1.432353432	0	0.676	0.041	0	17
RIPK2	1.428706926	0	0.756	0.109	0	17
CCL3	1.428162299	5.42E-209	0.76	0.169	7.33E-205	17
TNFSF13B	1.424729597	0	0.764	0.075	0	17
CLEC4A	1.404791031	0	0.642	0.022	0	17
IDO1	1.40419227	0	0.318	0.014	0	17
FAM49A	1.40343048	0	0.778	0.104	0	17
ANXA2	1.396351594	5.00E-245	0.942	0.261	6.76E-241	17
BCL2A1	1.392844773	7.59E-224	0.971	0.29	1.03E-219	17
PLIN2	1.392601933	3.80E-177	0.756	0.209	5.14E-173	17
FPR1	1.39183685	0	0.564	0.018	0	17
GRINA	1.389689118	0	0.822	0.118	0	17
SDS	1.387128058	0	0.349	0.007	0	17
YBX3	1.386910702	2.34E-265	0.922	0.203	3.16E-261	17
RAB32	1.370690401	0	0.658	0.026	0	17
CD93	1.370466429	0	0.618	0.027	0	17
KYNU	1.368797108	0	0.698	0.064	0	17
PMP22	1.364555592	0	0.556	0.025	0	17
KCTD12	1.364006743	0	0.682	0.058	0	17
NINJ1	1.362319492	2.57E-274	0.798	0.153	3.47E-270	17
ICAM1	1.361339891	0	0.842	0.143	0	17
SERPINB9	1.359411434	2.11E-198	0.918	0.292	2.85E-194	17
TMEM176A	1.355695396	0	0.5	0.024	0	17
IL1RN	1.348124606	0	0.524	0.043	0	17
DSE	1.346014549	0	0.749	0.089	0	17
SERPINB1	1.337896103	5.03E-188	0.949	0.35	6.80E-184	17
MXD1	1.332394927	6.89E-210	0.873	0.24	9.31E-206	17
CCRL2	1.329180623	0	0.649	0.042	0	17
BHLHE40	1.323285889	5.14E-214	0.913	0.253	6.95E-210	17
HLA-DQB1	1.319755037	2.28E-180	0.991	0.374	3.08E-176	17
NPC2	1.317849315	2.56E-225	0.964	0.288	3.46E-221	17
GK	1.316043787	1.45E-255	0.798	0.158	1.96E-251	17
MAFF	1.313352477	2.83E-269	0.82	0.16	3.82E-265	17
ITGAX	1.311959739	0	0.691	0.052	0	17
METRNL	1.298371503	3.17E-247	0.833	0.177	4.28E-243	17
FPR3	1.29548238	0	0.498	0.011	0	17
S100A11	1.293675103	3.31E-199	0.993	0.426	4.47E-195	17
CTSH	1.281065493	2.16E-221	0.944	0.268	2.92E-217	17
BRI3	1.2809242	1.42E-206	0.956	0.314	1.92E-202	17
LGALS3	1.279949133	7.93E-200	0.878	0.241	1.07E-195	17
GNAQ	1.274330074	0	0.74	0.082	0	17
PAK1	1.272814724	0	0.718	0.076	0	17
PSAP	1.272755583	1.25E-193	0.936	0.314	1.69E-189	17
IL13RA1	1.268826354	0	0.638	0.03	0	17
HLA-DMA	1.266102788	2.61E-212	0.967	0.285	3.53E-208	17
SEMA6B	1.264728178	0	0.564	0.031	0	17
PHLDA2	1.260770779	0	0.638	0.077	0	17
HLA-DMB	1.248905097	7.79E-279	0.9	0.171	1.05E-274	17
SAMHD1	1.247738974	1.47E-224	0.896	0.227	1.98E-220	17
STX11	1.24043933	1.87E-272	0.809	0.152	2.53E-268	17
THEMIS2	1.237820214	0	0.78	0.101	0	17
LYN	1.232537071	5.53E-267	0.918	0.191	7.47E-263	17
PLAU	1.228578279	0	0.427	0.014	0	17
CD300A	1.226508907	0	0.647	0.056	0	17
CCDC88A	1.224614361	0	0.8	0.133	0	17
EMR2	1.222944341	0	0.624	0.051	0	17
GRASP	1.218641245	3.70E-278	0.64	0.094	5.01E-274	17
SLC43A2	1.216724748	0	0.638	0.062	0	17
CEBPB	1.213601731	2.93E-153	0.929	0.393	3.95E-149	17
SPINT2	1.21206015	3.51E-273	0.8	0.149	4.74E-269	17
SH2B3	1.194087296	0	0.736	0.077	0	17
VCAN	1.191971074	0	0.487	0.038	0	17
KIAA1598	1.189629687	0	0.551	0.018	0	17
OSM	1.18946983	0	0.422	0.034	0	17
ATP6V1B2	1.189333888	0	0.747	0.114	0	17
NAMPT	1.189017247	3.44E-168	0.973	0.465	4.64E-164	17
PVRL2	1.188866501	0	0.542	0.022	0	17
CD36	1.187009752	0	0.456	0.013	0	17
GBP1	1.181944581	5.38E-177	0.691	0.16	7.27E-173	17
AOAH	1.181192744	0	0.658	0.058	0	17
PILRA	1.179951719	0	0.556	0.026	0	17
SIRPA	1.178779592	0	0.564	0.03	0	17
LILRB4	1.174278849	0	0.556	0.03	0	17
SLC15A3	1.172456657	0	0.622	0.046	0	17
P2RY13	1.171277399	0	0.456	0.005	0	17
CPPED1	1.167398308	0	0.629	0.044	0	17
ARL5B	1.164670472	4.35E-179	0.902	0.268	5.87E-175	17
DAPK1	1.15391237	0	0.533	0.016	0	17
SLC7A7	1.153486803	0	0.544	0.043	0	17
AP2S1	1.148309149	2.17E-191	0.949	0.296	2.93E-187	17
C1orf162	1.147956828	3.17E-273	0.724	0.116	4.29E-269	17
CTSS	1.144762852	1.07E-160	0.982	0.433	1.45E-156	17
MGAT1	1.140365534	1.06E-201	0.871	0.229	1.43E-197	17
SNAI1	1.137630307	0	0.464	0.028	0	17
DPYSL2	1.135836946	0	0.678	0.076	0	17
FGD4	1.132373251	0	0.538	0.041	0	17
ARL8B	1.124778516	1.27E-211	0.849	0.202	1.71E-207	17
ANXA5	1.123588442	2.22E-172	0.964	0.361	3.01E-168	17
DMXL2	1.12302379	0	0.509	0.043	0	17
ARRB2	1.119177034	3.27E-280	0.847	0.154	4.41E-276	17
LILRB1	1.117441587	3.97E-286	0.693	0.108	5.37E-282	17
LGALS9	1.115173723	0	0.736	0.088	0	17
PEA15	1.111565834	1.79E-281	0.716	0.115	2.42E-277	17
PLBD1	1.11091771	0	0.522	0.016	0	17
HNMT	1.110230643	0	0.518	0.02	0	17
CTSL	1.108837882	2.56E-287	0.487	0.053	3.46E-283	17
FCGR3A	1.108493784	0	0.373	0.028	0	17
SLC31A2	1.10685199	0	0.658	0.07	0	17
CREB5	1.104920172	0	0.513	0.025	0	17
EFHD2	1.099081265	3.51E-169	0.982	0.359	4.75E-165	17
ATG3	1.098293482	1.26E-194	0.867	0.229	1.71E-190	17
PYCARD	1.097290496	1.02E-165	0.878	0.281	1.38E-161	17
CASP1	1.090057518	1.43E-240	0.784	0.153	1.93E-236	17
GPX1	1.083163804	2.31E-157	0.98	0.434	3.12E-153	17
H2AFY	1.079951087	3.86E-173	0.949	0.305	5.22E-169	17
MMP19	1.07893425	9.11E-292	0.344	0.026	1.23E-287	17
HMOX1	1.078016894	0	0.467	0.043	0	17
ASAH1	1.076395657	2.20E-182	0.824	0.215	2.98E-178	17
CREG1	1.066134332	1.84E-291	0.644	0.091	2.49E-287	17
PID1	1.065771839	0	0.451	0.019	0	17
ZNF385A	1.065399882	0	0.522	0.019	0	17
PTAFR	1.065231012	0	0.502	0.029	0	17
ZFYVE16	1.064959509	1.12E-197	0.736	0.16	1.51E-193	17
ETV3	1.063156633	7.37E-187	0.711	0.157	9.96E-183	17
TBXAS1	1.063009982	0	0.662	0.083	0	17
PPT1	1.062957625	8.87E-289	0.709	0.109	1.20E-284	17
FGR	1.060332429	0	0.56	0.039	0	17
PSTPIP2	1.057619482	0	0.529	0.038	0	17
B3GNT5	1.056757598	0	0.456	0.025	0	17
LAP3	1.056225826	3.86E-193	0.891	0.245	5.22E-189	17
FOSL2	1.052320106	9.29E-152	0.878	0.276	1.26E-147	17
ATP13A3	1.051543894	5.86E-161	0.731	0.19	7.92E-157	17
ADAP2	1.050371188	0	0.482	0.017	0	17
GNS	1.045026567	0	0.602	0.066	0	17
IL4I1	1.044556604	7.57E-267	0.484	0.057	1.02E-262	17
NAIP	1.037355671	0	0.627	0.077	0	17
IL18	1.034724181	0	0.447	0.016	0	17
LACTB	1.032381144	4.84E-256	0.716	0.122	6.54E-252	17
PFKFB3	1.03165163	4.27E-176	0.736	0.175	5.77E-172	17
ATF5	1.03142266	3.40E-197	0.604	0.112	4.59E-193	17
ZEB2	1.031181384	2.64E-150	0.936	0.299	3.57E-146	17
COTL1	1.026770717	1.39E-145	0.989	0.493	1.88E-141	17
KLF10	1.024723644	8.57E-174	0.838	0.222	1.16E-169	17
CD300E	1.023687103	0	0.409	0.032	0	17
RALA	1.022693126	1.27E-126	0.707	0.216	1.72E-122	17
HES4	1.009206743	5.08E-147	0.602	0.138	6.87E-143	17
SULF2	1.008245099	0	0.602	0.059	0	17
OGFRL1	1.007822617	7.81E-280	0.616	0.086	1.05E-275	17
LILRA3	1.006290572	0	0.369	0.018	0	17
CD302	1.005732254	0	0.451	0.023	0	17
CD83	1.002826983	2.14E-121	0.971	0.389	2.89E-117	17
BNIP3L	1.001691598	3.90E-142	0.747	0.211	5.27E-138	17
LPCAT2	1.000079643	0	0.478	0.016	0	17
RP11-731F5.2	3.164153896	0	0.603	0.077	0	18
MZB1	3.13651646	0	0.993	0.271	0	18
DERL3	3.132608146	0	0.9	0.176	0	18
PRDX4	3.127977729	0	0.874	0.204	0	18
FKBP11	2.931804074	0	0.941	0.314	0	18
IGJ	2.704161113	5.16E-225	0.893	0.38	6.98E-221	18
FKBP2	2.640084984	5.05E-277	0.938	0.402	6.83E-273	18
SEC11C	2.620433766	8.83E-273	0.936	0.415	1.19E-268	18
IGLL5	2.579209886	5.20E-158	0.867	0.563	7.03E-154	18
XBP1	2.45519053	6.20E-251	0.936	0.444	8.37E-247	18
SELM	2.433398956	2.37E-165	0.698	0.264	3.21E-161	18
SSR4	2.42417648	2.95E-274	1	0.721	3.98E-270	18
TNFRSF17	2.407654202	3.94E-142	0.518	0.138	5.33E-138	18
SSR3	2.400097568	1.17E-218	0.874	0.428	1.58E-214	18
MANF	2.394143813	8.98E-146	0.703	0.313	1.21E-141	18
ERLEC1	2.393431863	1.14E-131	0.653	0.275	1.53E-127	18
SDF2L1	2.33075893	1.06E-153	0.729	0.329	1.43E-149	18
ITM2C	2.305576137	3.53E-118	0.584	0.223	4.78E-114	18
PTP4A3	2.211580808	2.54E-100	0.287	0.054	3.43E-96	18
CADM1	2.209551602	4.32E-85	0.375	0.107	5.84E-81	18
JSRP1	2.206209638	1.16E-91	0.321	0.072	1.56E-87	18
RPN2	2.17800003	4.58E-88	0.603	0.321	6.19E-84	18
LMAN1	2.169289744	6.08E-112	0.667	0.343	8.22E-108	18
TMEM59	2.154347144	1.68E-167	0.836	0.524	2.27E-163	18
SDC1	2.131915813	2.72E-86	0.361	0.097	3.68E-82	18
LY96	2.124815596	1.58E-70	0.489	0.222	2.13E-66	18
TXNDC15	2.114119475	2.84E-63	0.47	0.221	3.84E-59	18
PPAPDC1B	2.108293095	2.46E-90	0.551	0.241	3.32E-86	18
CRELD2	2.097699978	1.01E-81	0.542	0.253	1.36E-77	18
C19orf10	2.095850933	1.12E-93	0.634	0.351	1.52E-89	18
SPCS2	2.09545772	7.95E-205	0.905	0.595	1.07E-200	18
CD63	2.090590591	1.15E-152	0.789	0.44	1.55E-148	18
RABAC1	2.068273332	2.04E-137	0.772	0.473	2.76E-133	18
SPCS3	2.036173324	8.12E-142	0.793	0.508	1.10E-137	18
ALG5	2.02762023	6.46E-55	0.444	0.214	8.74E-51	18
PDIA6	2.027052507	1.32E-103	0.691	0.422	1.79E-99	18
SPCS1	2.026613272	5.10E-167	0.843	0.555	6.90E-163	18
GAS6	2.013534763	8.68E-66	0.321	0.095	1.17E-61	18
PHPT1	2.000086427	1.86E-70	0.575	0.336	2.52E-66	18
NUCB2	1.998151476	1.09E-71	0.539	0.276	1.47E-67	18
VIMP	1.99796707	1.45E-98	0.66	0.372	1.95E-94	18
SEL1L	1.988684014	2.91E-58	0.477	0.239	3.93E-54	18
KRTCAP2	1.982491782	1.79E-84	0.653	0.42	2.42E-80	18
HSP90B1	1.981995175	8.18E-229	0.952	0.654	1.10E-224	18
SPAG4	1.974209803	2.39E-58	0.306	0.095	3.23E-54	18
TMED10	1.955042804	3.38E-79	0.627	0.394	4.57E-75	18
CD59	1.953508304	4.27E-45	0.411	0.206	5.78E-41	18
LGALS1	1.952475646	1.60E-128	0.732	0.385	2.17E-124	18
SIL1	1.923592022	4.00E-39	0.344	0.157	5.41E-35	18
TMED9	1.856923973	1.75E-63	0.577	0.364	2.36E-59	18
KDELR2	1.850022243	1.96E-46	0.501	0.318	2.65E-42	18
TMEM208	1.844029572	3.44E-42	0.473	0.294	4.65E-38	18
CD79A	1.838340773	6.14E-79	0.587	0.312	8.30E-75	18
LMAN2	1.833004356	6.45E-53	0.563	0.394	8.72E-49	18
CLPTM1L	1.822979718	3.19E-39	0.435	0.253	4.32E-35	18
SRPRB	1.822012271	2.03E-33	0.361	0.19	2.75E-29	18
SEC61B	1.812102471	1.63E-175	0.879	0.652	2.21E-171	18
P4HB	1.811799966	1.91E-62	0.58	0.369	2.58E-58	18
PPIB	1.788852828	2.87E-139	0.822	0.637	3.88E-135	18
TMEM258	1.770470498	2.73E-104	0.746	0.567	3.69E-100	18
SEC61G	1.752419736	4.20E-101	0.736	0.553	5.68E-97	18
RPS27L	1.751330278	9.77E-87	0.694	0.497	1.32E-82	18
TMED2	1.751027072	7.52E-38	0.487	0.338	1.02E-33	18
LAMP2	1.746896706	4.43E-21	0.335	0.211	5.99E-17	18
REEP5	1.738648444	3.66E-56	0.587	0.42	4.94E-52	18
GSTP1	1.736702298	9.38E-71	0.634	0.44	1.27E-66	18
SLAMF7	1.717998388	1.31E-37	0.409	0.223	1.77E-33	18
NPC2	1.708498614	1.40E-39	0.473	0.3	1.89E-35	18
PDIA4	1.701012211	5.82E-30	0.392	0.237	7.87E-26	18
TPD52	1.684539848	9.72E-39	0.463	0.291	1.31E-34	18
TMBIM6	1.676377047	6.04E-132	0.822	0.681	8.16E-128	18
KDELR1	1.647382635	1.99E-25	0.409	0.284	2.69E-21	18
RPN1	1.634111053	3.92E-16	0.325	0.224	5.30E-12	18
HM13	1.633752323	3.56E-23	0.387	0.265	4.81E-19	18
NME1	1.630901681	6.59E-19	0.323	0.207	8.91E-15	18
CYBA	1.629893714	1.06E-241	0.976	0.863	1.43E-237	18
HERPUD1	1.62207608	1.19E-128	0.822	0.601	1.61E-124	18
PRDX2	1.614916244	3.85E-37	0.527	0.415	5.20E-33	18
COPE	1.610150483	1.32E-57	0.629	0.512	1.79E-53	18
CALU	1.598681459	4.40E-18	0.299	0.184	5.95E-14	18
UBE2J1	1.595827819	8.24E-31	0.458	0.322	1.11E-26	18
UQCRQ	1.569675387	5.44E-46	0.577	0.456	7.35E-42	18
OSTC	1.561886983	4.61E-33	0.513	0.414	6.23E-29	18
RRBP1	1.540234932	9.61E-36	0.473	0.303	1.30E-31	18
IFNAR2	1.539269996	5.79E-15	0.33	0.239	7.83E-11	18
MRPL40	1.528257753	8.53E-15	0.299	0.202	1.15E-10	18
ATRAID	1.521576907	3.58E-17	0.378	0.29	4.84E-13	18
ICAM2	1.518467275	7.51E-15	0.306	0.209	1.02E-10	18
TMEM205	1.513042268	1.01E-15	0.266	0.16	1.37E-11	18
TRAM1	1.50357296	1.74E-34	0.534	0.44	2.35E-30	18
NDUFB4	1.495346686	1.64E-41	0.584	0.509	2.21E-37	18
CD38	1.482915763	5.26E-14	0.311	0.22	7.11E-10	18
SUB1	1.474827262	1.10E-155	0.872	0.773	1.48E-151	18
ERGIC3	1.474368639	6.59E-11	0.306	0.237	8.91E-07	18
GLRX	1.473111562	9.39E-22	0.442	0.356	1.27E-17	18
DAD1	1.471567616	2.33E-53	0.632	0.549	3.16E-49	18
DERL1	1.465109867	4.19E-16	0.392	0.32	5.66E-12	18
HSPA5	1.464286047	4.65E-72	0.701	0.591	6.29E-68	18
PRDX1	1.461142669	2.19E-46	0.606	0.515	2.95E-42	18
SRM	1.451005705	1.61E-12	0.314	0.233	2.18E-08	18
FCRL5	1.450725094	8.60E-27	0.361	0.208	1.16E-22	18
PRDX5	1.449011138	1.98E-25	0.494	0.432	2.67E-21	18
NDUFB11	1.446102146	1.21E-54	0.648	0.595	1.64E-50	18
SELK	1.42471505	9.62E-93	0.758	0.664	1.30E-88	18
DDOST	1.419758488	1.93E-14	0.371	0.3	2.61E-10	18
NDUFB7	1.418139371	1.98E-18	0.449	0.395	2.68E-14	18
VKORC1	1.417525448	6.89E-10	0.257	0.183	9.31E-06	18
CNPY2	1.409606257	1.16E-12	0.366	0.308	1.56E-08	18
DPM3	1.404870067	1.48E-07	0.264	0.21	0.002000102	18
ATP5G1	1.402863096	2.88E-14	0.401	0.351	3.90E-10	18
AKR1A1	1.40025231	6.02E-11	0.335	0.274	8.14E-07	18
COX5A	1.399016702	8.21E-14	0.425	0.402	1.11E-09	18
SERP1	1.391159379	1.85E-126	0.831	0.765	2.50E-122	18
BSG	1.389959642	1.18E-08	0.342	0.311	0.000160121	18
IFI27L2	1.381495664	3.25E-10	0.363	0.328	4.39E-06	18
SEC62	1.37713634	2.54E-53	0.656	0.607	3.43E-49	18
ATP6V0B	1.376390832	2.42E-19	0.47	0.432	3.28E-15	18
CCPG1	1.374063301	6.05E-12	0.314	0.237	8.18E-08	18
SEC61A1	1.366877028	9.33E-09	0.278	0.216	0.000126056	18
NDUFA3	1.365736759	2.62E-19	0.468	0.423	3.55E-15	18
TECR	1.365577688	8.68E-12	0.356	0.296	1.17E-07	18
CISD2	1.365170058	9.36E-07	0.29	0.254	0.012654831	18
ATP5J	1.361834126	5.83E-35	0.587	0.571	7.87E-31	18
COX7A2	1.361395135	1.24E-68	0.705	0.681	1.67E-64	18
ARL1	1.358103474	5.85E-08	0.264	0.207	0.000790294	18
DNAJC3	1.356053252	2.03E-10	0.366	0.329	2.74E-06	18
PDXK	1.35374038	1.72E-08	0.292	0.238	0.000232508	18
MIF	1.352959093	1.53E-51	0.651	0.609	2.07E-47	18
HDLBP	1.348539893	1.41E-09	0.328	0.274	1.90E-05	18
CANX	1.347635167	5.96E-13	0.409	0.378	8.06E-09	18
DPP7	1.346302764	8.15E-18	0.466	0.43	1.10E-13	18
TXNDC11	1.343388486	3.82E-10	0.276	0.2	5.16E-06	18
DNAJB9	1.340322179	8.69E-16	0.42	0.366	1.17E-11	18
NDUFS6	1.334824318	1.50E-17	0.461	0.429	2.03E-13	18
CUTA	1.334296684	6.52E-24	0.511	0.478	8.81E-20	18
CALR	1.320919942	2.92E-51	0.651	0.594	3.95E-47	18
DNAJB11	1.317258908	5.68E-10	0.344	0.299	7.68E-06	18
NDUFB10	1.314523773	3.01E-14	0.439	0.422	4.07E-10	18
TMEM147	1.302676373	2.46E-08	0.28	0.224	0.000332455	18
TMEM238	1.301374674	3.96E-10	0.285	0.214	5.35E-06	18
ICAM3	1.298550606	2.63E-15	0.47	0.471	3.55E-11	18
PSME2	1.29778134	9.90E-21	0.511	0.507	1.34E-16	18
ST6GAL1	1.293464559	2.14E-07	0.311	0.274	0.002886836	18
OST4	1.293151358	6.86E-114	0.815	0.803	9.27E-110	18
NDUFA1	1.289376746	1.91E-41	0.618	0.597	2.59E-37	18
ATP5I	1.282943697	1.89E-37	0.608	0.598	2.56E-33	18
NDUFA4	1.280935152	7.33E-73	0.727	0.73	9.91E-69	18
ROMO1	1.272214709	1.58E-11	0.423	0.42	2.14E-07	18
ERGIC2	1.271893084	3.29E-06	0.321	0.304	0.044526304	18
DNAJC1	1.27039607	5.71E-10	0.366	0.332	7.72E-06	18
FTL	1.270258032	8.02E-254	1	0.947	1.08E-249	18
HLA-C	1.267464214	1.17E-218	0.96	0.937	1.58E-214	18
NDUFC2	1.26230853	1.57E-07	0.373	0.378	0.002119097	18
SEL1L3	1.25559448	2.15E-08	0.323	0.279	0.000289979	18
PSAP	1.24872508	5.54E-10	0.368	0.329	7.49E-06	18
PDIA3	1.24837289	1.56E-14	0.466	0.476	2.11E-10	18
NENF	1.246563705	0.000284477	0.259	0.241	1	18
NDUFB3	1.245482293	1.40E-07	0.375	0.381	0.001896044	18
EMP3	1.24424648	1.12E-28	0.556	0.529	1.52E-24	18
MRPL52	1.243695155	2.31E-08	0.378	0.374	0.000312044	18
EMC7	1.235609022	0.000147302	0.285	0.274	1	18
NDUFAB1	1.228927124	2.86E-06	0.349	0.351	0.038687407	18
PSMB6	1.228441861	8.48E-07	0.371	0.386	0.011454364	18
OS9	1.227633334	0.000260269	0.268	0.253	1	18
ATPIF1	1.225423559	6.09E-28	0.57	0.584	8.23E-24	18
ADI1	1.215627381	6.91E-05	0.252	0.222	0.933442782	18
VOPP1	1.212894385	0.001804105	0.28	0.284	1	18
POLR2L	1.210255558	1.77E-16	0.513	0.552	2.40E-12	18
NDUFA11	1.210059501	4.90E-10	0.416	0.423	6.62E-06	18
BST2	1.210040301	2.10E-11	0.444	0.463	2.84E-07	18
NANS	1.207688057	6.28E-08	0.323	0.287	0.00084836	18
ATOX1	1.203592264	5.41E-06	0.316	0.298	0.073120872	18
MLEC	1.202966177	2.14E-05	0.297	0.279	0.289792579	18
ISG20	1.202288086	1.63E-41	0.627	0.607	2.21E-37	18
MRPL51	1.196501258	1.13E-08	0.392	0.394	0.000152345	18
LSMD1	1.19519588	4.55E-05	0.33	0.338	0.614835794	18
NDUFC1	1.194644957	7.32E-05	0.306	0.301	0.989222387	18
GNG5	1.186334423	8.74E-15	0.482	0.506	1.18E-10	18
FIS1	1.183578578	2.80E-07	0.387	0.405	0.003789942	18
RER1	1.182822992	3.66E-05	0.342	0.358	0.495186746	18
SVIP	1.179593509	1.99E-05	0.33	0.33	0.269152434	18
FAM3C	1.166826576	0.000605981	0.257	0.24	1	18
TMEM256	1.16281327	0.000119609	0.311	0.313	1	18
ATP5G3	1.161405842	2.90E-14	0.487	0.529	3.92E-10	18
CTSS	1.143094104	1.31E-14	0.463	0.446	1.77E-10	18
COMMD3	1.141611585	0.00157271	0.261	0.255	1	18
CHCHD10	1.139077796	5.41E-09	0.418	0.439	7.32E-05	18
SRPR	1.138490076	0.001720907	0.295	0.307	1	18
NDUFS8	1.138456558	0.000966683	0.302	0.315	1	18
PDCD5	1.125832536	0.005463159	0.292	0.312	1	18
ANAPC11	1.113687913	0.000404048	0.323	0.344	1	18
ZNF706	1.113229821	5.23E-16	0.513	0.554	7.07E-12	18
KLF13	1.11217512	1.51E-06	0.39	0.42	0.020347061	18
USMG5	1.10685071	4.31E-09	0.466	0.541	5.83E-05	18
HIST1H1C	1.097713993	0.000192056	0.344	0.365	1	18
AURKAIP1	1.091520541	1.82E-05	0.39	0.441	0.246470537	18
NHP2L1	1.088984457	2.69E-16	0.518	0.571	3.64E-12	18
DSTN	1.088123523	0.000791928	0.314	0.329	1	18
EDF1	1.086852826	1.50E-41	0.658	0.732	2.03E-37	18
SERF2	1.085252222	7.79E-165	0.905	0.917	1.05E-160	18
RPLP0	1.08502673	1.35E-198	0.95	0.926	1.83E-194	18
PIM2	1.080226296	0.000145368	0.333	0.345	1	18
TUFM	1.078529065	0.001593568	0.323	0.355	1	18
PSMB1	1.071467856	2.48E-10	0.468	0.536	3.35E-06	18
GUK1	1.058928281	5.71E-17	0.532	0.602	7.72E-13	18
TXN	1.050120355	3.09E-11	0.454	0.473	4.17E-07	18
ALKBH7	1.048950729	0.00144837	0.335	0.375	1	18
COX17	1.047305159	0.000534768	0.38	0.452	1	18
RPL36AL	1.046385612	2.82E-167	0.91	0.911	3.81E-163	18
GADD45GIP1	1.045549493	0.006712737	0.333	0.385	1	18
JTB	1.036725066	2.36E-07	0.451	0.544	0.003193936	18
DYNLL1	1.036132329	2.78E-37	0.644	0.687	3.75E-33	18
ARF4	1.03034304	1.40E-07	0.423	0.464	0.001896292	18
KRT10	1.027117233	1.24E-10	0.487	0.567	1.67E-06	18
RPS19BP1	1.024226826	0.001072086	0.371	0.44	1	18
C14orf2	1.023309913	3.64E-07	0.449	0.534	0.004920672	18
UQCRH	1.01966719	3.84E-33	0.622	0.697	5.19E-29	18
EIF2S2	1.004273865	0.000187959	0.38	0.444	1	18
EAF2	1.003174594	0.000578145	0.268	0.253	1	18
MS4A1	1.950805182	1.22E-272	0.921	0.214	1.65E-268	19
BANK1	1.891174369	6.92E-235	0.819	0.197	9.35E-231	19
VPREB3	1.717312712	1.06E-179	0.679	0.16	1.43E-175	19
HLA-DRA	1.610821649	4.57E-189	0.985	0.4	6.18E-185	19
HLA-DQA2	1.589888904	6.37E-124	0.446	0.096	8.61E-120	19
BLK	1.524989643	1.33E-120	0.436	0.097	1.79E-116	19
ADAM28	1.501244032	2.35E-99	0.533	0.17	3.18E-95	19
HLA-DPB1	1.484166515	1.32E-163	0.946	0.401	1.78E-159	19
HLA-DQB1	1.470258815	3.71E-147	0.883	0.378	5.01E-143	19
HLA-DRB1	1.447676767	6.40E-156	0.946	0.432	8.65E-152	19
ARHGAP24	1.418298841	6.34E-88	0.411	0.109	8.57E-84	19
SMIM14	1.417738764	8.91E-87	0.566	0.207	1.20E-82	19
HLA-DPA1	1.409989457	1.62E-146	0.921	0.421	2.19E-142	19
1-Mar	1.39199603	2.95E-79	0.406	0.116	3.99E-75	19
MEF2C	1.390556608	3.14E-114	0.773	0.326	4.24E-110	19
RALGPS2	1.384851047	1.30E-106	0.727	0.304	1.76E-102	19
LINC00926	1.384627068	7.44E-94	0.411	0.101	1.01E-89	19
RP5-887A10.1	1.38080434	7.44E-96	0.296	0.054	1.01E-91	19
SCIMP	1.363901213	1.96E-90	0.332	0.072	2.64E-86	19
LY86	1.315496522	6.17E-77	0.418	0.125	8.34E-73	19
CD22	1.313027107	4.90E-80	0.482	0.151	6.62E-76	19
HLA-DQA1	1.303016191	2.40E-101	0.74	0.28	3.24E-97	19
RP11-693J15.5	1.302184689	7.09E-87	0.339	0.074	9.58E-83	19
CD83	1.276293814	3.21E-83	0.745	0.396	4.34E-79	19
PARP15	1.240311407	2.54E-62	0.452	0.166	3.43E-58	19
AIM2	1.217081394	1.09E-50	0.362	0.131	1.47E-46	19
CD74	1.214062756	7.12E-156	0.99	0.637	9.62E-152	19
TNFRSF13B	1.20622673	1.25E-67	0.329	0.087	1.69E-63	19
HVCN1	1.183703954	1.39E-52	0.355	0.119	1.87E-48	19
TLR10	1.170391835	3.13E-55	0.296	0.083	4.24E-51	19
CD79B	1.170037883	3.58E-69	0.625	0.29	4.83E-65	19
IRF8	1.157784341	4.75E-61	0.508	0.203	6.42E-57	19
LYL1	1.149299391	1.71E-46	0.385	0.151	2.32E-42	19
AFF3	1.133193734	1.08E-50	0.375	0.131	1.47E-46	19
AC079767.4	1.132926634	3.17E-52	0.25	0.063	4.29E-48	19
GAPT	1.124413722	7.83E-58	0.291	0.077	1.06E-53	19
TCF4	1.102640756	1.18E-46	0.492	0.236	1.59E-42	19
CD40	1.102289729	3.43E-44	0.416	0.179	4.64E-40	19
MTRNR2L1	1.087660666	6.73E-38	0.309	0.111	9.10E-34	19
ID3	1.087592815	2.41E-42	0.421	0.183	3.26E-38	19
FCRL1	1.082666473	1.00E-55	0.319	0.091	1.35E-51	19
MARCKS	1.082288194	5.87E-47	0.495	0.226	7.93E-43	19
SWAP70	1.082166471	1.01E-48	0.441	0.181	1.36E-44	19
CD37	1.073435703	4.02E-129	0.939	0.665	5.43E-125	19
STAG3	1.070922235	2.34E-31	0.27	0.103	3.17E-27	19
SYPL1	1.057465203	1.64E-45	0.513	0.26	2.22E-41	19
BCL11A	1.049077214	1.21E-37	0.314	0.116	1.63E-33	19
P2RX5	1.048657277	9.94E-34	0.355	0.158	1.34E-29	19
HLA-DMB	1.039372794	6.99E-43	0.429	0.183	9.45E-39	19
TMEM154	1.00736394	9.33E-32	0.38	0.185	1.26E-27	19
MAFB	3.407383144	0	0.695	0.045	0	20
HES1	2.979007391	6.16E-278	0.613	0.097	8.32E-274	20
IL1B	2.97482423	0	0.721	0.077	0	20
GLUL	2.959371777	0	0.744	0.128	0	20
S100A9	2.848735254	0	0.61	0.058	0	20
SOX4	2.797135046	3.80E-208	0.554	0.103	5.13E-204	20
S100A8	2.792645531	0	0.515	0.043	0	20
VCAN	2.762189886	0	0.446	0.04	0	20
TNFAIP2	2.596611238	1.79E-204	0.508	0.086	2.42E-200	20
METTL12	2.58279864	2.45E-180	0.656	0.178	3.31E-176	20
HIST1H2AL	2.538432002	3.57E-192	0.413	0.058	4.83E-188	20
PLK2	2.472940473	4.20E-138	0.397	0.074	5.68E-134	20
IL8	2.464971688	1.22E-182	0.562	0.114	1.65E-178	20
RP11-231D20.2	2.449424176	0	0.349	0.014	0	20
C15orf48	2.448894961	3.74E-215	0.456	0.062	5.06E-211	20
TREM1	2.437900007	2.83E-254	0.374	0.035	3.82E-250	20
SLC8A1	2.43072714	2.24E-246	0.39	0.04	3.02E-242	20
MAFA	2.429297853	0	0.303	0.013	0	20
MED29	2.422006178	9.99E-136	0.638	0.224	1.35E-131	20
STAB1	2.41831427	2.70E-286	0.338	0.024	3.65E-282	20
CXCL2	2.397745201	1.74E-183	0.4	0.056	2.35E-179	20
LILRB2	2.394651293	9.70E-268	0.431	0.045	1.31E-263	20
IER5L	2.367274683	5.83E-144	0.603	0.177	7.87E-140	20
PLAUR	2.344370197	1.30E-167	0.482	0.091	1.76E-163	20
HEXIM1	2.287953818	4.23E-124	0.682	0.276	5.71E-120	20
DMXL2	2.285668106	8.35E-201	0.385	0.048	1.13E-196	20
RPPH1	2.2667066	6.33E-112	0.423	0.1	8.56E-108	20
IL1RN	2.266419998	2.08E-190	0.379	0.048	2.81E-186	20
SLC11A1	2.252687247	3.17E-176	0.341	0.042	4.29E-172	20
CTSB	2.23338015	3.52E-130	0.641	0.227	4.75E-126	20
7SK.2	2.2301049	3.49E-207	0.956	0.517	4.72E-203	20
CTA-29F11.1	2.218838258	1.79E-96	0.546	0.202	2.42E-92	20
KLF4	2.187888773	1.13E-110	0.436	0.107	1.52E-106	20
ITGAX	2.175883492	1.41E-120	0.344	0.062	1.91E-116	20
AIF1	2.161820313	7.10E-162	0.495	0.098	9.60E-158	20
CSF3R	2.146360426	4.22E-209	0.3	0.027	5.70E-205	20
LYZ	2.124565877	2.03E-191	0.5	0.08	2.75E-187	20
EMILIN2	2.11049786	1.61E-125	0.364	0.067	2.17E-121	20
TNIP3	2.103599134	1.31E-72	0.344	0.095	1.77E-68	20
IER3	2.095829635	5.45E-98	0.544	0.185	7.37E-94	20
LILRB1	2.091157288	5.33E-90	0.413	0.116	7.20E-86	20
ILF3-AS1	2.088454868	1.40E-91	0.595	0.26	1.89E-87	20
EXT1	2.065419969	5.86E-103	0.351	0.074	7.92E-99	20
CCL3	2.063184933	5.20E-129	0.597	0.175	7.02E-125	20
LINC00936	2.03673757	3.02E-106	0.697	0.349	4.09E-102	20
SOD2	2.019639822	2.81E-145	0.826	0.443	3.80E-141	20
HIST1H3A	1.986782734	6.24E-89	0.287	0.055	8.43E-85	20
USP36	1.982083963	4.97E-64	0.567	0.31	6.72E-60	20
TLR4	1.981967714	2.67E-216	0.272	0.021	3.60E-212	20
TYMP	1.981268325	2.10E-111	0.703	0.342	2.83E-107	20
OLR1	1.975363789	5.49E-130	0.282	0.038	7.42E-126	20
SLC25A37	1.971859566	2.49E-63	0.421	0.156	3.37E-59	20
PTGS2	1.971627746	2.55E-107	0.305	0.053	3.45E-103	20
CD300E	1.918606348	1.75E-139	0.285	0.036	2.36E-135	20
CTD-2562J15.6	1.918583501	6.27E-56	0.315	0.097	8.47E-52	20
INSIG1	1.917908422	6.59E-70	0.528	0.238	8.91E-66	20
BCL2A1	1.898071157	1.91E-94	0.646	0.299	2.58E-90	20
FCGR2A	1.897460497	3.10E-102	0.336	0.067	4.19E-98	20
THBS1	1.884048403	1.54E-97	0.279	0.048	2.08E-93	20
ZEB2	1.874988963	9.06E-101	0.659	0.307	1.23E-96	20
RP5-821D11.7	1.874294343	6.08E-62	0.405	0.145	8.22E-58	20
C6orf120	1.872311126	4.86E-57	0.338	0.109	6.56E-53	20
HIST2H2AA3	1.86990093	5.44E-47	0.41	0.182	7.36E-43	20
EMR2	1.866999197	5.29E-92	0.303	0.06	7.15E-88	20
RP11-309G3.3	1.842834355	6.73E-123	0.262	0.034	9.10E-119	20
STX4	1.838256137	1.70E-45	0.41	0.187	2.30E-41	20
ETS2	1.817219683	1.57E-74	0.323	0.08	2.12E-70	20
CEBPB	1.810156683	9.23E-91	0.692	0.4	1.25E-86	20
TYROBP	1.802752472	2.31E-120	0.444	0.097	3.12E-116	20
RP11-109G23.3	1.799304738	5.17E-106	0.264	0.04	6.98E-102	20
SNORD3A	1.794338525	2.06E-43	0.29	0.098	2.78E-39	20
G0S2	1.790084668	2.46E-60	0.318	0.089	3.33E-56	20
TET2	1.7828143	2.49E-53	0.454	0.206	3.37E-49	20
RHOB	1.781158494	2.14E-50	0.505	0.262	2.89E-46	20
RP11-796E2.4	1.780193822	6.46E-57	0.503	0.24	8.73E-53	20
ARHGAP26	1.779330336	3.07E-42	0.303	0.109	4.15E-38	20
VEGFA	1.778760277	8.05E-42	0.313	0.115	1.09E-37	20
RP1-313I6.12	1.774665162	3.17E-47	0.436	0.207	4.28E-43	20
NBPF10	1.768882555	4.93E-37	0.349	0.154	6.67E-33	20
PTPRE	1.766577338	8.46E-52	0.415	0.175	1.14E-47	20
WDR74	1.76613544	2.07E-40	0.487	0.288	2.80E-36	20
KYNU	1.76003592	7.49E-66	0.295	0.075	1.01E-61	20
RASSF4	1.757186949	4.41E-96	0.269	0.046	5.96E-92	20
ING1	1.74506748	4.68E-32	0.303	0.129	6.32E-28	20
RN7SL1	1.743764144	4.60E-57	0.538	0.282	6.22E-53	20
SLC16A3	1.742795514	4.75E-33	0.279	0.11	6.42E-29	20
NXF1	1.741208242	4.03E-41	0.403	0.19	5.45E-37	20
RGS2	1.740081884	1.13E-106	0.774	0.472	1.53E-102	20
HIST2H2BF	1.721539376	1.28E-59	0.251	0.059	1.73E-55	20
CCDC88A	1.71559518	4.79E-39	0.344	0.145	6.47E-35	20
HIST1H2AC	1.712710661	6.40E-38	0.421	0.216	8.64E-34	20
RP11-727F15.9	1.703601448	8.46E-46	0.295	0.097	1.14E-41	20
GADD45G	1.700883879	2.98E-44	0.395	0.17	4.03E-40	20
ITPR2	1.696675086	7.44E-35	0.421	0.23	1.01E-30	20
DUSP6	1.672614638	5.22E-46	0.39	0.164	7.06E-42	20
ICAM1	1.665722903	3.41E-45	0.377	0.156	4.60E-41	20
GK	1.654591294	1.44E-39	0.377	0.169	1.95E-35	20
EIF4A3	1.650128496	4.71E-56	0.618	0.408	6.37E-52	20
INTS6	1.64895745	4.98E-42	0.533	0.337	6.74E-38	20
SPI1	1.636918291	1.32E-54	0.336	0.111	1.78E-50	20
PLEK	1.630561242	4.38E-46	0.441	0.211	5.91E-42	20
SLFN11	1.612954649	6.86E-30	0.31	0.142	9.27E-26	20
SAT1	1.603869186	1.14E-208	0.992	0.801	1.54E-204	20
SLC20A1	1.603831115	8.89E-36	0.464	0.274	1.20E-31	20
RP3-395M20.12	1.602877026	5.57E-31	0.338	0.16	7.52E-27	20
ABCA1	1.599470314	8.74E-38	0.282	0.102	1.18E-33	20
LAP3	1.592916717	2.46E-28	0.421	0.257	3.32E-24	20
NRARP	1.582148244	8.92E-26	0.259	0.111	1.21E-21	20
RP6-99M1.2	1.576215209	2.65E-33	0.269	0.101	3.58E-29	20
RNU12	1.574696563	4.58E-27	0.295	0.134	6.18E-23	20
ID2	1.567533669	1.25E-78	0.713	0.442	1.69E-74	20
MXD1	1.551872258	1.05E-30	0.428	0.251	1.42E-26	20
DDX60L	1.543887716	3.32E-26	0.254	0.106	4.49E-22	20
SGK1	1.542079691	6.91E-24	0.369	0.212	9.34E-20	20
RUNX1	1.536912867	2.87E-28	0.374	0.203	3.88E-24	20
PTPN12	1.527442569	3.64E-30	0.285	0.12	4.92E-26	20
NDRG1	1.515403345	3.39E-19	0.321	0.187	4.59E-15	20
EHBP1L1	1.506780112	3.11E-23	0.336	0.187	4.20E-19	20
NAMPT	1.503969074	3.03E-71	0.692	0.473	4.09E-67	20
NSUN6	1.503377556	2.16E-27	0.392	0.227	2.92E-23	20
JOSD1	1.492675042	4.70E-36	0.554	0.411	6.36E-32	20
MIR142	1.4920366	3.80E-36	0.485	0.299	5.14E-32	20
PPP1R15B	1.488949554	1.21E-56	0.667	0.499	1.63E-52	20
GBP1	1.485281567	6.83E-18	0.295	0.17	9.23E-14	20
BACH1	1.46775717	6.91E-30	0.469	0.316	9.34E-26	20
SEPHS2	1.467684241	1.36E-20	0.328	0.192	1.83E-16	20
PURB	1.464471675	2.84E-18	0.351	0.225	3.83E-14	20
ABHD5	1.453946332	1.39E-25	0.303	0.146	1.88E-21	20
DIAPH2	1.449186546	2.88E-25	0.264	0.115	3.89E-21	20
HES4	1.444252141	9.19E-19	0.279	0.147	1.24E-14	20
PPP1R10	1.442460451	1.11E-64	0.723	0.553	1.50E-60	20
DSE	1.430569353	3.68E-30	0.262	0.102	4.97E-26	20
COQ7	1.413500342	1.88E-21	0.344	0.2	2.54E-17	20
WARS	1.413394934	1.20E-21	0.29	0.149	1.62E-17	20
TIMP1	1.411782019	1.72E-25	0.392	0.23	2.33E-21	20
PARP14	1.40956306	3.43E-33	0.541	0.399	4.64E-29	20
CD68	1.407073063	5.69E-51	0.262	0.071	7.69E-47	20
GADD45B	1.403825539	5.56E-83	0.779	0.561	7.52E-79	20
SETD5-AS1	1.403372478	2.10E-17	0.385	0.27	2.84E-13	20
IFI30	1.390259037	2.47E-20	0.264	0.13	3.34E-16	20
DNAJA4	1.389984554	2.55E-15	0.277	0.16	3.44E-11	20
SCO2	1.387856182	1.17E-19	0.29	0.157	1.58E-15	20
SETDB2	1.386655459	1.23E-17	0.297	0.171	1.66E-13	20
CEBPD	1.380907398	5.98E-24	0.282	0.131	8.08E-20	20
UBAC2	1.374250626	4.28E-12	0.313	0.224	5.78E-08	20
ZSWIM7	1.372999663	5.92E-18	0.292	0.167	7.99E-14	20
PLSCR1	1.35921267	2.85E-21	0.295	0.154	3.85E-17	20
PFKFB3	1.351530525	7.31E-17	0.31	0.186	9.88E-13	20
RELT	1.342604381	1.40E-11	0.256	0.162	1.89E-07	20
FAM117A	1.33653693	4.08E-10	0.251	0.165	5.51E-06	20
PSAP	1.331701052	4.85E-24	0.459	0.327	6.55E-20	20
CST3	1.328130635	1.44E-47	0.31	0.098	1.95E-43	20
UPP1	1.322542136	5.22E-16	0.29	0.171	7.06E-12	20
GBP5	1.316790013	7.93E-16	0.344	0.228	1.07E-11	20
PHACTR1	1.312293721	2.87E-21	0.321	0.172	3.88E-17	20
AMD1	1.312026587	1.82E-43	0.664	0.574	2.46E-39	20
HNRNPAB	1.303476492	2.53E-19	0.51	0.457	3.42E-15	20
MYO9B	1.301032701	7.01E-12	0.326	0.236	9.47E-08	20
TCIRG1	1.292824617	3.58E-10	0.297	0.216	4.84E-06	20
SLC7A5	1.281382764	3.89E-09	0.269	0.19	5.26E-05	20
ZFC3H1	1.28119489	6.88E-14	0.405	0.324	9.29E-10	20
YME1L1	1.27553785	4.48E-35	0.613	0.532	6.05E-31	20
ZFYVE16	1.273769557	2.55E-10	0.262	0.172	3.45E-06	20
EGR1	1.273638922	1.60E-26	0.479	0.314	2.16E-22	20
C1orf122	1.257421941	1.39E-08	0.29	0.222	0.000187522	20
CCL4	1.256282986	6.82E-37	0.495	0.261	9.21E-33	20
RNASEK	1.256153346	1.24E-14	0.3	0.188	1.68E-10	20
NEAT1	1.253904072	7.13E-184	0.979	0.861	9.63E-180	20
FOSL2	1.252388748	4.70E-13	0.374	0.289	6.35E-09	20
RNF213	1.24608864	3.19E-51	0.705	0.626	4.31E-47	20
PSMD5-AS1	1.23253544	1.64E-15	0.39	0.287	2.22E-11	20
NARF	1.228162632	4.34E-08	0.269	0.199	0.000585886	20
MYO1G	1.221300578	2.78E-09	0.264	0.185	3.75E-05	20
QKI	1.215873915	1.55E-12	0.379	0.301	2.10E-08	20
TLE4	1.210354803	6.23E-15	0.462	0.393	8.42E-11	20
HNRNPU	1.203577088	3.12E-74	0.79	0.755	4.22E-70	20
SERPINB1	1.201102482	8.95E-11	0.408	0.364	1.21E-06	20
EIF4E	1.196753679	3.01E-08	0.323	0.263	0.000407392	20
PRMT10	1.19665531	1.88E-08	0.29	0.218	0.000254661	20
TRIM44	1.191513639	6.65E-11	0.364	0.292	8.98E-07	20
SAMHD1	1.183651156	1.03E-12	0.338	0.241	1.40E-08	20
LST1	1.182994563	8.77E-19	0.272	0.14	1.19E-14	20
AFF4	1.176257361	2.60E-13	0.464	0.423	3.51E-09	20
SPAG9	1.173799056	4.96E-14	0.428	0.358	6.71E-10	20
PCF11	1.172258768	1.95E-10	0.364	0.299	2.64E-06	20
KLF10	1.170927948	1.54E-10	0.318	0.235	2.09E-06	20
ERN1	1.170042712	7.92E-07	0.318	0.266	0.010706391	20
MAT2A	1.156332093	8.13E-05	0.323	0.309	1	20
DYNC1H1	1.148705518	2.13E-09	0.351	0.289	2.88E-05	20
KCNQ1OT1	1.140094107	6.16E-12	0.318	0.221	8.32E-08	20
TAOK3	1.139957605	8.68E-12	0.431	0.381	1.17E-07	20
HSPA6	1.132078469	1.80E-18	0.318	0.173	2.43E-14	20
EHD1	1.131153352	8.70E-05	0.287	0.257	1	20
IER5	1.12673407	6.55E-43	0.682	0.602	8.85E-39	20
IFRD1	1.118948279	8.54E-22	0.544	0.48	1.15E-17	20
ENTPD1	1.112043666	8.24E-06	0.282	0.236	0.111324039	20
NUMB	1.109663783	4.83E-08	0.305	0.24	0.000653299	20
HIST1H1E	1.106870573	8.73E-05	0.272	0.233	1	20
ARID5A	1.106843346	3.98E-05	0.29	0.252	0.537388315	20
GTPBP1	1.10608575	2.93E-08	0.321	0.256	0.000395911	20
HIST2H2AC	1.104887	0.002628368	0.264	0.243	1	20
GPS2	1.099581067	0.000140279	0.256	0.221	1	20
IDI1	1.095599842	1.63E-07	0.421	0.419	0.00220859	20
FBXO34	1.094315215	1.81E-07	0.262	0.194	0.002450157	20
POLR2J3	1.093716228	3.24E-09	0.349	0.285	4.38E-05	20
NUFIP2	1.093171244	1.81E-15	0.51	0.492	2.45E-11	20
METRNL	1.090341242	1.46E-07	0.262	0.192	0.001966888	20
DICER1	1.089642044	2.07E-06	0.264	0.207	0.027964573	20
YBX3	1.085815951	4.28E-14	0.336	0.218	5.78E-10	20
ATF3	1.085638728	5.68E-15	0.4	0.286	7.68E-11	20
PNP	1.081444263	2.79E-06	0.313	0.267	0.037716444	20
RP11-386I14.4	1.079888336	0.000422362	0.267	0.235	1	20
SOCS3	1.073731009	4.82E-15	0.472	0.415	6.51E-11	20
IRF1	1.07150144	1.43E-39	0.682	0.658	1.94E-35	20
IER2	1.068273389	3.37E-71	0.836	0.752	4.55E-67	20
IRF8	1.065964413	2.00E-11	0.303	0.208	2.70E-07	20
LYN	1.064525166	6.12E-09	0.287	0.207	8.27E-05	20
CD83	1.063980363	7.43E-22	0.526	0.401	1.00E-17	20
PPP1R15A	1.040498434	2.88E-114	0.915	0.851	3.89E-110	20
ELL2	1.036372303	1.31E-09	0.346	0.272	1.77E-05	20
UTRN	1.025612653	4.51E-05	0.39	0.402	0.610107873	20
GLS	1.019554285	1.66E-27	0.633	0.635	2.24E-23	20
BAZ1A	1.017833525	1.74E-09	0.441	0.426	2.36E-05	20
FLNA	1.016807082	0.000224646	0.3	0.278	1	20
ETV6	1.009438691	4.72E-06	0.308	0.262	0.063752365	20
MARCKS	1.005960302	3.36E-11	0.326	0.229	4.54E-07	20
RGS13	2.474376743	0	0.816	0.03	0	21
LMO2	2.447174145	0	0.832	0.055	0	21
TCL1A	2.299461752	0	0.876	0.061	0	21
NEIL1	2.098980213	0	0.837	0.068	0	21
CD22	2.01772682	0	0.95	0.141	0	21
BCL7A	1.995900969	0	0.795	0.056	0	21
LRMP	1.973439521	0	0.921	0.183	0	21
LPP	1.964107866	5.71E-302	0.918	0.211	7.72E-298	21
MARCKSL1	1.956442696	2.57E-305	0.932	0.218	3.47E-301	21
MS4A1	1.909945596	3.96E-297	0.995	0.213	5.35E-293	21
AC023590.1	1.884120555	0	0.679	0.025	0	21
BASP1	1.867853268	9.21E-290	0.968	0.255	1.25E-285	21
CD79B	1.804560145	2.35E-268	0.982	0.282	3.17E-264	21
SERPINA9	1.784951833	0	0.571	0.008	0	21
SMIM14	1.783796688	1.25E-258	0.884	0.201	1.69E-254	21
HLA-DMB	1.774046577	0	0.929	0.173	0	21
SUGCT	1.766202028	0	0.495	0.007	0	21
VPREB3	1.760968987	3.29E-275	0.853	0.156	4.45E-271	21
BCAS4	1.736354938	0	0.8	0.11	0	21
MYO1E	1.721304351	0	0.671	0.053	0	21
SWAP70	1.715960325	5.99E-285	0.874	0.172	8.10E-281	21
SNX29P2	1.712009913	1.73E-262	0.913	0.216	2.34E-258	21
CD40	1.652475339	1.37E-277	0.858	0.17	1.85E-273	21
GMDS	1.640326143	6.27E-220	0.545	0.085	8.47E-216	21
CCDC144A	1.632373198	6.19E-238	0.695	0.126	8.37E-234	21
IRF8	1.621142629	2.07E-270	0.924	0.195	2.80E-266	21
RFTN1	1.604031286	4.73E-279	0.837	0.161	6.39E-275	21
HLA-DRB5	1.574793966	7.54E-206	0.884	0.223	1.02E-201	21
PAX5	1.540194078	0	0.737	0.096	0	21
FCRLA	1.510084896	0	0.621	0.065	0	21
ZNF608	1.461482271	0	0.524	0.029	0	21
P2RX5	1.445090463	9.79E-244	0.789	0.149	1.32E-239	21
LAT2	1.440210043	2.65E-221	0.774	0.161	3.59E-217	21
RRAS2	1.426552705	3.22E-253	0.676	0.106	4.36E-249	21
RASGRP3	1.425533537	2.70E-231	0.666	0.115	3.65E-227	21
BCL11A	1.410423062	2.40E-265	0.711	0.107	3.24E-261	21
GRHPR	1.407786183	4.98E-211	0.768	0.172	6.72E-207	21
LYPLAL1	1.404853971	1.23E-272	0.597	0.079	1.66E-268	21
HLA-DQA1	1.399484349	1.45E-166	0.937	0.276	1.96E-162	21
AIM2	1.396743961	6.08E-223	0.687	0.124	8.21E-219	21
LY86	1.389013539	3.74E-257	0.734	0.119	5.06E-253	21
HMCES	1.382042713	7.05E-189	0.732	0.166	9.53E-185	21
RAPGEF5	1.373049644	0	0.445	0.016	0	21
SCIMP	1.370423822	0	0.597	0.067	0	21
HLA-DMA	1.369592407	9.44E-178	0.918	0.289	1.28E-173	21
SYPL1	1.357694949	5.12E-174	0.868	0.253	6.92E-170	21
PARP1	1.355809776	1.78E-168	0.887	0.305	2.41E-164	21
GGA2	1.349312418	3.04E-181	0.847	0.229	4.11E-177	21
BLK	1.346045825	5.68E-248	0.637	0.093	7.67E-244	21
VNN2	1.344149378	0	0.495	0.028	0	21
CYB561A3	1.343315526	4.17E-207	0.721	0.144	5.64E-203	21
PRPSAP2	1.340964982	6.33E-182	0.674	0.147	8.55E-178	21
MYBL1	1.338188983	2.30E-235	0.613	0.09	3.11E-231	21
HOPX	1.336529293	3.34E-151	0.576	0.119	4.52E-147	21
SPIB	1.33523831	4.60E-256	0.611	0.083	6.22E-252	21
GCHFR	1.332115332	1.25E-156	0.637	0.146	1.69E-152	21
BFSP2	1.330152905	0	0.495	0.044	0	21
GCNT2	1.322907395	0	0.489	0.045	0	21
KLHL6	1.319688731	5.66E-164	0.787	0.217	7.64E-160	21
POU2AF1	1.31957914	1.22E-177	0.789	0.195	1.65E-173	21
STAG3	1.311601334	2.63E-206	0.595	0.096	3.56E-202	21
STX7	1.308712486	4.95E-186	0.792	0.189	6.68E-182	21
NUGGC	1.29709749	7.63E-236	0.482	0.059	1.03E-231	21
FGD6	1.291592629	0	0.458	0.036	0	21
HLA-DQB1	1.286646361	6.13E-139	0.953	0.377	8.28E-135	21
PDGFD	1.284902083	0	0.424	0.018	0	21
HLA-DRA	1.282908525	3.90E-118	0.992	0.4	5.28E-114	21
DEF8	1.281093508	2.61E-195	0.653	0.128	3.52E-191	21
ZNF827	1.275422317	8.01E-192	0.471	0.067	1.08E-187	21
EBF1	1.273645405	3.06E-269	0.566	0.068	4.13E-265	21
CD19	1.2726461	7.07E-227	0.642	0.101	9.55E-223	21
EAF2	1.271590447	3.79E-165	0.863	0.24	5.12E-161	21
PXK	1.258954107	1.69E-177	0.684	0.149	2.28E-173	21
PLCG2	1.256931252	1.22E-190	0.687	0.14	1.65E-186	21
AICDA	1.25253894	0	0.363	0.009	0	21
DAAM1	1.250813352	3.99E-172	0.589	0.113	5.39E-168	21
CD79A	1.249899762	4.47E-153	0.945	0.305	6.04E-149	21
SEL1L3	1.24259586	4.81E-156	0.871	0.267	6.50E-152	21
TERF2	1.231798771	3.67E-177	0.613	0.12	4.96E-173	21
HLA-DPB1	1.231344713	1.28E-126	0.979	0.401	1.73E-122	21
MCTP2	1.230114552	4.86E-203	0.568	0.09	6.57E-199	21
TMED8	1.229521912	1.31E-203	0.621	0.108	1.77E-199	21
MEF2C	1.229357001	3.59E-150	0.961	0.322	4.85E-146	21
POU2F2	1.226208438	2.48E-139	0.921	0.341	3.36E-135	21
TLR10	1.207945993	3.26E-222	0.555	0.078	4.40E-218	21
DNAJC10	1.201994812	4.80E-139	0.711	0.195	6.48E-135	21
MAP4K4	1.197377807	2.93E-146	0.816	0.238	3.96E-142	21
MICAL3	1.192257393	3.36E-186	0.584	0.102	4.55E-182	21
SMARCB1	1.189933731	6.69E-121	0.705	0.225	9.04E-117	21
PTK2	1.187817881	9.02E-273	0.503	0.053	1.22E-268	21
HTR3A	1.183465775	0	0.368	0.005	0	21
POLD4	1.18150553	6.79E-136	0.937	0.426	9.18E-132	21
UCP2	1.177253708	4.24E-124	0.876	0.353	5.74E-120	21
ZCCHC7	1.176332104	1.03E-140	0.824	0.252	1.39E-136	21
SKAP2	1.17536965	1.20E-135	0.766	0.231	1.63E-131	21
CTA-250D10.23	1.172112661	1.29E-197	0.6	0.099	1.74E-193	21
DTX1	1.171613363	6.79E-250	0.461	0.049	9.18E-246	21
CR2	1.170026739	2.38E-204	0.492	0.066	3.21E-200	21
GCSAM	1.164184857	1.08E-204	0.471	0.062	1.46E-200	21
AMFR	1.15744889	1.55E-171	0.545	0.097	2.09E-167	21
PTPN18	1.156446643	7.00E-142	0.647	0.158	9.46E-138	21
LYPLA1	1.15631209	9.26E-124	0.737	0.237	1.25E-119	21
ACY3	1.144405579	0	0.35	0.011	0	21
ANKRD13A	1.143873832	5.71E-133	0.658	0.172	7.72E-129	21
USP6NL	1.142384778	7.32E-199	0.532	0.081	9.89E-195	21
CTSH	1.141025016	7.29E-122	0.797	0.274	9.85E-118	21
RNGTT	1.141009228	2.20E-118	0.634	0.174	2.98E-114	21
BACH2	1.134273481	7.13E-153	0.542	0.1	9.63E-149	21
LYN	1.131591371	3.72E-135	0.734	0.197	5.03E-131	21
LYL1	1.118304042	1.29E-157	0.668	0.145	1.74E-153	21
GPR18	1.115780308	3.65E-141	0.632	0.141	4.94E-137	21
PRKD3	1.108019198	4.88E-134	0.682	0.178	6.59E-130	21
PHF6	1.103171974	3.19E-121	0.668	0.186	4.31E-117	21
SYK	1.101908899	6.91E-133	0.566	0.13	9.34E-129	21
MBD4	1.099854041	1.03E-119	0.855	0.309	1.40E-115	21
NCOA3	1.098812259	1.08E-113	0.858	0.34	1.46E-109	21
BCL6	1.098696015	1.29E-126	0.647	0.166	1.75E-122	21
AFF2	1.093006219	0	0.337	0.009	0	21
BLNK	1.09250031	6.87E-133	0.632	0.154	9.29E-129	21
TNFRSF13C	1.092461037	8.36E-146	0.65	0.144	1.13E-141	21
HLA-DPA1	1.090103796	8.22E-104	0.95	0.421	1.11E-99	21
OGG1	1.083285184	7.43E-217	0.453	0.055	1.00E-212	21
CAMK1	1.082035376	4.21E-138	0.384	0.062	5.69E-134	21
NCF1	1.080844682	1.88E-116	0.924	0.374	2.54E-112	21
CPNE3	1.078890151	1.25E-100	0.645	0.205	1.70E-96	21
CIITA	1.077530241	1.25E-160	0.471	0.077	1.69E-156	21
FANCA	1.076377757	8.80E-192	0.416	0.053	1.19E-187	21
STAP1	1.075816203	1.04E-176	0.489	0.075	1.41E-172	21
STRBP	1.073898441	2.00E-122	0.703	0.196	2.70E-118	21
FCRL1	1.063689196	3.49E-154	0.508	0.087	4.71E-150	21
CPNE5	1.059870085	1.81E-152	0.513	0.096	2.45E-148	21
UBE2J1	1.054068571	1.65E-116	0.871	0.314	2.23E-112	21
RGS16	1.052931966	2.71E-111	0.455	0.098	3.67E-107	21
TSPAN33	1.051485082	1.81E-157	0.482	0.081	2.45E-153	21
PLEKHF2	1.0470538	1.78E-112	0.634	0.173	2.41E-108	21
TKT	1.038562937	7.96E-100	0.805	0.319	1.08E-95	21
LIMD2	1.033052724	2.17E-114	0.955	0.483	2.93E-110	21
KIAA0101	1.03278741	3.81E-181	0.329	0.034	5.15E-177	21
CD72	1.030678048	3.07E-126	0.479	0.094	4.15E-122	21
PEG10	1.029517119	1.96E-215	0.268	0.019	2.65E-211	21
BPNT1	1.028461477	6.33E-215	0.432	0.05	8.55E-211	21
ZNF581	1.026093545	4.57E-132	0.532	0.113	6.17E-128	21
HMGA1	1.02504697	2.73E-105	0.713	0.234	3.69E-101	21
HLA-DQA2	1.023957523	7.05E-127	0.489	0.095	9.53E-123	21
VGLL4	1.022865197	3.47E-138	0.532	0.109	4.69E-134	21
LSM10	1.022331942	1.78E-97	0.734	0.266	2.40E-93	21
IL4R	1.018183274	3.15E-110	0.634	0.175	4.25E-106	21
SYVN1	1.017493115	1.17E-115	0.605	0.158	1.58E-111	21
CD180	1.016457342	9.98E-159	0.424	0.064	1.35E-154	21
LYSMD2	1.013333331	7.57E-100	0.65	0.198	1.02E-95	21
EPS15	1.008462925	3.24E-104	0.795	0.281	4.37E-100	21
KIAA0922	1.006736601	5.21E-110	0.658	0.184	7.04E-106	21
OSBPL10	1.006246481	4.22E-161	0.455	0.071	5.71E-157	21
AC096559.1	1.004312163	0	0.3	0.008	0	21
AFF3	1.004248112	1.68E-122	0.568	0.127	2.27E-118	21
LYRM4	1.003845855	5.31E-108	0.561	0.145	7.18E-104	21
PTTG1	1.003022587	3.54E-107	0.563	0.144	4.78E-103	21
IL7R	1.447725106	1.02E-170	0.989	0.408	1.37E-166	22
KLRB1	1.34313062	1.93E-124	0.875	0.338	2.61E-120	22
ANXA1	1.255310108	1.05E-129	0.894	0.296	1.42E-125	22
DPP4	1.189991369	1.74E-151	0.364	0.051	2.35E-147	22
GIMAP7	1.178274486	2.82E-103	0.79	0.287	3.82E-99	22
GPR171	1.163043769	1.14E-96	0.463	0.113	1.54E-92	22
TNFSF13B	1.158639745	6.73E-86	0.37	0.086	9.09E-82	22
PTGER2	1.144576699	1.21E-108	0.354	0.065	1.64E-104	22
ITGA1	1.118114009	1.68E-102	0.346	0.064	2.27E-98	22
GIMAP1	1.096075624	1.90E-86	0.601	0.196	2.56E-82	22
CCL20	1.074011572	2.19E-39	0.41	0.163	2.96E-35	22
MYBL1	1.061643767	8.52E-87	0.402	0.095	1.15E-82	22
CD40LG	1.042686079	1.93E-91	0.5	0.129	2.61E-87	22
CCL5	1.026283426	7.95E-75	0.689	0.243	1.07E-70	22
RRBP1	2.318464047	1.72E-174	0.825	0.298	2.32E-170	23
RNU11	2.29391079	6.83E-116	0.442	0.092	9.23E-112	23
CPEB4	2.291802972	7.64E-165	0.828	0.325	1.03E-160	23
HIST1H2BG	2.254266916	1.40E-114	0.405	0.079	1.89E-110	23
HIST1H2AC	2.200814613	8.26E-87	0.574	0.214	1.12E-82	23
FCRL5	2.14095599	2.78E-130	0.653	0.203	3.76E-126	23
SNORD3A	2.094092024	2.74E-96	0.417	0.096	3.71E-92	23
HIST1H2AG	2.065658604	1.17E-75	0.414	0.116	1.58E-71	23
TMEM107	2.019329698	3.03E-65	0.525	0.221	4.09E-61	23
STARD5	2.011157024	3.03E-79	0.344	0.077	4.10E-75	23
XBP1	2.005619226	4.15E-173	0.936	0.446	5.61E-169	23
RNU12	2.001287197	8.91E-78	0.448	0.132	1.20E-73	23
CDK14	1.998359212	9.04E-64	0.408	0.131	1.22E-59	23
FNDC3B	1.995363448	2.27E-81	0.515	0.177	3.07E-77	23
7SK.2	1.981342776	1.05E-150	0.92	0.519	1.42E-146	23
SNORD3B-2	1.967284352	1.48E-65	0.414	0.131	2.00E-61	23
ANKRD28	1.966494516	7.57E-110	0.745	0.351	1.02E-105	23
HIST1H2BD	1.96385331	9.01E-81	0.383	0.094	1.22E-76	23
LINC00309	1.963145181	4.08E-87	0.255	0.039	5.51E-83	23
PDK1	1.960678451	5.38E-77	0.512	0.183	7.26E-73	23
PTCH2	1.94178872	3.26E-61	0.337	0.091	4.41E-57	23
TXNDC5	1.939975283	4.38E-94	0.396	0.089	5.91E-90	23
MZB1	1.933824721	4.69E-169	0.862	0.277	6.34E-165	23
RP11-689B22.2	1.929940585	7.56E-101	0.276	0.04	1.02E-96	23
IGJ	1.893709449	1.98E-110	0.816	0.384	2.67E-106	23
CTA-292E10.6	1.884877712	2.58E-66	0.426	0.138	3.49E-62	23
HIST1H2BC	1.878439879	2.48E-62	0.383	0.116	3.35E-58	23
SNORD3D	1.861031862	1.24E-76	0.307	0.063	1.68E-72	23
HIST1H2AE	1.823103495	3.51E-56	0.285	0.071	4.74E-52	23
AC062029.1	1.822122831	4.38E-56	0.347	0.102	5.91E-52	23
RP11-386I14.4	1.821028135	9.35E-44	0.472	0.232	1.26E-39	23
ZBP1	1.802779941	1.81E-55	0.414	0.149	2.44E-51	23
HSPB1	1.785196283	1.03E-51	0.623	0.403	1.39E-47	23
TXNDC11	1.777740933	3.60E-55	0.472	0.197	4.86E-51	23
HDLBP	1.757251442	1.38E-60	0.555	0.27	1.86E-56	23
FBXW7	1.745622978	5.93E-75	0.65	0.348	8.02E-71	23
ANKRD36	1.723517861	3.21E-72	0.653	0.356	4.33E-68	23
DNAJB4	1.708517592	4.37E-46	0.543	0.305	5.91E-42	23
CREB3L2	1.694347903	1.19E-49	0.457	0.199	1.61E-45	23
DERL3	1.67817583	5.54E-102	0.61	0.185	7.48E-98	23
SIK1	1.670537062	1.70E-84	0.745	0.472	2.30E-80	23
CEP128	1.658228381	9.49E-42	0.288	0.09	1.28E-37	23
VEGFA	1.650695937	7.59E-44	0.337	0.116	1.03E-39	23
JSRP1	1.648007239	5.52E-42	0.264	0.075	7.46E-38	23
ZBTB38	1.644547004	1.43E-46	0.555	0.328	1.93E-42	23
IGLL5	1.641518842	2.39E-89	0.847	0.565	3.22E-85	23
MANEA-AS1	1.636032962	1.19E-39	0.273	0.084	1.61E-35	23
RP11-325F22.2	1.625557065	2.23E-35	0.334	0.132	3.02E-31	23
RP11-350N15.5	1.621368808	5.53E-43	0.27	0.078	7.48E-39	23
WDR74	1.617845629	6.23E-41	0.515	0.288	8.42E-37	23
KMT2E-AS1	1.611941436	8.71E-46	0.567	0.333	1.18E-41	23
BHLHE41	1.562617015	1.09E-37	0.34	0.132	1.48E-33	23
SPATS2	1.561630707	5.55E-36	0.383	0.173	7.50E-32	23
USP48	1.555107165	2.36E-40	0.531	0.321	3.19E-36	23
FNDC3A	1.532927886	7.72E-40	0.485	0.261	1.04E-35	23
RN7SL1	1.526087792	8.54E-39	0.506	0.283	1.15E-34	23
ANKRD36C	1.520427071	1.51E-41	0.525	0.302	2.05E-37	23
HIST2H2AA3	1.515714974	1.39E-26	0.365	0.184	1.88E-22	23
SEC24D	1.514110801	1.25E-29	0.344	0.159	1.69E-25	23
FAM214A	1.505691164	1.44E-38	0.509	0.298	1.95E-34	23
TOR3A	1.50126145	2.40E-23	0.371	0.211	3.25E-19	23
ACADVL	1.489977873	1.57E-25	0.42	0.257	2.13E-21	23
HERPUD1	1.474843781	7.51E-118	0.883	0.601	1.01E-113	23
HSPA6	1.471726607	3.79E-13	0.291	0.174	5.12E-09	23
HIST1H1E	1.469112438	9.62E-21	0.38	0.231	1.30E-16	23
HSH2D	1.458831093	2.95E-31	0.371	0.177	3.98E-27	23
TRIB1	1.45709635	6.43E-25	0.387	0.217	8.69E-21	23
EIF2AK3	1.456628373	5.58E-23	0.334	0.173	7.55E-19	23
TRAM2	1.456163688	1.70E-31	0.258	0.089	2.30E-27	23
FKBP2	1.450682637	1.07E-69	0.699	0.409	1.45E-65	23
GAS6	1.448519769	4.84E-37	0.288	0.097	6.54E-33	23
CDK5RAP3	1.442707375	3.87E-26	0.383	0.209	5.23E-22	23
AHNAK	1.438824185	1.40E-49	0.687	0.543	1.89E-45	23
SEC61A1	1.438789561	4.26E-29	0.402	0.214	5.76E-25	23
MBNL2	1.432634089	1.56E-29	0.433	0.245	2.11E-25	23
SQSTM1	1.429242998	9.85E-89	0.825	0.688	1.33E-84	23
CXorf21	1.423788177	2.19E-17	0.252	0.121	2.96E-13	23
AKAP9	1.414813713	1.46E-67	0.736	0.54	1.97E-63	23
IER3	1.414364391	2.95E-26	0.38	0.189	3.99E-22	23
ERC1	1.407992075	5.70E-21	0.291	0.142	7.70E-17	23
RP5-821D11.7	1.403810956	2.74E-21	0.304	0.148	3.70E-17	23
RALGPS2	1.403653795	3.00E-44	0.555	0.309	4.06E-40	23
ICAM1	1.401011673	1.63E-18	0.301	0.158	2.21E-14	23
GOLGA4	1.400816398	1.82E-53	0.675	0.499	2.46E-49	23
SEL1L	1.393633181	2.67E-29	0.433	0.241	3.61E-25	23
HNRNPUL1	1.385896317	1.32E-27	0.537	0.411	1.78E-23	23
HSP90B1	1.385135467	3.02E-120	0.905	0.656	4.09E-116	23
SDC1	1.384883854	1.08E-31	0.279	0.1	1.45E-27	23
BTG2	1.373107859	1.96E-130	0.92	0.773	2.64E-126	23
GOLGB1	1.363717024	3.26E-73	0.758	0.564	4.40E-69	23
CCDC88A	1.359750722	1.75E-22	0.304	0.146	2.36E-18	23
COX18	1.347377616	1.89E-24	0.252	0.099	2.56E-20	23
PDIA4	1.341696294	1.05E-29	0.429	0.237	1.42E-25	23
NEAT1	1.337527021	3.22E-180	0.997	0.861	4.35E-176	23
AC159540.1	1.333736266	2.07E-22	0.362	0.202	2.80E-18	23
HIST1H1C	1.330435787	1.05E-23	0.497	0.363	1.42E-19	23
NXPE3	1.326731083	6.01E-18	0.273	0.138	8.13E-14	23
LAX1	1.317634283	5.72E-23	0.39	0.226	7.73E-19	23
PPP1R10	1.317209052	3.75E-68	0.758	0.553	5.07E-64	23
SLC38A2	1.307442733	4.45E-76	0.813	0.67	6.02E-72	23
IER2	1.306779983	3.18E-107	0.908	0.751	4.30E-103	23
SNRNP70	1.298216121	4.43E-34	0.58	0.44	5.98E-30	23
OGT	1.295668393	3.30E-28	0.531	0.395	4.47E-24	23
ITGA6	1.294492154	1.28E-26	0.273	0.107	1.73E-22	23
SYTL1	1.290863879	7.93E-17	0.334	0.203	1.07E-12	23
PGM3	1.287536145	3.83E-21	0.255	0.111	5.17E-17	23
HSPA1B	1.278876166	4.36E-107	0.902	0.684	5.90E-103	23
ERN1	1.276545968	1.02E-17	0.396	0.264	1.38E-13	23
MEF2C	1.274422254	1.12E-36	0.555	0.332	1.51E-32	23
SYVN1	1.273348864	1.97E-14	0.285	0.165	2.66E-10	23
HERC2	1.266864076	7.92E-13	0.313	0.204	1.07E-08	23
RGS1	1.263794318	2.76E-78	0.819	0.636	3.74E-74	23
HIST2H2AC	1.251998568	6.05E-12	0.34	0.241	8.18E-08	23
RP11-731F5.2	1.251994102	1.47E-33	0.27	0.085	1.99E-29	23
ELL2	1.250487431	2.68E-19	0.408	0.271	3.63E-15	23
SIL1	1.249967261	1.27E-17	0.298	0.159	1.71E-13	23
SLAMF7	1.239276867	1.72E-24	0.399	0.224	2.32E-20	23
AKAP17A	1.234508109	8.96E-16	0.39	0.279	1.21E-11	23
CASP10	1.232188511	1.70E-19	0.252	0.113	2.29E-15	23
FUT8	1.22988938	4.17E-15	0.34	0.219	5.64E-11	23
CDKN1A	1.226992881	1.37E-18	0.448	0.336	1.86E-14	23
PABPC4	1.222089781	1.85E-17	0.451	0.35	2.50E-13	23
JUN	1.221965637	1.32E-157	0.979	0.903	1.78E-153	23
EGR1	1.218033054	3.35E-20	0.457	0.315	4.53E-16	23
HIST1H3D	1.215046371	1.10E-11	0.267	0.162	1.49E-07	23
GLCCI1	1.20956979	1.52E-17	0.423	0.307	2.06E-13	23
H1FX	1.207724238	1.71E-19	0.528	0.457	2.30E-15	23
LARP1B	1.207491733	1.06E-13	0.255	0.14	1.43E-09	23
GOLGA3	1.201042729	2.06E-13	0.307	0.195	2.78E-09	23
NSUN6	1.199055762	1.42E-09	0.316	0.229	1.92E-05	23
SEL1L3	1.19182442	1.28E-16	0.399	0.277	1.73E-12	23
GTPBP1	1.190888379	9.26E-11	0.34	0.256	1.25E-06	23
NR4A1	1.190776056	4.88E-34	0.641	0.546	6.60E-30	23
PSMD5-AS1	1.180287522	8.72E-15	0.399	0.288	1.18E-10	23
NMRK1	1.170048693	1.16E-11	0.334	0.236	1.57E-07	23
RAB30	1.163471587	3.17E-10	0.319	0.23	4.29E-06	23
RBM6	1.161931369	7.22E-22	0.506	0.403	9.76E-18	23
NXF1	1.158015293	1.69E-07	0.267	0.193	0.002282484	23
CCNL2	1.156717608	5.02E-12	0.35	0.253	6.79E-08	23
PPP1R15A	1.150440954	4.67E-102	0.887	0.852	6.31E-98	23
HYOU1	1.14883561	3.47E-14	0.288	0.168	4.69E-10	23
PRDM1	1.146716166	8.75E-22	0.482	0.34	1.18E-17	23
GADD45B	1.139361741	2.07E-39	0.69	0.563	2.80E-35	23
SUGP2	1.134384494	9.29E-10	0.282	0.191	1.26E-05	23
PLCG2	1.134240814	6.14E-12	0.255	0.149	8.30E-08	23
TPD52	1.126624443	4.68E-16	0.411	0.293	6.33E-12	23
ARRDC3	1.121316165	2.64E-15	0.445	0.35	3.56E-11	23
NARF	1.117890558	1.26E-07	0.273	0.2	0.001707218	23
EAF2	1.103836638	3.19E-17	0.387	0.251	4.31E-13	23
ATF3	1.097939515	2.15E-11	0.38	0.287	2.91E-07	23
PPP1R15B	1.09645557	1.07E-22	0.567	0.502	1.45E-18	23
CITED2	1.090714659	1.52E-16	0.485	0.393	2.06E-12	23
GNL3	1.083587821	3.20E-11	0.393	0.321	4.32E-07	23
STAT2	1.078731032	1.35E-09	0.261	0.17	1.83E-05	23
MON2	1.077730298	3.73E-09	0.261	0.173	5.04E-05	23
PIM2	1.077335878	1.84E-14	0.429	0.343	2.48E-10	23
TCF4	1.076381133	2.92E-09	0.322	0.24	3.94E-05	23
NFKBIA	1.067851189	4.88E-67	0.825	0.755	6.60E-63	23
HEXIM1	1.06763973	4.91E-10	0.365	0.284	6.63E-06	23
FOSB	1.065270237	1.59E-108	0.911	0.843	2.14E-104	23
ATP2A3	1.064284532	4.40E-08	0.288	0.214	0.000594629	23
SRRM2	1.06060277	5.79E-78	0.84	0.773	7.82E-74	23
SSR4	1.057931136	2.46E-71	0.834	0.725	3.32E-67	23
FKBP11	1.05493186	1.33E-29	0.528	0.324	1.79E-25	23
KCNQ1OT1	1.052285544	2.27E-08	0.301	0.221	0.000306653	23
TCF25	1.046257254	4.43E-31	0.635	0.59	5.99E-27	23
LINC00936	1.044055651	1.53E-14	0.448	0.355	2.07E-10	23
VIMP	1.043968449	5.41E-24	0.515	0.376	7.31E-20	23
TMX4	1.043012207	0.000892246	0.288	0.271	1	23
DUSP5	1.042040194	4.41E-08	0.374	0.322	0.000596507	23
UBALD2	1.041149641	1.41E-12	0.469	0.431	1.91E-08	23
MED29	1.038714087	2.96E-05	0.279	0.232	0.40067434	23
ST6GAL1	1.033157677	2.12E-08	0.337	0.274	0.000286631	23
POU2AF1	1.030283357	9.61E-09	0.288	0.206	0.000129874	23
MBTPS1	1.02904377	3.88E-10	0.356	0.279	5.25E-06	23
HM13	1.028284175	3.34E-12	0.365	0.266	4.51E-08	23
NRD1	1.025264203	2.17E-10	0.429	0.39	2.93E-06	23
FAM46C	1.022390314	2.56E-25	0.564	0.453	3.46E-21	23
EPM2AIP1	1.020879657	3.83E-08	0.319	0.249	0.000518035	23
FOXO3	1.020583339	7.39E-07	0.261	0.195	0.009985231	23
ERLEC1	1.020168433	5.78E-15	0.402	0.282	7.82E-11	23
SEC31A	1.013031052	9.13E-09	0.359	0.302	0.000123333	23
AHI1	1.012364483	6.44E-06	0.301	0.252	0.087070169	23
HIST1H1D	1.011768226	0.000167807	0.291	0.258	1	23
IL10RA	1.011626176	2.20E-05	0.313	0.278	0.297879734	23
BRD2	1.006033546	1.57E-23	0.613	0.594	2.12E-19	23
GNLY	3.363531331	0	0.94	0.078	0	24
GZMB	2.960633633	0	0.947	0.083	0	24
FGFBP2	2.91973333	0	0.775	0.003	0	24
NKG7	2.883902422	0	0.993	0.156	0	24
GZMH	2.844541189	0	0.835	0.052	0	24
KLRD1	2.703056399	0	0.884	0.063	0	24
PRF1	2.62226079	0	0.828	0.073	0	24
FCGR3A	2.547044856	0	0.67	0.027	0	24
GZMA	2.304753017	1.04E-299	0.919	0.156	1.40E-295	24
CTSW	2.300621772	0	0.775	0.089	0	24
CST7	2.295648127	7.11E-283	0.965	0.208	9.60E-279	24
CCL4	2.241571286	1.61E-201	0.947	0.255	2.17E-197	24
KLRF1	2.117904211	0	0.491	0.01	0	24
CCL5	2.052992648	2.01E-201	0.933	0.242	2.71E-197	24
IFNG	2.038591234	8.25E-172	0.709	0.141	1.12E-167	24
CCL3	2.035791237	1.19E-122	0.674	0.176	1.60E-118	24
SAMD3	2.02916975	0	0.709	0.077	0	24
HOPX	1.906186929	3.31E-197	0.684	0.12	4.48E-193	24
SPON2	1.887017078	9.93E-210	0.509	0.061	1.34E-205	24
C1orf21	1.814065342	0	0.467	0.026	0	24
MYBL1	1.685890846	1.95E-142	0.53	0.094	2.63E-138	24
CX3CR1	1.614563349	0	0.333	0.007	0	24
GPR56	1.602435416	0	0.368	0.017	0	24
S1PR5	1.538617764	0	0.319	0.002	0	24
TYROBP	1.530837102	1.82E-121	0.533	0.098	2.46E-117	24
TGFBR3	1.525908941	6.31E-200	0.389	0.036	8.53E-196	24
CLIC3	1.507418435	1.36E-119	0.354	0.049	1.83E-115	24
TBX21	1.505440876	5.38E-129	0.382	0.054	7.28E-125	24
APOBEC3G	1.485168197	7.01E-96	0.681	0.238	9.47E-92	24
XCL2	1.484195601	1.54E-76	0.274	0.043	2.08E-72	24
C12orf75	1.478436177	1.82E-94	0.558	0.151	2.45E-90	24
GZMM	1.472895626	3.63E-107	0.723	0.23	4.91E-103	24
MATK	1.445012271	1.53E-138	0.428	0.062	2.07E-134	24
ZEB2	1.409740128	2.59E-101	0.811	0.306	3.50E-97	24
CD247	1.399053442	5.47E-97	0.775	0.293	7.39E-93	24
CD8A	1.391666138	3.14E-90	0.467	0.102	4.24E-86	24
EFHD2	1.344136371	2.00E-94	0.811	0.368	2.70E-90	24
PYHIN1	1.296424156	2.03E-68	0.561	0.187	2.74E-64	24
HCST	1.270499411	3.51E-106	0.933	0.512	4.75E-102	24
HAVCR2	1.265411051	2.04E-55	0.368	0.101	2.75E-51	24
KLRG1	1.257207136	1.89E-72	0.358	0.075	2.55E-68	24
PLEK	1.256398381	4.42E-78	0.635	0.209	5.97E-74	24
GNPTAB	1.255445571	6.43E-56	0.495	0.177	8.69E-52	24
IL2RB	1.177737263	2.79E-49	0.474	0.172	3.77E-45	24
METRNL	1.169702012	4.24E-45	0.484	0.189	5.73E-41	24
FASLG	1.161941764	2.15E-88	0.263	0.036	2.91E-84	24
LAIR2	1.158272965	2.89E-55	0.267	0.054	3.91E-51	24
TXK	1.156770343	1.49E-47	0.344	0.097	2.02E-43	24
PLAC8	1.155648891	9.32E-52	0.579	0.233	1.26E-47	24
ANXA1	1.148768778	5.40E-76	0.814	0.301	7.29E-72	24
APMAP	1.142029216	7.28E-51	0.404	0.126	9.84E-47	24
IFITM1	1.141821407	1.47E-58	0.677	0.29	1.99E-54	24
[truncated: 2,229 more rows]
