# Supplementary material for: Identification and exploration of pharmacological pyroptosis-related biomarkers of ulcerative colitis
Source: Front Immunol. 2022 Oct 13;13:998470. doi: 10.3389/fimmu.2022.998470 (PMC9606687; doi:10.3389/fimmu.2022.998470)
Supplement: Supplementary file 1 [file DataSheet_1.zip › Supplementary Table S7.csv]

gene	avg_log2FC	p_val	pct.1	pct.2	p_val_adj	cluster
LYZ	2.959246112	0	0.982	0.067	0	17
CST3	2.680226246	0	0.982	0.081	0	17
AIF1	2.472222284	0	0.962	0.085	0	17
TYROBP	2.429052137	0	0.989	0.083	0	17
IL1B	2.388999783	0	0.889	0.071	0	17
IL8	2.31133084	0	0.84	0.105	0	17
G0S2	2.306203493	0	0.72	0.078	0	17
MS4A6A	2.279469954	0	0.818	0.023	0	17
FCER1G	2.246151992	0	0.927	0.067	0	17
RP11-1143G9.4	2.241081692	0	0.916	0.038	0	17
CPVL	2.110200134	0	0.827	0.024	0	17
KLF4	2.092342907	0	0.944	0.093	0	17
EREG	2.089635147	0	0.562	0.036	0	17
LGALS2	2.085537138	0	0.784	0.017	0	17
FGL2	2.081573728	0	0.84	0.069	0	17
PLAUR	2.076520784	0	0.871	0.08	0	17
IFITM3	2.07548495	0	0.873	0.069	0	17
LST1	2.064070418	0	0.956	0.123	0	17
IGSF6	2.042495741	0	0.842	0.034	0	17
C15orf48	2.01865344	0	0.769	0.053	0	17
CLEC10A	1.990194338	0	0.633	0.005	0	17
S100A9	1.984708036	0	0.698	0.054	0	17
C1QA	1.957031498	0	0.458	0.015	0	17
FCGR2A	1.92128071	0	0.829	0.054	0	17
OLR1	1.91286846	0	0.644	0.028	0	17
HBEGF	1.867579468	0	0.656	0.042	0	17
C5AR1	1.859925145	0	0.567	0.025	0	17
FAM26F	1.859493446	0	0.867	0.101	0	17
IER3	1.849688479	0	0.893	0.175	0	17
PLEK	1.848515202	0	0.964	0.197	0	17
C1QB	1.84377982	0	0.416	0.012	0	17
CXCL2	1.839699685	0	0.598	0.049	0	17
THBS1	1.828450766	0	0.462	0.043	0	17
MNDA	1.821405336	0	0.758	0.031	0	17
TIMP1	1.793495479	7.66E-306	0.929	0.216	1.04E-301	17
MS4A7	1.791404192	0	0.764	0.053	0	17
PTGS2	1.778244559	0	0.667	0.043	0	17
CSF2RA	1.757471417	0	0.707	0.02	0	17
CD68	1.752038165	0	0.782	0.057	0	17
VEGFA	1.739057672	0	0.758	0.103	0	17
IFI30	1.737525219	0	0.887	0.114	0	17
CSTA	1.726611971	0	0.762	0.024	0	17
SPI1	1.725143261	0	0.927	0.095	0	17
CEBPD	1.71522608	0	0.869	0.115	0	17
ETS2	1.695676093	0	0.807	0.067	0	17
FNIP2	1.693984111	0	0.764	0.051	0	17
TNFAIP2	1.675578794	0	0.836	0.076	0	17
CD86	1.674246921	0	0.789	0.06	0	17
CLEC7A	1.66781248	0	0.813	0.057	0	17
ALDH2	1.657949599	0	0.82	0.062	0	17
CD14	1.648674591	0	0.66	0.033	0	17
SGK1	1.641281729	1.91E-289	0.882	0.199	2.59E-285	17
PLSCR1	1.640349021	0	0.916	0.138	0	17
CTSB	1.639041154	2.33E-275	0.893	0.219	3.15E-271	17
THBD	1.619952496	0	0.547	0.021	0	17
SERPINA1	1.612620329	0	0.687	0.032	0	17
LILRB2	1.608976798	0	0.713	0.036	0	17
HLA-DRB5	1.607701568	1.19E-232	0.849	0.221	1.61E-228	17
C1QC	1.602647637	0	0.38	0.01	0	17
CFP	1.601566833	0	0.731	0.025	0	17
MPEG1	1.598756347	0	0.689	0.041	0	17
TGFBI	1.59570697	0	0.718	0.033	0	17
HLA-DQA1	1.595149841	6.88E-239	0.951	0.273	9.30E-235	17
NCF2	1.59051514	0	0.74	0.043	0	17
WARS	1.587274981	0	0.84	0.134	0	17
PPIF	1.58654931	1.33E-295	0.878	0.19	1.80E-291	17
EPB41L3	1.576818619	0	0.711	0.026	0	17
TYMP	1.56670969	2.68E-271	0.993	0.334	3.62E-267	17
AMICA1	1.556881932	0	0.831	0.153	0	17
CSF1R	1.556348332	0	0.673	0.019	0	17
GLUL	1.551711825	0	0.829	0.123	0	17
INSIG1	1.550172876	2.85E-249	0.882	0.228	3.85E-245	17
SOD2	1.542460497	7.30E-209	0.976	0.438	9.87E-205	17
RASSF4	1.538274545	0	0.691	0.034	0	17
FCGRT	1.535621851	0	0.844	0.122	0	17
CTSZ	1.530576346	4.28E-263	0.978	0.32	5.78E-259	17
RAB31	1.528793095	0	0.762	0.051	0	17
LILRA5	1.523898496	0	0.629	0.02	0	17
NR4A3	1.522438706	4.95E-239	0.836	0.202	6.69E-235	17
SLC8A1	1.521516204	0	0.744	0.03	0	17
LITAF	1.518461168	5.32E-238	0.953	0.313	7.20E-234	17
PTPRE	1.517609564	0	0.896	0.162	0	17
TMEM176B	1.516667983	0	0.569	0.03	0	17
EMILIN2	1.504244928	0	0.8	0.055	0	17
GSN	1.503874616	0	0.758	0.057	0	17
CYBB	1.498192507	4.48E-294	0.8	0.148	6.06E-290	17
RAB20	1.493623598	0	0.636	0.022	0	17
PLA2G7	1.485958723	0	0.542	0.022	0	17
S100A8	1.476071779	0	0.458	0.043	0	17
FCN1	1.474134175	0	0.48	0.023	0	17
PLXDC2	1.473650221	0	0.687	0.026	0	17
HLA-DPA1	1.471203127	1.43E-211	0.993	0.418	1.94E-207	17
HLA-DPB1	1.470903158	6.71E-205	0.998	0.398	9.07E-201	17
RNF130	1.466093104	0	0.773	0.069	0	17
MAFB	1.458831843	0	0.633	0.045	0	17
HCK	1.457715701	0	0.74	0.035	0	17
RBM47	1.455415992	0	0.796	0.082	0	17
GRN	1.452279265	0	0.898	0.155	0	17
ATF3	1.448469953	1.73E-226	0.949	0.272	2.34E-222	17
HLA-DRA	1.443656445	2.48E-175	1	0.397	3.35E-171	17
BID	1.441069018	8.47E-292	0.876	0.186	1.14E-287	17
CXCL3	1.438696473	1.23E-267	0.376	0.035	1.66E-263	17
HLA-DRB1	1.434499101	1.14E-199	1	0.429	1.55E-195	17
CXCL16	1.432353432	0	0.676	0.041	0	17
RIPK2	1.428706926	0	0.756	0.109	0	17
CCL3	1.428162299	5.42E-209	0.76	0.169	7.33E-205	17
TNFSF13B	1.424729597	0	0.764	0.075	0	17
CLEC4A	1.404791031	0	0.642	0.022	0	17
IDO1	1.40419227	0	0.318	0.014	0	17
FAM49A	1.40343048	0	0.778	0.104	0	17
ANXA2	1.396351594	5.00E-245	0.942	0.261	6.76E-241	17
BCL2A1	1.392844773	7.59E-224	0.971	0.29	1.03E-219	17
PLIN2	1.392601933	3.80E-177	0.756	0.209	5.14E-173	17
FPR1	1.39183685	0	0.564	0.018	0	17
GRINA	1.389689118	0	0.822	0.118	0	17
SDS	1.387128058	0	0.349	0.007	0	17
YBX3	1.386910702	2.34E-265	0.922	0.203	3.16E-261	17
RAB32	1.370690401	0	0.658	0.026	0	17
CD93	1.370466429	0	0.618	0.027	0	17
KYNU	1.368797108	0	0.698	0.064	0	17
PMP22	1.364555592	0	0.556	0.025	0	17
KCTD12	1.364006743	0	0.682	0.058	0	17
NINJ1	1.362319492	2.57E-274	0.798	0.153	3.47E-270	17
ICAM1	1.361339891	0	0.842	0.143	0	17
SERPINB9	1.359411434	2.11E-198	0.918	0.292	2.85E-194	17
TMEM176A	1.355695396	0	0.5	0.024	0	17
IL1RN	1.348124606	0	0.524	0.043	0	17
DSE	1.346014549	0	0.749	0.089	0	17
SERPINB1	1.337896103	5.03E-188	0.949	0.35	6.80E-184	17
MXD1	1.332394927	6.89E-210	0.873	0.24	9.31E-206	17
CCRL2	1.329180623	0	0.649	0.042	0	17
BHLHE40	1.323285889	5.14E-214	0.913	0.253	6.95E-210	17
HLA-DQB1	1.319755037	2.28E-180	0.991	0.374	3.08E-176	17
NPC2	1.317849315	2.56E-225	0.964	0.288	3.46E-221	17
GK	1.316043787	1.45E-255	0.798	0.158	1.96E-251	17
MAFF	1.313352477	2.83E-269	0.82	0.16	3.82E-265	17
ITGAX	1.311959739	0	0.691	0.052	0	17
METRNL	1.298371503	3.17E-247	0.833	0.177	4.28E-243	17
FPR3	1.29548238	0	0.498	0.011	0	17
S100A11	1.293675103	3.31E-199	0.993	0.426	4.47E-195	17
CTSH	1.281065493	2.16E-221	0.944	0.268	2.92E-217	17
BRI3	1.2809242	1.42E-206	0.956	0.314	1.92E-202	17
LGALS3	1.279949133	7.93E-200	0.878	0.241	1.07E-195	17
GNAQ	1.274330074	0	0.74	0.082	0	17
PAK1	1.272814724	0	0.718	0.076	0	17
PSAP	1.272755583	1.25E-193	0.936	0.314	1.69E-189	17
IL13RA1	1.268826354	0	0.638	0.03	0	17
HLA-DMA	1.266102788	2.61E-212	0.967	0.285	3.53E-208	17
SEMA6B	1.264728178	0	0.564	0.031	0	17
PHLDA2	1.260770779	0	0.638	0.077	0	17
HLA-DMB	1.248905097	7.79E-279	0.9	0.171	1.05E-274	17
SAMHD1	1.247738974	1.47E-224	0.896	0.227	1.98E-220	17
STX11	1.24043933	1.87E-272	0.809	0.152	2.53E-268	17
THEMIS2	1.237820214	0	0.78	0.101	0	17
LYN	1.232537071	5.53E-267	0.918	0.191	7.47E-263	17
PLAU	1.228578279	0	0.427	0.014	0	17
CD300A	1.226508907	0	0.647	0.056	0	17
CCDC88A	1.224614361	0	0.8	0.133	0	17
EMR2	1.222944341	0	0.624	0.051	0	17
GRASP	1.218641245	3.70E-278	0.64	0.094	5.01E-274	17
SLC43A2	1.216724748	0	0.638	0.062	0	17
CEBPB	1.213601731	2.93E-153	0.929	0.393	3.95E-149	17
SPINT2	1.21206015	3.51E-273	0.8	0.149	4.74E-269	17
SH2B3	1.194087296	0	0.736	0.077	0	17
VCAN	1.191971074	0	0.487	0.038	0	17
KIAA1598	1.189629687	0	0.551	0.018	0	17
OSM	1.18946983	0	0.422	0.034	0	17
ATP6V1B2	1.189333888	0	0.747	0.114	0	17
NAMPT	1.189017247	3.44E-168	0.973	0.465	4.64E-164	17
PVRL2	1.188866501	0	0.542	0.022	0	17
CD36	1.187009752	0	0.456	0.013	0	17
GBP1	1.181944581	5.38E-177	0.691	0.16	7.27E-173	17
AOAH	1.181192744	0	0.658	0.058	0	17
PILRA	1.179951719	0	0.556	0.026	0	17
SIRPA	1.178779592	0	0.564	0.03	0	17
LILRB4	1.174278849	0	0.556	0.03	0	17
SLC15A3	1.172456657	0	0.622	0.046	0	17
P2RY13	1.171277399	0	0.456	0.005	0	17
CPPED1	1.167398308	0	0.629	0.044	0	17
ARL5B	1.164670472	4.35E-179	0.902	0.268	5.87E-175	17
DAPK1	1.15391237	0	0.533	0.016	0	17
SLC7A7	1.153486803	0	0.544	0.043	0	17
AP2S1	1.148309149	2.17E-191	0.949	0.296	2.93E-187	17
C1orf162	1.147956828	3.17E-273	0.724	0.116	4.29E-269	17
CTSS	1.144762852	1.07E-160	0.982	0.433	1.45E-156	17
MGAT1	1.140365534	1.06E-201	0.871	0.229	1.43E-197	17
SNAI1	1.137630307	0	0.464	0.028	0	17
DPYSL2	1.135836946	0	0.678	0.076	0	17
FGD4	1.132373251	0	0.538	0.041	0	17
ARL8B	1.124778516	1.27E-211	0.849	0.202	1.71E-207	17
ANXA5	1.123588442	2.22E-172	0.964	0.361	3.01E-168	17
DMXL2	1.12302379	0	0.509	0.043	0	17
ARRB2	1.119177034	3.27E-280	0.847	0.154	4.41E-276	17
LILRB1	1.117441587	3.97E-286	0.693	0.108	5.37E-282	17
LGALS9	1.115173723	0	0.736	0.088	0	17
PEA15	1.111565834	1.79E-281	0.716	0.115	2.42E-277	17
PLBD1	1.11091771	0	0.522	0.016	0	17
HNMT	1.110230643	0	0.518	0.02	0	17
CTSL	1.108837882	2.56E-287	0.487	0.053	3.46E-283	17
FCGR3A	1.108493784	0	0.373	0.028	0	17
SLC31A2	1.10685199	0	0.658	0.07	0	17
CREB5	1.104920172	0	0.513	0.025	0	17
EFHD2	1.099081265	3.51E-169	0.982	0.359	4.75E-165	17
ATG3	1.098293482	1.26E-194	0.867	0.229	1.71E-190	17
PYCARD	1.097290496	1.02E-165	0.878	0.281	1.38E-161	17
CASP1	1.090057518	1.43E-240	0.784	0.153	1.93E-236	17
GPX1	1.083163804	2.31E-157	0.98	0.434	3.12E-153	17
H2AFY	1.079951087	3.86E-173	0.949	0.305	5.22E-169	17
MMP19	1.07893425	9.11E-292	0.344	0.026	1.23E-287	17
HMOX1	1.078016894	0	0.467	0.043	0	17
ASAH1	1.076395657	2.20E-182	0.824	0.215	2.98E-178	17
CREG1	1.066134332	1.84E-291	0.644	0.091	2.49E-287	17
PID1	1.065771839	0	0.451	0.019	0	17
ZNF385A	1.065399882	0	0.522	0.019	0	17
PTAFR	1.065231012	0	0.502	0.029	0	17
ZFYVE16	1.064959509	1.12E-197	0.736	0.16	1.51E-193	17
ETV3	1.063156633	7.37E-187	0.711	0.157	9.96E-183	17
TBXAS1	1.063009982	0	0.662	0.083	0	17
PPT1	1.062957625	8.87E-289	0.709	0.109	1.20E-284	17
FGR	1.060332429	0	0.56	0.039	0	17
PSTPIP2	1.057619482	0	0.529	0.038	0	17
B3GNT5	1.056757598	0	0.456	0.025	0	17
LAP3	1.056225826	3.86E-193	0.891	0.245	5.22E-189	17
FOSL2	1.052320106	9.29E-152	0.878	0.276	1.26E-147	17
ATP13A3	1.051543894	5.86E-161	0.731	0.19	7.92E-157	17
ADAP2	1.050371188	0	0.482	0.017	0	17
GNS	1.045026567	0	0.602	0.066	0	17
IL4I1	1.044556604	7.57E-267	0.484	0.057	1.02E-262	17
NAIP	1.037355671	0	0.627	0.077	0	17
IL18	1.034724181	0	0.447	0.016	0	17
LACTB	1.032381144	4.84E-256	0.716	0.122	6.54E-252	17
PFKFB3	1.03165163	4.27E-176	0.736	0.175	5.77E-172	17
ATF5	1.03142266	3.40E-197	0.604	0.112	4.59E-193	17
ZEB2	1.031181384	2.64E-150	0.936	0.299	3.57E-146	17
COTL1	1.026770717	1.39E-145	0.989	0.493	1.88E-141	17
KLF10	1.024723644	8.57E-174	0.838	0.222	1.16E-169	17
CD300E	1.023687103	0	0.409	0.032	0	17
RALA	1.022693126	1.27E-126	0.707	0.216	1.72E-122	17
HES4	1.009206743	5.08E-147	0.602	0.138	6.87E-143	17
SULF2	1.008245099	0	0.602	0.059	0	17
OGFRL1	1.007822617	7.81E-280	0.616	0.086	1.05E-275	17
LILRA3	1.006290572	0	0.369	0.018	0	17
CD302	1.005732254	0	0.451	0.023	0	17
CD83	1.002826983	2.14E-121	0.971	0.389	2.89E-117	17
BNIP3L	1.001691598	3.90E-142	0.747	0.211	5.27E-138	17
LPCAT2	1.000079643	0	0.478	0.016	0	17
MAFB	3.407383144	0	0.695	0.045	0	20
HES1	2.979007391	6.16E-278	0.613	0.097	8.32E-274	20
IL1B	2.97482423	0	0.721	0.077	0	20
GLUL	2.959371777	0	0.744	0.128	0	20
S100A9	2.848735254	0	0.61	0.058	0	20
SOX4	2.797135046	3.80E-208	0.554	0.103	5.13E-204	20
S100A8	2.792645531	0	0.515	0.043	0	20
VCAN	2.762189886	0	0.446	0.04	0	20
TNFAIP2	2.596611238	1.79E-204	0.508	0.086	2.42E-200	20
METTL12	2.58279864	2.45E-180	0.656	0.178	3.31E-176	20
HIST1H2AL	2.538432002	3.57E-192	0.413	0.058	4.83E-188	20
PLK2	2.472940473	4.20E-138	0.397	0.074	5.68E-134	20
IL8	2.464971688	1.22E-182	0.562	0.114	1.65E-178	20
RP11-231D20.2	2.449424176	0	0.349	0.014	0	20
C15orf48	2.448894961	3.74E-215	0.456	0.062	5.06E-211	20
TREM1	2.437900007	2.83E-254	0.374	0.035	3.82E-250	20
SLC8A1	2.43072714	2.24E-246	0.39	0.04	3.02E-242	20
MAFA	2.429297853	0	0.303	0.013	0	20
MED29	2.422006178	9.99E-136	0.638	0.224	1.35E-131	20
STAB1	2.41831427	2.70E-286	0.338	0.024	3.65E-282	20
CXCL2	2.397745201	1.74E-183	0.4	0.056	2.35E-179	20
LILRB2	2.394651293	9.70E-268	0.431	0.045	1.31E-263	20
IER5L	2.367274683	5.83E-144	0.603	0.177	7.87E-140	20
PLAUR	2.344370197	1.30E-167	0.482	0.091	1.76E-163	20
HEXIM1	2.287953818	4.23E-124	0.682	0.276	5.71E-120	20
DMXL2	2.285668106	8.35E-201	0.385	0.048	1.13E-196	20
RPPH1	2.2667066	6.33E-112	0.423	0.1	8.56E-108	20
IL1RN	2.266419998	2.08E-190	0.379	0.048	2.81E-186	20
SLC11A1	2.252687247	3.17E-176	0.341	0.042	4.29E-172	20
CTSB	2.23338015	3.52E-130	0.641	0.227	4.75E-126	20
7SK.2	2.2301049	3.49E-207	0.956	0.517	4.72E-203	20
CTA-29F11.1	2.218838258	1.79E-96	0.546	0.202	2.42E-92	20
KLF4	2.187888773	1.13E-110	0.436	0.107	1.52E-106	20
ITGAX	2.175883492	1.41E-120	0.344	0.062	1.91E-116	20
AIF1	2.161820313	7.10E-162	0.495	0.098	9.60E-158	20
CSF3R	2.146360426	4.22E-209	0.3	0.027	5.70E-205	20
LYZ	2.124565877	2.03E-191	0.5	0.08	2.75E-187	20
EMILIN2	2.11049786	1.61E-125	0.364	0.067	2.17E-121	20
TNIP3	2.103599134	1.31E-72	0.344	0.095	1.77E-68	20
IER3	2.095829635	5.45E-98	0.544	0.185	7.37E-94	20
LILRB1	2.091157288	5.33E-90	0.413	0.116	7.20E-86	20
ILF3-AS1	2.088454868	1.40E-91	0.595	0.26	1.89E-87	20
EXT1	2.065419969	5.86E-103	0.351	0.074	7.92E-99	20
CCL3	2.063184933	5.20E-129	0.597	0.175	7.02E-125	20
LINC00936	2.03673757	3.02E-106	0.697	0.349	4.09E-102	20
SOD2	2.019639822	2.81E-145	0.826	0.443	3.80E-141	20
HIST1H3A	1.986782734	6.24E-89	0.287	0.055	8.43E-85	20
USP36	1.982083963	4.97E-64	0.567	0.31	6.72E-60	20
TLR4	1.981967714	2.67E-216	0.272	0.021	3.60E-212	20
TYMP	1.981268325	2.10E-111	0.703	0.342	2.83E-107	20
OLR1	1.975363789	5.49E-130	0.282	0.038	7.42E-126	20
SLC25A37	1.971859566	2.49E-63	0.421	0.156	3.37E-59	20
PTGS2	1.971627746	2.55E-107	0.305	0.053	3.45E-103	20
CD300E	1.918606348	1.75E-139	0.285	0.036	2.36E-135	20
CTD-2562J15.6	1.918583501	6.27E-56	0.315	0.097	8.47E-52	20
INSIG1	1.917908422	6.59E-70	0.528	0.238	8.91E-66	20
BCL2A1	1.898071157	1.91E-94	0.646	0.299	2.58E-90	20
FCGR2A	1.897460497	3.10E-102	0.336	0.067	4.19E-98	20
THBS1	1.884048403	1.54E-97	0.279	0.048	2.08E-93	20
ZEB2	1.874988963	9.06E-101	0.659	0.307	1.23E-96	20
RP5-821D11.7	1.874294343	6.08E-62	0.405	0.145	8.22E-58	20
C6orf120	1.872311126	4.86E-57	0.338	0.109	6.56E-53	20
HIST2H2AA3	1.86990093	5.44E-47	0.41	0.182	7.36E-43	20
EMR2	1.866999197	5.29E-92	0.303	0.06	7.15E-88	20
RP11-309G3.3	1.842834355	6.73E-123	0.262	0.034	9.10E-119	20
STX4	1.838256137	1.70E-45	0.41	0.187	2.30E-41	20
ETS2	1.817219683	1.57E-74	0.323	0.08	2.12E-70	20
CEBPB	1.810156683	9.23E-91	0.692	0.4	1.25E-86	20
TYROBP	1.802752472	2.31E-120	0.444	0.097	3.12E-116	20
RP11-109G23.3	1.799304738	5.17E-106	0.264	0.04	6.98E-102	20
SNORD3A	1.794338525	2.06E-43	0.29	0.098	2.78E-39	20
G0S2	1.790084668	2.46E-60	0.318	0.089	3.33E-56	20
TET2	1.7828143	2.49E-53	0.454	0.206	3.37E-49	20
RHOB	1.781158494	2.14E-50	0.505	0.262	2.89E-46	20
RP11-796E2.4	1.780193822	6.46E-57	0.503	0.24	8.73E-53	20
ARHGAP26	1.779330336	3.07E-42	0.303	0.109	4.15E-38	20
VEGFA	1.778760277	8.05E-42	0.313	0.115	1.09E-37	20
RP1-313I6.12	1.774665162	3.17E-47	0.436	0.207	4.28E-43	20
NBPF10	1.768882555	4.93E-37	0.349	0.154	6.67E-33	20
PTPRE	1.766577338	8.46E-52	0.415	0.175	1.14E-47	20
WDR74	1.76613544	2.07E-40	0.487	0.288	2.80E-36	20
KYNU	1.76003592	7.49E-66	0.295	0.075	1.01E-61	20
RASSF4	1.757186949	4.41E-96	0.269	0.046	5.96E-92	20
ING1	1.74506748	4.68E-32	0.303	0.129	6.32E-28	20
RN7SL1	1.743764144	4.60E-57	0.538	0.282	6.22E-53	20
SLC16A3	1.742795514	4.75E-33	0.279	0.11	6.42E-29	20
NXF1	1.741208242	4.03E-41	0.403	0.19	5.45E-37	20
RGS2	1.740081884	1.13E-106	0.774	0.472	1.53E-102	20
HIST2H2BF	1.721539376	1.28E-59	0.251	0.059	1.73E-55	20
CCDC88A	1.71559518	4.79E-39	0.344	0.145	6.47E-35	20
HIST1H2AC	1.712710661	6.40E-38	0.421	0.216	8.64E-34	20
RP11-727F15.9	1.703601448	8.46E-46	0.295	0.097	1.14E-41	20
GADD45G	1.700883879	2.98E-44	0.395	0.17	4.03E-40	20
ITPR2	1.696675086	7.44E-35	0.421	0.23	1.01E-30	20
DUSP6	1.672614638	5.22E-46	0.39	0.164	7.06E-42	20
ICAM1	1.665722903	3.41E-45	0.377	0.156	4.60E-41	20
GK	1.654591294	1.44E-39	0.377	0.169	1.95E-35	20
EIF4A3	1.650128496	4.71E-56	0.618	0.408	6.37E-52	20
INTS6	1.64895745	4.98E-42	0.533	0.337	6.74E-38	20
SPI1	1.636918291	1.32E-54	0.336	0.111	1.78E-50	20
PLEK	1.630561242	4.38E-46	0.441	0.211	5.91E-42	20
SLFN11	1.612954649	6.86E-30	0.31	0.142	9.27E-26	20
SAT1	1.603869186	1.14E-208	0.992	0.801	1.54E-204	20
SLC20A1	1.603831115	8.89E-36	0.464	0.274	1.20E-31	20
RP3-395M20.12	1.602877026	5.57E-31	0.338	0.16	7.52E-27	20
ABCA1	1.599470314	8.74E-38	0.282	0.102	1.18E-33	20
LAP3	1.592916717	2.46E-28	0.421	0.257	3.32E-24	20
NRARP	1.582148244	8.92E-26	0.259	0.111	1.21E-21	20
RP6-99M1.2	1.576215209	2.65E-33	0.269	0.101	3.58E-29	20
RNU12	1.574696563	4.58E-27	0.295	0.134	6.18E-23	20
ID2	1.567533669	1.25E-78	0.713	0.442	1.69E-74	20
MXD1	1.551872258	1.05E-30	0.428	0.251	1.42E-26	20
DDX60L	1.543887716	3.32E-26	0.254	0.106	4.49E-22	20
SGK1	1.542079691	6.91E-24	0.369	0.212	9.34E-20	20
RUNX1	1.536912867	2.87E-28	0.374	0.203	3.88E-24	20
PTPN12	1.527442569	3.64E-30	0.285	0.12	4.92E-26	20
NDRG1	1.515403345	3.39E-19	0.321	0.187	4.59E-15	20
EHBP1L1	1.506780112	3.11E-23	0.336	0.187	4.20E-19	20
NAMPT	1.503969074	3.03E-71	0.692	0.473	4.09E-67	20
NSUN6	1.503377556	2.16E-27	0.392	0.227	2.92E-23	20
JOSD1	1.492675042	4.70E-36	0.554	0.411	6.36E-32	20
MIR142	1.4920366	3.80E-36	0.485	0.299	5.14E-32	20
PPP1R15B	1.488949554	1.21E-56	0.667	0.499	1.63E-52	20
GBP1	1.485281567	6.83E-18	0.295	0.17	9.23E-14	20
BACH1	1.46775717	6.91E-30	0.469	0.316	9.34E-26	20
SEPHS2	1.467684241	1.36E-20	0.328	0.192	1.83E-16	20
PURB	1.464471675	2.84E-18	0.351	0.225	3.83E-14	20
ABHD5	1.453946332	1.39E-25	0.303	0.146	1.88E-21	20
DIAPH2	1.449186546	2.88E-25	0.264	0.115	3.89E-21	20
HES4	1.444252141	9.19E-19	0.279	0.147	1.24E-14	20
PPP1R10	1.442460451	1.11E-64	0.723	0.553	1.50E-60	20
DSE	1.430569353	3.68E-30	0.262	0.102	4.97E-26	20
COQ7	1.413500342	1.88E-21	0.344	0.2	2.54E-17	20
WARS	1.413394934	1.20E-21	0.29	0.149	1.62E-17	20
TIMP1	1.411782019	1.72E-25	0.392	0.23	2.33E-21	20
PARP14	1.40956306	3.43E-33	0.541	0.399	4.64E-29	20
CD68	1.407073063	5.69E-51	0.262	0.071	7.69E-47	20
GADD45B	1.403825539	5.56E-83	0.779	0.561	7.52E-79	20
SETD5-AS1	1.403372478	2.10E-17	0.385	0.27	2.84E-13	20
IFI30	1.390259037	2.47E-20	0.264	0.13	3.34E-16	20
DNAJA4	1.389984554	2.55E-15	0.277	0.16	3.44E-11	20
SCO2	1.387856182	1.17E-19	0.29	0.157	1.58E-15	20
SETDB2	1.386655459	1.23E-17	0.297	0.171	1.66E-13	20
CEBPD	1.380907398	5.98E-24	0.282	0.131	8.08E-20	20
UBAC2	1.374250626	4.28E-12	0.313	0.224	5.78E-08	20
ZSWIM7	1.372999663	5.92E-18	0.292	0.167	7.99E-14	20
PLSCR1	1.35921267	2.85E-21	0.295	0.154	3.85E-17	20
PFKFB3	1.351530525	7.31E-17	0.31	0.186	9.88E-13	20
RELT	1.342604381	1.40E-11	0.256	0.162	1.89E-07	20
FAM117A	1.33653693	4.08E-10	0.251	0.165	5.51E-06	20
PSAP	1.331701052	4.85E-24	0.459	0.327	6.55E-20	20
CST3	1.328130635	1.44E-47	0.31	0.098	1.95E-43	20
UPP1	1.322542136	5.22E-16	0.29	0.171	7.06E-12	20
GBP5	1.316790013	7.93E-16	0.344	0.228	1.07E-11	20
PHACTR1	1.312293721	2.87E-21	0.321	0.172	3.88E-17	20
AMD1	1.312026587	1.82E-43	0.664	0.574	2.46E-39	20
HNRNPAB	1.303476492	2.53E-19	0.51	0.457	3.42E-15	20
MYO9B	1.301032701	7.01E-12	0.326	0.236	9.47E-08	20
TCIRG1	1.292824617	3.58E-10	0.297	0.216	4.84E-06	20
SLC7A5	1.281382764	3.89E-09	0.269	0.19	5.26E-05	20
ZFC3H1	1.28119489	6.88E-14	0.405	0.324	9.29E-10	20
YME1L1	1.27553785	4.48E-35	0.613	0.532	6.05E-31	20
ZFYVE16	1.273769557	2.55E-10	0.262	0.172	3.45E-06	20
EGR1	1.273638922	1.60E-26	0.479	0.314	2.16E-22	20
C1orf122	1.257421941	1.39E-08	0.29	0.222	0.000187522	20
CCL4	1.256282986	6.82E-37	0.495	0.261	9.21E-33	20
RNASEK	1.256153346	1.24E-14	0.3	0.188	1.68E-10	20
NEAT1	1.253904072	7.13E-184	0.979	0.861	9.63E-180	20
FOSL2	1.252388748	4.70E-13	0.374	0.289	6.35E-09	20
RNF213	1.24608864	3.19E-51	0.705	0.626	4.31E-47	20
PSMD5-AS1	1.23253544	1.64E-15	0.39	0.287	2.22E-11	20
NARF	1.228162632	4.34E-08	0.269	0.199	0.000585886	20
MYO1G	1.221300578	2.78E-09	0.264	0.185	3.75E-05	20
QKI	1.215873915	1.55E-12	0.379	0.301	2.10E-08	20
TLE4	1.210354803	6.23E-15	0.462	0.393	8.42E-11	20
HNRNPU	1.203577088	3.12E-74	0.79	0.755	4.22E-70	20
SERPINB1	1.201102482	8.95E-11	0.408	0.364	1.21E-06	20
EIF4E	1.196753679	3.01E-08	0.323	0.263	0.000407392	20
PRMT10	1.19665531	1.88E-08	0.29	0.218	0.000254661	20
TRIM44	1.191513639	6.65E-11	0.364	0.292	8.98E-07	20
SAMHD1	1.183651156	1.03E-12	0.338	0.241	1.40E-08	20
LST1	1.182994563	8.77E-19	0.272	0.14	1.19E-14	20
AFF4	1.176257361	2.60E-13	0.464	0.423	3.51E-09	20
SPAG9	1.173799056	4.96E-14	0.428	0.358	6.71E-10	20
PCF11	1.172258768	1.95E-10	0.364	0.299	2.64E-06	20
KLF10	1.170927948	1.54E-10	0.318	0.235	2.09E-06	20
ERN1	1.170042712	7.92E-07	0.318	0.266	0.010706391	20
MAT2A	1.156332093	8.13E-05	0.323	0.309	1	20
DYNC1H1	1.148705518	2.13E-09	0.351	0.289	2.88E-05	20
KCNQ1OT1	1.140094107	6.16E-12	0.318	0.221	8.32E-08	20
TAOK3	1.139957605	8.68E-12	0.431	0.381	1.17E-07	20
HSPA6	1.132078469	1.80E-18	0.318	0.173	2.43E-14	20
EHD1	1.131153352	8.70E-05	0.287	0.257	1	20
IER5	1.12673407	6.55E-43	0.682	0.602	8.85E-39	20
IFRD1	1.118948279	8.54E-22	0.544	0.48	1.15E-17	20
ENTPD1	1.112043666	8.24E-06	0.282	0.236	0.111324039	20
NUMB	1.109663783	4.83E-08	0.305	0.24	0.000653299	20
HIST1H1E	1.106870573	8.73E-05	0.272	0.233	1	20
ARID5A	1.106843346	3.98E-05	0.29	0.252	0.537388315	20
GTPBP1	1.10608575	2.93E-08	0.321	0.256	0.000395911	20
HIST2H2AC	1.104887	0.002628368	0.264	0.243	1	20
GPS2	1.099581067	0.000140279	0.256	0.221	1	20
IDI1	1.095599842	1.63E-07	0.421	0.419	0.00220859	20
FBXO34	1.094315215	1.81E-07	0.262	0.194	0.002450157	20
POLR2J3	1.093716228	3.24E-09	0.349	0.285	4.38E-05	20
NUFIP2	1.093171244	1.81E-15	0.51	0.492	2.45E-11	20
METRNL	1.090341242	1.46E-07	0.262	0.192	0.001966888	20
DICER1	1.089642044	2.07E-06	0.264	0.207	0.027964573	20
YBX3	1.085815951	4.28E-14	0.336	0.218	5.78E-10	20
ATF3	1.085638728	5.68E-15	0.4	0.286	7.68E-11	20
PNP	1.081444263	2.79E-06	0.313	0.267	0.037716444	20
RP11-386I14.4	1.079888336	0.000422362	0.267	0.235	1	20
SOCS3	1.073731009	4.82E-15	0.472	0.415	6.51E-11	20
IRF1	1.07150144	1.43E-39	0.682	0.658	1.94E-35	20
IER2	1.068273389	3.37E-71	0.836	0.752	4.55E-67	20
IRF8	1.065964413	2.00E-11	0.303	0.208	2.70E-07	20
LYN	1.064525166	6.12E-09	0.287	0.207	8.27E-05	20
CD83	1.063980363	7.43E-22	0.526	0.401	1.00E-17	20
PPP1R15A	1.040498434	2.88E-114	0.915	0.851	3.89E-110	20
ELL2	1.036372303	1.31E-09	0.346	0.272	1.77E-05	20
UTRN	1.025612653	4.51E-05	0.39	0.402	0.610107873	20
GLS	1.019554285	1.66E-27	0.633	0.635	2.24E-23	20
BAZ1A	1.017833525	1.74E-09	0.441	0.426	2.36E-05	20
FLNA	1.016807082	0.000224646	0.3	0.278	1	20
ETV6	1.009438691	4.72E-06	0.308	0.262	0.063752365	20
MARCKS	1.005960302	3.36E-11	0.326	0.229	4.54E-07	20
S100A9	3.482504781	0	0.981	0.057	0	25
IL1B	3.288237865	0	0.992	0.078	0	25
S100A8	3.282788643	0	0.957	0.04	0	25
IL1RN	3.243023405	0	0.965	0.042	0	25
IL8	3.049339034	0	0.93	0.112	0	25
LYZ	2.968927792	0	0.965	0.077	0	25
EREG	2.914393408	0	0.783	0.038	0	25
PLAUR	2.901936797	0	0.996	0.087	0	25
CD300E	2.878832117	0	0.934	0.028	0	25
C15orf48	2.871186159	0	0.864	0.06	0	25
FCER1G	2.80929834	0	0.988	0.075	0	25
AQP9	2.740264242	0	0.891	0.025	0	25
TIMP1	2.71607818	2.14E-261	0.977	0.223	2.89E-257	25
CXCL2	2.714255079	0	0.81	0.052	0	25
G0S2	2.698947884	0	0.81	0.084	0	25
VCAN	2.680978939	0	0.829	0.038	0	25
CTSL	2.676207778	0	0.864	0.052	0	25
PTGS2	2.657998832	0	0.783	0.048	0	25
FCN1	2.649678782	0	0.806	0.024	0	25
S100A12	2.635154839	0	0.798	0.015	0	25
TYROBP	2.633318795	0	1	0.092	0	25
ETS2	2.614155131	0	0.957	0.073	0	25
AIF1	2.539058847	0	0.996	0.094	0	25
FCGR2A	2.523112642	0	0.934	0.06	0	25
SERPINA1	2.494002113	0	0.926	0.036	0	25
ACSL1	2.470241323	0	0.868	0.059	0	25
CXCL3	2.418895038	0	0.589	0.035	0	25
CCL3	2.414296272	4.64E-244	0.926	0.173	6.27E-240	25
SLC11A1	2.406003569	0	0.853	0.037	0	25
LILRB2	2.405001567	0	0.845	0.042	0	25
C5AR1	2.401181037	0	0.744	0.028	0	25
RP11-1143G9.4	2.389426198	0	0.822	0.049	0	25
PPIF	2.334426157	2.28E-256	0.95	0.197	3.08E-252	25
INHBA	2.330304623	0	0.484	0.022	0	25
CD68	2.329727672	0	0.93	0.063	0	25
CST3	2.312314862	0	0.95	0.091	0	25
APOBEC3A	2.294979088	0	0.585	0.011	0	25
CD93	2.283281808	0	0.818	0.031	0	25
GLUL	2.265726308	0	0.922	0.13	0	25
IER3	2.262168683	1.92E-256	0.957	0.182	2.60E-252	25
ATP13A3	2.255646716	6.57E-282	0.973	0.192	8.88E-278	25
CD14	2.249248614	0	0.775	0.038	0	25
LILRA5	2.243664559	0	0.779	0.024	0	25
SOD2	2.24026584	8.55E-184	1	0.443	1.16E-179	25
GK	2.233255582	7.45E-280	0.934	0.163	1.01E-275	25
OLR1	2.227114788	0	0.64	0.035	0	25
CTSB	2.223495886	2.18E-232	0.965	0.225	2.95E-228	25
RP11-701P16.5	2.215033594	0	0.62	0.014	0	25
TNFAIP6	2.211099758	0	0.636	0.023	0	25
PLEK	2.192991574	6.11E-218	0.915	0.206	8.25E-214	25
IGSF6	2.188911831	0	0.829	0.043	0	25
FPR1	2.150126731	0	0.779	0.021	0	25
DSE	2.145469416	0	0.872	0.095	0	25
ITGAX	2.142747421	0	0.86	0.056	0	25
CCL3L1	2.112837855	0	0.55	0.036	0	25
LILRA3	2.100660862	0	0.597	0.019	0	25
TNIP3	2.097547296	2.14E-220	0.667	0.092	2.89E-216	25
CCRL2	2.079279298	0	0.744	0.047	0	25
KYNU	2.075770579	0	0.849	0.069	0	25
VEGFA	2.0613494	3.56E-271	0.798	0.11	4.81E-267	25
TREM1	2.050947833	0	0.771	0.032	0	25
MMP19	2.035879923	0	0.531	0.027	0	25
THBS1	2.034961154	3.97E-230	0.496	0.047	5.36E-226	25
ANPEP	2.0280169	0	0.709	0.027	0	25
DMXL2	2.024219429	0	0.779	0.044	0	25
BCL2A1	2.017716636	2.65E-197	0.992	0.297	3.59E-193	25
SLC43A2	2.014728811	0	0.767	0.066	0	25
RAB31	2.009431795	0	0.775	0.058	0	25
NLRP3	2.00874866	0	0.62	0.033	0	25
IFITM3	2.00260022	0	0.798	0.079	0	25
NINJ1	1.996234692	7.95E-237	0.876	0.158	1.07E-232	25
FNIP2	1.990763308	0	0.733	0.059	0	25
MS4A7	1.979332142	0	0.744	0.061	0	25
MAFB	1.96511994	0	0.74	0.049	0	25
MARCKS	1.960397012	3.39E-198	0.934	0.221	4.58E-194	25
CSTA	1.939842138	0	0.663	0.033	0	25
UPP1	1.934107933	7.67E-243	0.903	0.163	1.04E-238	25
CFD	1.916751018	0	0.682	0.037	0	25
RBM47	1.910720708	0	0.783	0.09	0	25
EMP1	1.902378007	0	0.566	0.031	0	25
EMILIN2	1.892575549	0	0.783	0.063	0	25
HBEGF	1.892240643	0	0.647	0.049	0	25
CCR1	1.882704485	0	0.663	0.028	0	25
TNFAIP2	1.879367967	1.00E-302	0.76	0.086	1.35E-298	25
EPB41L3	1.863501642	0	0.663	0.034	0	25
TNFRSF1B	1.86019883	2.08E-177	0.953	0.285	2.80E-173	25
NCF2	1.85174515	0	0.717	0.05	0	25
WARS	1.850949765	5.74E-196	0.775	0.143	7.75E-192	25
EMR2	1.847536428	0	0.736	0.056	0	25
CD163	1.84342409	0	0.574	0.02	0	25
THBD	1.831328697	0	0.5	0.027	0	25
DUSP6	1.826084013	3.41E-173	0.787	0.16	4.60E-169	25
SLC25A37	1.824796406	3.29E-182	0.783	0.153	4.44E-178	25
LST1	1.821455691	1.17E-244	0.853	0.133	1.58E-240	25
TLR2	1.814655165	0	0.674	0.023	0	25
HCK	1.809243278	0	0.713	0.043	0	25
KLF4	1.80804592	2.18E-262	0.791	0.104	2.94E-258	25
PLSCR1	1.806166273	4.30E-254	0.891	0.146	5.81E-250	25
C19orf59	1.801517956	0	0.581	0.014	0	25
CXCL16	1.79821738	0	0.709	0.047	0	25
LUCAT1	1.7948985	0	0.581	0.021	0	25
SLC7A11	1.783655354	2.10E-235	0.399	0.029	2.84E-231	25
SLC16A10	1.781893005	0	0.488	0.03	0	25
CLEC4E	1.781662258	0	0.636	0.024	0	25
SDC2	1.777942869	0	0.442	0.019	0	25
ICAM1	1.774627408	2.70E-215	0.841	0.151	3.65E-211	25
CPVL	1.764721315	0	0.628	0.035	0	25
CSF3R	1.764717863	0	0.589	0.025	0	25
CTB-61M7.2	1.763614154	0	0.593	0.012	0	25
MLTK	1.755508306	0	0.597	0.04	0	25
ABCA1	1.748151531	1.60E-241	0.725	0.097	2.16E-237	25
MXD1	1.742733896	1.02E-156	0.891	0.246	1.38E-152	25
LITAF	1.742153107	2.48E-152	0.938	0.32	3.35E-148	25
PIK3AP1	1.742050659	1.90E-231	0.771	0.116	2.57E-227	25
ANXA2	1.740693929	1.51E-166	0.926	0.268	2.04E-162	25
ZFYVE16	1.740347687	3.66E-187	0.822	0.165	4.95E-183	25
INSIG1	1.735127351	6.50E-143	0.845	0.236	8.78E-139	25
PILRA	1.732982968	0	0.651	0.03	0	25
METRNL	1.729135237	2.25E-201	0.899	0.183	3.04E-197	25
NAMPT	1.725121762	1.25E-161	1	0.47	1.69E-157	25
PTX3	1.724900584	0	0.357	0.008	0	25
ANXA5	1.724157338	2.26E-158	0.961	0.367	3.05E-154	25
YBX3	1.719847307	1.14E-171	0.899	0.211	1.54E-167	25
SPI1	1.719429406	8.22E-293	0.829	0.105	1.11E-288	25
EHD1	1.713142018	2.38E-170	0.922	0.248	3.22E-166	25
LGALS3	1.696123719	9.08E-155	0.903	0.247	1.23E-150	25
PFKFB3	1.663982215	3.18E-161	0.806	0.18	4.30E-157	25
IRAK3	1.660386059	0	0.671	0.045	0	25
S100A11	1.657348458	2.11E-150	0.996	0.432	2.85E-146	25
SERPINB9	1.656577123	1.32E-145	0.922	0.299	1.78E-141	25
CLEC7A	1.648438298	9.30E-295	0.674	0.067	1.26E-290	25
TGFBI	1.64839343	0	0.628	0.042	0	25
PTPRE	1.638710479	5.03E-201	0.88	0.17	6.79E-197	25
ZEB2	1.634441047	2.51E-157	0.977	0.305	3.39E-153	25
TYMP	1.630986674	1.08E-158	0.988	0.341	1.46E-154	25
SLC39A8	1.620945765	3.18E-143	0.562	0.097	4.29E-139	25
ITGA5	1.619153255	0	0.694	0.06	0	25
CFP	1.618998792	0	0.62	0.034	0	25
HCAR2	1.614345147	0	0.496	0.018	0	25
GRINA	1.611645946	4.73E-223	0.795	0.126	6.40E-219	25
RIN2	1.609694806	0	0.543	0.018	0	25
ATP6V1B2	1.60817593	3.84E-206	0.748	0.12	5.18E-202	25
CEBPB	1.601784666	9.30E-135	0.957	0.399	1.26E-130	25
LYN	1.597572326	9.41E-171	0.884	0.199	1.27E-166	25
PSAP	1.590304645	4.20E-156	0.961	0.321	5.68E-152	25
APLP2	1.58978682	3.17E-165	0.857	0.199	4.29E-161	25
SPHK1	1.588593823	0	0.609	0.031	0	25
KCTD12	1.584884451	1.36E-251	0.616	0.066	1.84E-247	25
RP11-290F20.3	1.584620465	0	0.562	0.025	0	25
RNF19B	1.583705903	7.71E-209	0.709	0.106	1.04E-204	25
FCGRT	1.582490029	2.44E-221	0.81	0.13	3.29E-217	25
LILRB1	1.581157974	3.42E-154	0.64	0.115	4.62E-150	25
DENND5A	1.580917623	0	0.643	0.053	0	25
DRAM1	1.575635853	1.34E-250	0.597	0.063	1.80E-246	25
SLC7A7	1.572445684	0	0.612	0.048	0	25
FAM49A	1.562422492	1.60E-216	0.74	0.111	2.16E-212	25
GBP1	1.55865086	1.66E-96	0.628	0.166	2.24E-92	25
ABL2	1.556382074	2.84E-172	0.612	0.093	3.84E-168	25
IRAK2	1.55588097	0	0.581	0.044	0	25
RAB13	1.553747178	1.89E-262	0.581	0.056	2.55E-258	25
SERPINB1	1.549719463	4.99E-132	0.93	0.357	6.75E-128	25
IL6R	1.540704103	1.73E-188	0.791	0.143	2.34E-184	25
ACTN1	1.536351301	3.02E-268	0.651	0.068	4.08E-264	25
RIPK2	1.529421148	3.71E-185	0.705	0.116	5.01E-181	25
B4GALT5	1.522772893	1.21E-214	0.647	0.086	1.63E-210	25
SGK1	1.521239359	2.18E-119	0.779	0.208	2.94E-115	25
ASPH	1.515408021	5.56E-214	0.57	0.067	7.52E-210	25
BID	1.514208404	1.84E-147	0.806	0.194	2.49E-143	25
IRG1	1.513177652	0	0.322	0.003	0	25
OSM	1.511149079	3.88E-211	0.43	0.038	5.24E-207	25
CTSS	1.510247866	2.22E-128	0.969	0.439	3.00E-124	25
C3AR1	1.499210249	0	0.593	0.048	0	25
GPR84	1.497431087	0	0.434	0.018	0	25
CCL4	1.497256202	4.66E-78	0.748	0.259	6.30E-74	25
PLIN2	1.494841043	5.71E-99	0.729	0.215	7.72E-95	25
FLNA	1.493596173	1.33E-131	0.884	0.27	1.80E-127	25
CASP1	1.491888153	2.59E-151	0.756	0.161	3.50E-147	25
GNS	1.475456819	3.31E-237	0.624	0.072	4.48E-233	25
LCP2	1.472003605	7.71E-124	0.911	0.295	1.04E-119	25
CCL2	1.467126198	0	0.264	0.008	0	25
MNDA	1.466833832	5.67E-193	0.442	0.043	7.66E-189	25
PDE4DIP	1.463661377	5.10E-129	0.744	0.177	6.90E-125	25
PTPN12	1.460867016	8.80E-196	0.729	0.115	1.19E-191	25
LHFPL2	1.457721056	3.72E-284	0.496	0.037	5.02E-280	25
ARRB2	1.452045159	7.29E-176	0.822	0.162	9.85E-172	25
GNA15	1.449482183	3.25E-234	0.651	0.078	4.39E-230	25
BRI3	1.448376163	5.41E-127	0.915	0.321	7.31E-123	25
HCAR3	1.443524534	0	0.411	0.02	0	25
IDO1	1.443219645	1.31E-240	0.314	0.017	1.77E-236	25
TRIM25	1.441632304	6.94E-137	0.539	0.09	9.38E-133	25
EAF1	1.440638243	1.68E-177	0.667	0.106	2.27E-173	25
RASSF4	1.43775563	8.87E-260	0.516	0.044	1.20E-255	25
RNF144B	1.43292238	1.35E-217	0.512	0.052	1.83E-213	25
TET2	1.431688577	1.34E-131	0.806	0.203	1.81E-127	25
IL6	1.426815619	1.86E-95	0.267	0.031	2.51E-91	25
HMOX1	1.426540753	5.90E-192	0.461	0.047	7.97E-188	25
MARCO	1.424384406	0	0.38	0.011	0	25
MS4A6A	1.424310088	0	0.523	0.035	0	25
ATP1B3	1.423354889	6.74E-120	0.899	0.313	9.11E-116	25
CD63	1.422597186	6.70E-125	0.992	0.44	9.06E-121	25
PTAFR	1.420395625	0	0.508	0.033	0	25
MAP2K3	1.417962343	1.11E-129	0.787	0.199	1.50E-125	25
ARL8B	1.414923571	3.39E-128	0.798	0.21	4.58E-124	25
CPM	1.413551362	4.94E-196	0.453	0.045	6.68E-192	25
NUMB	1.410222681	4.57E-131	0.845	0.233	6.18E-127	25
PLA2G7	1.409486322	1.37E-299	0.453	0.029	1.85E-295	25
FNDC3B	1.409440584	7.01E-143	0.783	0.175	9.48E-139	25
SOCS3	1.405688664	1.85E-103	0.93	0.409	2.50E-99	25
PID1	1.395207744	0	0.461	0.024	0	25
CD274	1.392772874	4.17E-184	0.442	0.046	5.63E-180	25
RNF130	1.391502398	1.27E-214	0.632	0.078	1.71E-210	25
NFKB1	1.389143286	8.40E-106	0.915	0.369	1.14E-101	25
CTSZ	1.389113251	2.07E-114	0.915	0.328	2.79E-110	25
MIR29A	1.385184393	2.84E-98	0.81	0.261	3.83E-94	25
GSTO1	1.380331465	6.13E-115	0.903	0.328	8.28E-111	25
PAPSS2	1.379862422	0	0.45	0.02	0	25
SLC43A3	1.378045288	7.34E-273	0.547	0.048	9.92E-269	25
ACSL4	1.377994529	1.07E-122	0.682	0.156	1.45E-118	25
ADM	1.373825478	8.97E-258	0.457	0.034	1.21E-253	25
BNIP3L	1.372060596	3.66E-107	0.767	0.216	4.94E-103	25
LILRB4	1.366680332	5.18E-302	0.508	0.036	7.00E-298	25
CREG1	1.352154758	2.35E-126	0.547	0.099	3.17E-122	25
CSF2RA	1.351799154	0	0.484	0.03	0	25
PLXDC2	1.34749816	0	0.512	0.035	0	25
TLR4	1.347319126	0	0.457	0.02	0	25
LGALS1	1.345815541	4.31E-104	0.953	0.385	5.83E-100	25
FGD4	1.34458781	1.93E-207	0.477	0.048	2.61E-203	25
FPR2	1.343675814	0	0.411	0.007	0	25
DOCK4	1.336783305	0	0.465	0.021	0	25
PVRL2	1.33348444	0	0.477	0.028	0	25
HLA-DRB5	1.330429522	3.29E-93	0.775	0.229	4.44E-89	25
FOSL2	1.32827097	9.08E-112	0.895	0.282	1.23E-107	25
BCAT1	1.326658477	9.33E-229	0.488	0.045	1.26E-224	25
CORO1C	1.325024675	8.01E-159	0.605	0.098	1.08E-154	25
ADAM9	1.324978266	1.40E-288	0.477	0.034	1.89E-284	25
HIF1A	1.324742919	7.63E-104	0.934	0.423	1.03E-99	25
NPC2	1.322639265	1.30E-119	0.919	0.295	1.76E-115	25
CEBPD	1.322405894	2.87E-121	0.636	0.127	3.88E-117	25
GRN	1.321681743	1.81E-143	0.767	0.165	2.45E-139	25
PHLDA2	1.320512205	1.53E-126	0.516	0.085	2.07E-122	25
SLC16A3	1.320488677	4.00E-157	0.636	0.107	5.40E-153	25
BACH1	1.316717936	7.50E-102	0.872	0.311	1.01E-97	25
FAM129B	1.316391371	0	0.512	0.024	0	25
CYBB	1.312466845	3.65E-121	0.705	0.156	4.93E-117	25
ASAH1	1.307393904	6.90E-122	0.826	0.222	9.33E-118	25
S100A10	1.303811943	1.65E-105	0.977	0.516	2.22E-101	25
SIRPA	1.300889009	0	0.523	0.036	0	25
ZSWIM6	1.296072305	1.75E-152	0.632	0.107	2.37E-148	25
PRNP	1.295967519	3.78E-84	0.694	0.207	5.10E-80	25
LGALS2	1.295846106	2.45E-266	0.438	0.03	3.32E-262	25
HLA-DRA	1.290739945	2.47E-85	1	0.404	3.34E-81	25
GPCPD1	1.28732112	1.28E-94	0.86	0.301	1.73E-90	25
NBPF10	1.28520872	1.40E-133	0.713	0.151	1.89E-129	25
SNX10	1.281933257	3.39E-113	0.601	0.125	4.58E-109	25
FGR	1.279921034	8.65E-289	0.554	0.045	1.17E-284	25
FLT1	1.277916169	2.51E-263	0.368	0.021	3.39E-259	25
SPAG9	1.277814738	1.63E-103	0.919	0.352	2.20E-99	25
B3GNT5	1.277307517	4.80E-287	0.45	0.03	6.48E-283	25
DDX60L	1.27686625	6.20E-125	0.574	0.103	8.39E-121	25
EFHD2	1.274961114	5.19E-111	0.95	0.367	7.02E-107	25
MT2A	1.270989517	2.98E-47	0.717	0.339	4.02E-43	25
SLC15A3	1.26449987	5.08E-220	0.523	0.053	6.86E-216	25
MAFF	1.262417348	8.80E-117	0.725	0.168	1.19E-112	25
BASP1	1.26194405	4.12E-63	0.694	0.264	5.57E-59	25
WDFY3	1.261615916	0	0.426	0.016	0	25
LIMK2	1.260573555	4.95E-227	0.496	0.046	6.69E-223	25
GLIPR2	1.259126096	3.89E-142	0.74	0.15	5.26E-138	25
MYO1G	1.257856337	3.55E-123	0.752	0.178	4.80E-119	25
ANXA1	1.256636028	6.47E-91	0.895	0.3	8.74E-87	25
MPP1	1.254019945	1.93E-285	0.504	0.038	2.61E-281	25
IL3RA	1.253528289	2.73E-262	0.438	0.031	3.68E-258	25
OGFRL1	1.249120174	6.61E-111	0.508	0.093	8.94E-107	25
STXBP2	1.24317778	1.25E-123	0.663	0.14	1.69E-119	25
LACTB	1.238489769	5.52E-129	0.647	0.13	7.46E-125	25
PMP22	1.236921881	7.68E-167	0.36	0.033	1.04E-162	25
C9orf72	1.235734956	4.12E-133	0.585	0.103	5.57E-129	25
TNIP1	1.232320364	4.29E-85	0.744	0.244	5.80E-81	25
SNAI1	1.229581077	4.67E-236	0.43	0.033	6.31E-232	25
CSTB	1.225013214	6.15E-73	0.915	0.481	8.31E-69	25
MCTP1	1.224392719	6.93E-267	0.492	0.038	9.37E-263	25
ATP2B1	1.223299525	1.19E-77	0.884	0.411	1.61E-73	25
RAB20	1.216855894	1.27E-289	0.461	0.031	1.72E-285	25
PEA15	1.216129599	9.86E-111	0.589	0.123	1.33E-106	25
GCH1	1.215897303	7.09E-120	0.636	0.13	9.58E-116	25
PICALM	1.209252894	1.47E-108	0.756	0.201	1.99E-104	25
FCGR1A	1.207670809	0	0.407	0.014	0	25
ELL2	1.207330808	6.13E-82	0.779	0.267	8.28E-78	25
LAIR1	1.203149633	6.59E-137	0.574	0.094	8.90E-133	25
P2RX4	1.200952996	6.02E-126	0.581	0.107	8.14E-122	25
GPR137B	1.199377761	2.27E-85	0.438	0.089	3.06E-81	25
RNF13	1.194516983	1.10E-99	0.725	0.197	1.48E-95	25
IL1A	1.187929757	3.61E-219	0.318	0.019	4.88E-215	25
RAB32	1.187599174	3.07E-277	0.481	0.035	4.15E-273	25
CLEC12A	1.186236074	0	0.388	0.02	0	25
STX11	1.185677658	5.50E-98	0.655	0.162	7.43E-94	25
PSTPIP2	1.182778245	6.95E-192	0.45	0.044	9.40E-188	25
BAG3	1.181109857	2.18E-66	0.535	0.15	2.95E-62	25
CD55	1.179235114	7.61E-67	0.845	0.386	1.03E-62	25
MEFV	1.179131594	0	0.407	0.011	0	25
ALDH2	1.178256818	6.53E-152	0.519	0.074	8.82E-148	25
IFNGR2	1.176863542	3.77E-115	0.643	0.138	5.09E-111	25
CD86	1.175491537	2.54E-145	0.504	0.072	3.43E-141	25
LINC00936	1.173986245	2.47E-81	0.884	0.349	3.34E-77	25
SH3BP2	1.173539823	2.33E-137	0.609	0.106	3.15E-133	25
CLEC5A	1.172517784	3.03E-237	0.314	0.017	4.10E-233	25
RTN4	1.170392085	1.15E-92	0.903	0.377	1.55E-88	25
AREG	1.167456795	1.73E-82	0.407	0.077	2.33E-78	25
ZBTB43	1.166310233	8.22E-96	0.643	0.161	1.11E-91	25
PLEKHB2	1.165840111	3.43E-93	0.736	0.212	4.63E-89	25
FGL2	1.164288936	2.57E-101	0.461	0.082	3.48E-97	25
UBE2D1	1.162036858	4.65E-115	0.659	0.144	6.29E-111	25
TNFSF14	1.159320958	4.14E-73	0.333	0.059	5.59E-69	25
RUNX1	1.158901734	6.52E-100	0.744	0.199	8.81E-96	25
LDLRAD3	1.154831028	0	0.353	0.009	0	25
VASP	1.152347196	1.34E-85	0.872	0.336	1.81E-81	25
RHOQ	1.151792105	9.61E-94	0.729	0.205	1.30E-89	25
TPM4	1.151406868	1.35E-94	0.961	0.477	1.83E-90	25
ARL5B	1.150870031	1.06E-75	0.783	0.277	1.44E-71	25
CARD16	1.149547571	6.12E-85	0.853	0.296	8.27E-81	25
MBOAT7	1.149439709	3.35E-160	0.543	0.076	4.52E-156	25
AP1S2	1.146038141	9.06E-79	0.674	0.204	1.22E-74	25
RRAD	1.146015782	3.13E-98	0.267	0.03	4.23E-94	25
LRG1	1.143333699	3.51E-243	0.306	0.016	4.74E-239	25
SLC8A1	1.142858715	5.04E-232	0.477	0.041	6.81E-228	25
LPCAT1	1.134773876	5.02E-123	0.554	0.098	6.79E-119	25
ARFGAP3	1.13274204	2.45E-77	0.783	0.28	3.32E-73	25
CPD	1.125116652	5.08E-86	0.581	0.141	6.86E-82	25
LRRC25	1.123124615	0	0.399	0.02	0	25
PKM	1.122113614	1.05E-82	0.872	0.348	1.42E-78	25
ATF3	1.121592542	5.21E-73	0.802	0.281	7.04E-69	25
CDKN1A	1.115978229	9.86E-78	0.86	0.331	1.33E-73	25
IL1RAP	1.114550475	3.30E-273	0.407	0.025	4.45E-269	25
MAP3K8	1.112194918	8.89E-64	0.729	0.275	1.20E-59	25
NOTCH2	1.108652675	2.01E-114	0.616	0.125	2.72E-110	25
HNMT	1.107611571	3.47E-268	0.415	0.027	4.69E-264	25
PDE4A	1.106957902	9.86E-104	0.519	0.1	1.33E-99	25
TFEC	1.10086391	2.93E-190	0.465	0.047	3.96E-186	25
RAB7A	1.096637387	2.32E-76	0.771	0.272	3.14E-72	25
TALDO1	1.093939544	5.25E-74	0.802	0.3	7.09E-70	25
SEMA6B	1.093574668	6.97E-188	0.415	0.038	9.43E-184	25
SLCO4A1	1.09350318	8.56E-211	0.326	0.021	1.16E-206	25
NFIL3	1.093168296	1.55E-95	0.581	0.13	2.10E-91	25
S100A6	1.093154656	1.09E-93	0.984	0.632	1.48E-89	25
WTAP	1.092049406	1.49E-72	0.926	0.457	2.02E-68	25
PITPNA	1.091725911	1.61E-97	0.628	0.151	2.17E-93	25
ITGB8	1.090811001	9.43E-164	0.26	0.017	1.27E-159	25
SIPA1L1	1.09051981	1.39E-81	0.686	0.196	1.88E-77	25
CDC42EP3	1.089351388	2.76E-55	0.628	0.23	3.73E-51	25
TIMP2	1.089339894	9.70E-116	0.504	0.087	1.31E-111	25
HK2	1.087908048	4.56E-170	0.364	0.033	6.16E-166	25
MMP14	1.086624928	2.52E-189	0.326	0.024	3.41E-185	25
CD36	1.085990135	1.21E-183	0.295	0.02	1.63E-179	25
RXRA	1.084197711	1.02E-195	0.438	0.042	1.37E-191	25
BHLHE40	1.083626631	2.38E-77	0.795	0.261	3.22E-73	25
HLA-DRB1	1.081638143	4.36E-69	0.961	0.436	5.90E-65	25
OTUD1	1.08076519	1.05E-66	0.767	0.278	1.42E-62	25
SH3BP5	1.080180091	1.42E-68	0.729	0.257	1.92E-64	25
NRP2	1.079849619	4.12E-215	0.349	0.024	5.57E-211	25
PURB	1.079389017	1.02E-82	0.729	0.22	1.37E-78	25
CLEC4A	1.078871246	6.78E-190	0.38	0.032	9.17E-186	25
IL10	1.077458048	2.52E-137	0.279	0.024	3.40E-133	25
MMP9	1.076362271	7.29E-134	0.275	0.024	9.85E-130	25
SDCBP	1.073936629	1.71E-76	0.93	0.458	2.31E-72	25
TNFSF13B	1.073730725	7.67E-103	0.481	0.086	1.04E-98	25
CSF1R	1.073002851	7.29E-206	0.384	0.03	9.85E-202	25
CTNNA1	1.07123632	1.56E-108	0.535	0.103	2.11E-104	25
SGMS2	1.071060172	3.23E-273	0.326	0.016	4.37E-269	25
NR4A3	1.071009962	9.81E-60	0.636	0.212	1.33E-55	25
LILRB3	1.070897133	1.24E-252	0.391	0.026	1.68E-248	25
GPR132	1.070561742	9.31E-121	0.5	0.081	1.26E-116	25
CSF2RB	1.069713254	1.10E-99	0.446	0.08	1.49E-95	25
TPP1	1.069125274	1.83E-102	0.74	0.188	2.47E-98	25
ACSL3	1.068082756	6.95E-72	0.55	0.147	9.39E-68	25
IFI30	1.067713702	9.69E-113	0.624	0.126	1.31E-108	25
RP11-519G16.3	1.067307633	0	0.364	0.01	0	25
BLVRB	1.062618622	1.52E-85	0.57	0.14	2.06E-81	25
KLF10	1.0611422	1.45E-67	0.694	0.23	1.96E-63	25
HAVCR2	1.059877253	1.44E-110	0.539	0.099	1.95E-106	25
MGAT1	1.059172578	4.34E-76	0.729	0.238	5.87E-72	25
IL13RA1	1.056426535	8.84E-178	0.407	0.04	1.20E-173	25
PNP	1.056403615	1.92E-75	0.771	0.261	2.59E-71	25
CREB5	1.05558227	6.52E-177	0.368	0.032	8.81E-173	25
ZMIZ1	1.049053299	3.21E-97	0.523	0.108	4.33E-93	25
TNFRSF1A	1.047455409	1.60E-117	0.426	0.062	2.16E-113	25
TXN	1.044922906	5.25E-51	0.857	0.467	7.10E-47	25
C9orf89	1.041970025	3.12E-111	0.531	0.098	4.22E-107	25
SLC7A5	1.041532407	2.78E-89	0.69	0.185	3.76E-85	25
LRP1	1.039544625	3.32E-257	0.422	0.029	4.49E-253	25
FFAR2	1.037758805	1.78E-294	0.256	0.008	2.40E-290	25
FLOT1	1.034459435	1.60E-77	0.678	0.201	2.17E-73	25
TP53BP2	1.03261015	1.04E-83	0.616	0.156	1.40E-79	25
MAPK6	1.03159134	1.27E-77	0.663	0.191	1.72E-73	25
CTSH	1.031074562	6.46E-69	0.775	0.278	8.73E-65	25
CAPG	1.030053231	7.65E-81	0.62	0.161	1.03E-76	25
ACOT9	1.027381383	2.66E-101	0.578	0.122	3.60E-97	25
SLC11A2	1.027156959	8.22E-114	0.504	0.086	1.11E-109	25
ATP6V0D1	1.025982637	8.94E-82	0.771	0.241	1.21E-77	25
RHOU	1.023006127	1.32E-233	0.329	0.019	1.78E-229	25
PNPLA8	1.022460918	3.35E-66	0.868	0.375	4.53E-62	25
TSPO	1.021040498	8.85E-64	0.864	0.415	1.20E-59	25
PDE4B	1.020504382	5.67E-65	0.899	0.429	7.66E-61	25
CEP170	1.016888408	1.65E-78	0.609	0.162	2.23E-74	25
GNAQ	1.01494166	1.52E-98	0.492	0.092	2.05E-94	25
LIMS1	1.011182978	1.61E-65	0.895	0.399	2.18E-61	25
CCDC88A	1.008898333	6.43E-95	0.616	0.142	8.69E-91	25
PLBD1	1.004339686	2.87E-163	0.306	0.025	3.88E-159	25
MPEG1	1.004091703	7.75E-122	0.395	0.052	1.05E-117	25
NAIP	1.003104213	6.81E-105	0.481	0.085	9.20E-101	25
C1orf122	1.000420747	5.91E-53	0.601	0.218	7.99E-49	25
SECTM1	1.000135573	1.37E-217	0.357	0.025	1.86E-213	25
SPP1	3.225421991	0	0.732	0.009	0	26
IL8	3.177119456	0	0.992	0.112	0	26
C15orf48	3.130231126	0	0.992	0.059	0	26
CXCL3	3.056734038	0	0.812	0.033	0	26
LYZ	3.025167559	0	0.992	0.077	0	26
CXCL2	2.85032192	0	0.887	0.052	0	26
IL1B	2.840131272	0	0.933	0.08	0	26
FCER1G	2.805377774	0	1	0.076	0	26
S100A9	2.796812526	0	0.979	0.058	0	26
FBP1	2.717795214	0	0.862	0.044	0	26
RP11-1143G9.4	2.698482097	0	0.929	0.048	0	26
TYROBP	2.68283438	0	0.996	0.093	0	26
CCL3	2.669421163	1.90E-283	0.987	0.173	2.57E-279	26
CD14	2.657855441	0	0.895	0.037	0	26
G0S2	2.641900233	0	0.891	0.084	0	26
S100A8	2.636632863	0	0.891	0.042	0	26
SLC7A11	2.51266083	0	0.849	0.024	0	26
IL1RN	2.512165156	0	0.862	0.044	0	26
CTSL	2.459967195	0	0.879	0.053	0	26
CLEC5A	2.38006051	0	0.828	0.01	0	26
CD68	2.349852557	0	0.95	0.064	0	26
EREG	2.343022517	0	0.661	0.041	0	26
PLAUR	2.340613601	0	0.954	0.088	0	26
INHBA	2.327414371	0	0.649	0.02	0	26
GPNMB	2.290374455	0	0.732	0.009	0	26
PLA2G7	2.2813376	0	0.845	0.024	0	26
RP11-290F20.3	2.271043855	0	0.883	0.021	0	26
AIF1	2.270344154	0	0.967	0.095	0	26
NINJ1	2.25899058	9.50E-308	0.983	0.158	1.28E-303	26
ABL2	2.256711919	0	0.937	0.089	0	26
SERPINA1	2.255616407	0	0.929	0.037	0	26
MS4A7	2.247104411	0	0.908	0.06	0	26
CTSB	2.239185675	9.99E-238	0.992	0.226	1.35E-233	26
MMP9	2.233758302	0	0.653	0.019	0	26
CCL3L3	2.221471892	0	0.649	0.011	0	26
IGSF6	2.186365081	0	0.887	0.043	0	26
FNIP2	2.178793845	0	0.887	0.058	0	26
CST3	2.174131673	0	0.95	0.092	0	26
NCF2	2.160634893	0	0.879	0.049	0	26
CCL4	2.140980621	3.76E-186	0.992	0.257	5.08E-182	26
SDC2	2.128189911	0	0.707	0.016	0	26
TIMP1	2.119651121	1.60E-210	0.992	0.224	2.16E-206	26
SLC11A1	2.115477545	0	0.849	0.038	0	26
IL1A	2.101814485	0	0.661	0.015	0	26
SNX10	2.089063656	2.86E-286	0.874	0.122	3.87E-282	26
LILRB4	2.062570891	0	0.837	0.032	0	26
PTGS2	2.0587633	0	0.724	0.049	0	26
CLEC4E	2.036359001	0	0.803	0.022	0	26
IER3	2.036149638	1.39E-203	0.921	0.183	1.88E-199	26
TNFAIP2	2.03180371	0	0.9	0.084	0	26
LGALS3	2.011140093	1.13E-202	0.979	0.247	1.52E-198	26
ZFYVE16	2.010990684	8.76E-265	0.954	0.164	1.18E-260	26
TNFAIP6	2.006097806	0	0.695	0.022	0	26
MMP14	1.981765671	0	0.774	0.018	0	26
SOD2	1.981310843	3.79E-157	1	0.443	5.12E-153	26
CCL4L1	1.975159044	0	0.573	0.007	0	26
CYP1B1	1.971275049	0	0.536	0.008	0	26
ETS2	1.94392246	0	0.883	0.075	0	26
RAB13	1.943330884	0	0.787	0.054	0	26
APOC1	1.904009158	0	0.41	0.012	0	26
TREM1	1.893467992	0	0.778	0.033	0	26
CXCL1	1.879120296	0	0.418	0.011	0	26
CD9	1.876418154	0	0.715	0.058	0	26
PLEK	1.875101913	1.24E-215	0.983	0.205	1.67E-211	26
AQP9	1.866900446	0	0.728	0.028	0	26
CSTB	1.861735027	2.21E-160	1	0.48	2.99E-156	26
CYBB	1.848554702	3.58E-218	0.879	0.155	4.84E-214	26
PDE4DIP	1.847981348	5.54E-225	0.925	0.175	7.49E-221	26
PILRA	1.846506879	0	0.766	0.029	0	26
VCAN	1.838035114	0	0.665	0.041	0	26
GSN	1.834643252	0	0.753	0.065	0	26
ANXA2	1.834456461	1.57E-190	0.975	0.268	2.12E-186	26
KYNU	1.832787666	0	0.849	0.069	0	26
DMXL2	1.825766379	0	0.803	0.045	0	26
CXCL16	1.822483245	0	0.766	0.047	0	26
SLC16A3	1.811945128	0	0.9	0.104	0	26
FCGR2A	1.80553212	0	0.803	0.063	0	26
GLUL	1.800331705	1.56E-262	0.912	0.131	2.11E-258	26
IRAK3	1.799470512	0	0.799	0.044	0	26
GRINA	1.7748271	1.06E-285	0.908	0.126	1.44E-281	26
IFITM3	1.771141532	2.83E-286	0.762	0.08	3.82E-282	26
ABCA1	1.763363561	0	0.891	0.095	0	26
CXCL5	1.758891569	0	0.297	0.003	0	26
TGFBI	1.75405568	0	0.657	0.042	0	26
GRN	1.741345372	3.64E-240	0.937	0.163	4.91E-236	26
SEMA6B	1.739012191	0	0.749	0.034	0	26
MAFB	1.738797765	0	0.741	0.05	0	26
ITGAX	1.737621693	0	0.82	0.058	0	26
CCRL2	1.736111908	0	0.766	0.047	0	26
SGK1	1.729614959	1.29E-170	0.908	0.207	1.74E-166	26
TFEC	1.726156805	0	0.774	0.044	0	26
SPHK1	1.725231359	0	0.749	0.03	0	26
CAPG	1.721307948	3.86E-212	0.883	0.158	5.21E-208	26
S100A11	1.716525506	1.05E-156	1	0.433	1.42E-152	26
MARCKS	1.716483595	2.18E-171	0.946	0.222	2.94E-167	26
SPI1	1.710383337	2.22E-296	0.862	0.105	3.01E-292	26
ANXA5	1.706671881	1.04E-163	0.996	0.367	1.40E-159	26
ADM	1.703788256	0	0.577	0.033	0	26
BCAT1	1.703483358	0	0.72	0.042	0	26
TMEM176B	1.694339691	0	0.707	0.035	0	26
PPIF	1.690901026	2.42E-166	0.883	0.198	3.27E-162	26
MARCO	1.689832301	0	0.506	0.01	0	26
DRAM1	1.686307782	0	0.724	0.062	0	26
IFI6	1.683643587	6.18E-169	0.795	0.156	8.35E-165	26
PSAP	1.680015096	7.53E-165	0.992	0.321	1.02E-160	26
OLR1	1.66949025	0	0.632	0.035	0	26
KLF4	1.668453372	2.21E-274	0.854	0.104	2.98E-270	26
CREG1	1.651881687	2.03E-282	0.803	0.096	2.74E-278	26
SLC43A2	1.650644724	0	0.774	0.067	0	26
CA2	1.647611975	0	0.556	0.028	0	26
CLEC7A	1.643907558	0	0.766	0.067	0	26
CSTA	1.620812007	0	0.682	0.033	0	26
HCK	1.619645391	0	0.707	0.044	0	26
BCL2A1	1.617617022	6.82E-144	0.975	0.298	9.21E-140	26
TMEM176A	1.617090134	0	0.653	0.028	0	26
BRI3	1.613220848	3.23E-161	0.983	0.321	4.37E-157	26
LILRB2	1.612933789	0	0.736	0.044	0	26
LST1	1.609675238	1.79E-225	0.874	0.133	2.42E-221	26
PGD	1.608927845	0	0.732	0.067	0	26
PHLDA2	1.602390748	1.64E-249	0.72	0.083	2.21E-245	26
IL4I1	1.597881736	5.44E-305	0.669	0.06	7.35E-301	26
DAB2	1.592398029	0	0.632	0.022	0	26
ANPEP	1.59185839	0	0.653	0.028	0	26
LGALS1	1.585709329	1.09E-138	0.996	0.385	1.47E-134	26
TIMP2	1.581850003	4.04E-296	0.774	0.084	5.46E-292	26
BID	1.579833721	2.64E-176	0.895	0.193	3.56E-172	26
HMOX1	1.575257348	0	0.594	0.046	0	26
EPB41L3	1.571387689	0	0.665	0.034	0	26
TYMP	1.570630321	1.89E-145	0.983	0.341	2.55E-141	26
RBM47	1.568987629	1.47E-264	0.762	0.091	1.98E-260	26
PLXDC2	1.567652485	0	0.686	0.033	0	26
CSF1R	1.565719522	0	0.661	0.027	0	26
CD86	1.565304109	3.76E-297	0.711	0.07	5.08E-293	26
SIRPA	1.562595721	0	0.707	0.034	0	26
ATP6V1B2	1.5620627	4.45E-231	0.824	0.12	6.01E-227	26
SLC15A3	1.560383632	0	0.741	0.051	0	26
ATP13A3	1.558538621	6.55E-172	0.9	0.194	8.86E-168	26
RNF130	1.555484789	0	0.782	0.077	0	26
MMP19	1.546372046	0	0.552	0.027	0	26
C5AR1	1.546277711	0	0.598	0.031	0	26
IL3RA	1.544053146	0	0.573	0.029	0	26
CEBPB	1.543327187	6.98E-134	0.992	0.399	9.43E-130	26
AMPD3	1.541652101	0	0.711	0.052	0	26
C1orf122	1.53527185	7.92E-160	0.9	0.215	1.07E-155	26
SLC7A7	1.531353172	0	0.707	0.047	0	26
DOCK4	1.528390858	0	0.628	0.02	0	26
ITGA5	1.523895512	0	0.724	0.06	0	26
KCTD12	1.521303159	0	0.707	0.065	0	26
HLA-DRB5	1.512865107	4.44E-137	0.929	0.227	6.00E-133	26
HNMT	1.512289058	0	0.64	0.024	0	26
NPC2	1.507355259	1.52E-145	0.967	0.295	2.06E-141	26
DENND5A	1.503303904	0	0.657	0.053	0	26
PTPRE	1.500923504	1.31E-194	0.925	0.17	1.78E-190	26
PID1	1.495617221	0	0.515	0.023	0	26
CLEC12A	1.492326044	0	0.531	0.018	0	26
CTSZ	1.485493777	2.07E-127	0.933	0.328	2.80E-123	26
GNS	1.483429648	1.71E-299	0.724	0.071	2.31E-295	26
LHFPL2	1.469610852	0	0.603	0.037	0	26
ASAH1	1.46859195	1.02E-142	0.879	0.222	1.38E-138	26
LIPA	1.465963825	6.99E-199	0.615	0.077	9.45E-195	26
LGALS9	1.461820471	3.01E-243	0.762	0.095	4.06E-239	26
PIK3AP1	1.455594793	5.69E-203	0.778	0.116	7.69E-199	26
MAFF	1.454827839	4.42E-154	0.824	0.168	5.97E-150	26
LRP1	1.453667895	0	0.628	0.027	0	26
CPM	1.451551116	0	0.598	0.044	0	26
CD63	1.444076697	6.41E-132	1	0.44	8.66E-128	26
TXN	1.443954119	1.73E-123	0.987	0.465	2.34E-119	26
FCN1	1.443704473	0	0.502	0.029	0	26
IFI30	1.442939554	2.69E-198	0.799	0.124	3.63E-194	26
PKM	1.430252225	6.22E-134	0.975	0.347	8.40E-130	26
ICAM1	1.429394633	2.55E-169	0.82	0.152	3.45E-165	26
CLEC4A	1.423930994	0	0.577	0.03	0	26
SLC39A8	1.423871748	7.53E-169	0.64	0.096	1.02E-164	26
ATP6V1H	1.423196685	2.65E-161	0.849	0.175	3.57E-157	26
MSC	1.42246446	0	0.565	0.022	0	26
DUSP6	1.41509974	1.70E-142	0.791	0.16	2.29E-138	26
GSTO1	1.412373389	1.99E-130	0.962	0.328	2.69E-126	26
SRC	1.412176888	0	0.582	0.028	0	26
KMO	1.401067444	1.87E-282	0.619	0.054	2.53E-278	26
CPVL	1.400556425	0	0.586	0.036	0	26
ARL8B	1.397645151	5.98E-145	0.879	0.209	8.08E-141	26
RNF144B	1.397096533	0	0.64	0.05	0	26
HK2	1.39559605	0	0.556	0.031	0	26
CTSD	1.394036796	4.72E-102	0.854	0.289	6.38E-98	26
FCGRT	1.392056471	5.03E-189	0.799	0.131	6.79E-185	26
MGST1	1.390839476	0	0.498	0.009	0	26
TLR2	1.388079502	0	0.552	0.025	0	26
PPT1	1.387003218	2.26E-194	0.753	0.115	3.05E-190	26
NRP1	1.378210557	0	0.527	0.014	0	26
ALCAM	1.376240671	1.21E-190	0.657	0.09	1.63E-186	26
FGR	1.375757492	0	0.644	0.044	0	26
PTPN12	1.372293	4.97E-196	0.762	0.115	6.72E-192	26
SLC8A1	1.367862164	0	0.628	0.04	0	26
ATP6V1F	1.367123902	1.31E-125	0.971	0.413	1.76E-121	26
S100A10	1.360222167	6.09E-117	0.987	0.516	8.23E-113	26
TNFSF14	1.359119172	2.57E-151	0.473	0.058	3.48E-147	26
ATOX1	1.355529275	8.55E-115	0.9	0.291	1.16E-110	26
SLC16A10	1.354922878	0	0.548	0.03	0	26
BNIP3L	1.353453612	4.99E-131	0.87	0.215	6.74E-127	26
PEA15	1.35239377	1.07E-179	0.749	0.122	1.44E-175	26
RAB31	1.345727206	2.36E-287	0.665	0.061	3.19E-283	26
TXNRD1	1.343315581	1.78E-135	0.77	0.167	2.40E-131	26
IRAK2	1.343226206	0	0.598	0.044	0	26
HIF1A-AS2	1.335688685	0	0.393	0.014	0	26
FLNA	1.335672351	2.27E-123	0.929	0.27	3.07E-119	26
ACP5	1.331560775	2.09E-107	0.674	0.153	2.82E-103	26
MITF	1.326038277	0	0.519	0.011	0	26
HCAR3	1.32462067	0	0.473	0.02	0	26
ATP6AP1	1.321151545	7.12E-173	0.803	0.146	9.62E-169	26
LILRA3	1.31919269	0	0.456	0.021	0	26
UPP1	1.318774316	1.51E-157	0.849	0.165	2.04E-153	26
TALDO1	1.317241427	5.27E-112	0.9	0.299	7.12E-108	26
EDN1	1.313738029	0	0.297	0.005	0	26
CTSH	1.310705591	4.49E-115	0.912	0.276	6.07E-111	26
ITGAM	1.308540849	0	0.519	0.025	0	26
FNDC3B	1.306130587	1.09E-136	0.812	0.175	1.47E-132	26
PLEKHB2	1.305931823	9.14E-131	0.866	0.211	1.24E-126	26
ZNF385A	1.305706641	0	0.536	0.025	0	26
CSF2RA	1.305555149	0	0.54	0.03	0	26
ACSL1	1.304409816	1.54E-219	0.598	0.064	2.08E-215	26
VEGFA	1.303878309	7.38E-166	0.707	0.112	9.97E-162	26
ATF3	1.302405677	2.78E-98	0.895	0.28	3.76E-94	26
EAF1	1.300187391	7.70E-165	0.678	0.107	1.04E-160	26
CTSS	1.296928047	1.11E-111	0.979	0.439	1.50E-107	26
ZC3H12C	1.290378505	0	0.498	0.017	0	26
SLAMF7	1.286391143	3.80E-109	0.828	0.219	5.14E-105	26
MAPK6	1.285035452	4.45E-128	0.816	0.189	6.01E-124	26
AP2S1	1.284954477	2.79E-109	0.9	0.304	3.77E-105	26
MFSD2A	1.284635726	0	0.515	0.034	0	26
PMP22	1.280576559	0	0.527	0.031	0	26
STX11	1.27966339	3.44E-127	0.749	0.161	4.66E-123	26
SLC43A3	1.275258164	0	0.623	0.047	0	26
INSIG1	1.274662482	1.50E-95	0.816	0.237	2.03E-91	26
EMP1	1.272340241	0	0.531	0.032	0	26
LYN	1.269703308	1.14E-129	0.862	0.2	1.55E-125	26
LRP12	1.269329385	0	0.565	0.038	0	26
FPR3	1.266712656	0	0.477	0.017	0	26
CORO1C	1.26617175	1.91E-199	0.703	0.097	2.58E-195	26
ADAM9	1.261825755	0	0.544	0.033	0	26
GM2A	1.260256019	6.47E-144	0.603	0.098	8.75E-140	26
ALDH2	1.255514808	2.78E-168	0.561	0.074	3.76E-164	26
BNIP3	1.254963425	1.23E-185	0.502	0.054	1.66E-181	26
ZMIZ1	1.251712177	3.99E-182	0.707	0.106	5.39E-178	26
APLP2	1.248594932	5.08E-127	0.845	0.2	6.87E-123	26
SLAMF8	1.246868492	0	0.519	0.019	0	26
TNIP3	1.246569173	2.47E-140	0.598	0.094	3.34E-136	26
LILRB1	1.239786398	4.54E-152	0.682	0.115	6.13E-148	26
LITAF	1.23779748	4.97E-94	0.912	0.321	6.72E-90	26
HLA-DRB1	1.237387287	2.33E-83	0.992	0.436	3.15E-79	26
ITGB8	1.235709667	3.03E-280	0.347	0.016	4.09E-276	26
LGALS2	1.231201395	9.44E-272	0.46	0.03	1.28E-267	26
TNS3	1.229795345	7.19E-206	0.611	0.072	9.72E-202	26
GPX1	1.228729077	4.39E-103	0.971	0.441	5.94E-99	26
ZEB2	1.225776819	5.73E-101	0.954	0.306	7.74E-97	26
EMILIN2	1.225066297	9.05E-269	0.674	0.065	1.22E-264	26
ATP6V0B	1.224435955	9.31E-110	0.975	0.426	1.26E-105	26
PDXK	1.21921878	2.81E-108	0.828	0.231	3.80E-104	26
PLIN2	1.21114706	4.02E-90	0.77	0.215	5.43E-86	26
ACTN1	1.210644065	2.56E-219	0.632	0.069	3.47E-215	26
OAZ2	1.208881287	5.69E-150	0.724	0.129	7.70E-146	26
CTB-61M7.2	1.208363842	0	0.439	0.015	0	26
THBD	1.204699479	4.18E-186	0.372	0.029	5.65E-182	26
NUMB	1.204123113	4.11E-111	0.862	0.234	5.56E-107	26
HLA-DRA	1.20175233	2.73E-69	0.996	0.404	3.69E-65	26
SLC2A6	1.200988462	1.04E-225	0.556	0.054	1.40E-221	26
APOE	1.200413671	1.97E-153	0.259	0.017	2.67E-149	26
PLSCR1	1.199045372	1.67E-138	0.77	0.149	2.26E-134	26
EFHD2	1.196258556	1.26E-102	0.987	0.367	1.70E-98	26
CD300E	1.19440652	1.67E-233	0.464	0.036	2.25E-229	26
RHOQ	1.190660033	3.19E-110	0.808	0.205	4.31E-106	26
MCTP1	1.186437547	3.98E-284	0.527	0.038	5.38E-280	26
TNFSF13B	1.185393041	3.79E-159	0.603	0.085	5.12E-155	26
MT1G	1.18509533	0	0.259	0.007	0	26
SH3BP2	1.184940423	9.24E-171	0.699	0.106	1.25E-166	26
GLIPR2	1.183339884	7.38E-124	0.728	0.151	9.98E-120	26
TPI1	1.181287891	6.11E-98	0.983	0.475	8.25E-94	26
MFSD1	1.179382651	4.65E-162	0.649	0.099	6.29E-158	26
ASAP1	1.179124498	1.91E-108	0.803	0.204	2.58E-104	26
P4HA1	1.177706066	4.29E-117	0.69	0.144	5.79E-113	26
YBX3	1.177083051	2.98E-114	0.879	0.212	4.02E-110	26
PTGER2	1.176930345	7.70E-172	0.54	0.064	1.04E-167	26
C19orf59	1.176568155	0	0.402	0.017	0	26
TPP1	1.1753341	7.28E-128	0.828	0.187	9.84E-124	26
BHLHE40	1.174342091	7.31E-94	0.874	0.261	9.88E-90	26
MSANTD3	1.167193441	2.20E-285	0.523	0.038	2.98E-281	26
PGK1	1.165990958	1.09E-92	0.967	0.444	1.47E-88	26
PAPSS2	1.165967215	0	0.439	0.02	0	26
H2AFY	1.16216698	8.15E-91	0.887	0.313	1.10E-86	26
MRAS	1.156442167	0	0.448	0.012	0	26
MYOF	1.156374316	0	0.469	0.015	0	26
TTYH3	1.155409097	0	0.54	0.037	0	26
AGAP3	1.152454679	4.53E-284	0.552	0.042	6.12E-280	26
ATP6AP2	1.151267538	6.23E-95	0.879	0.292	8.42E-91	26
MT2A	1.151186243	6.97E-45	0.715	0.34	9.42E-41	26
HES1	1.150640925	2.36E-98	0.54	0.102	3.18E-94	26
MGAT1	1.147493473	1.35E-102	0.841	0.237	1.83E-98	26
KIFC3	1.14602378	0	0.494	0.022	0	26
ADAM17	1.142172634	1.22E-118	0.82	0.192	1.66E-114	26
M6PR	1.136292835	7.73E-97	0.916	0.297	1.04E-92	26
NCOA4	1.133549024	2.23E-96	0.69	0.172	3.01E-92	26
CCR1	1.131452745	0	0.51	0.031	0	26
CCDC88A	1.129841877	1.03E-139	0.745	0.141	1.40E-135	26
ANXA1	1.128191466	1.65E-74	0.887	0.301	2.23E-70	26
ARRDC4	1.127864968	0	0.402	0.018	0	26
ENO1	1.127385084	6.02E-94	0.971	0.489	8.14E-90	26
EIF4EBP1	1.126155177	2.11E-140	0.548	0.082	2.84E-136	26
YWHAG	1.123564649	2.35E-108	0.782	0.195	3.18E-104	26
FABP5	1.12257088	1.81E-57	0.695	0.255	2.44E-53	26
CD83	1.120176436	1.56E-78	0.987	0.396	2.10E-74	26
SQRDL	1.117776139	2.73E-124	0.649	0.123	3.68E-120	26
LUCAT1	1.116417606	2.86E-295	0.427	0.024	3.87E-291	26
C1QA	1.115546605	1.20E-118	0.264	0.023	1.62E-114	26
ST3GAL6	1.114329719	0	0.452	0.021	0	26
KIF1B	1.11047854	4.43E-163	0.552	0.072	5.98E-159	26
ATP6V1A	1.110316878	8.56E-129	0.623	0.112	1.16E-124	26
SOAT1	1.110136213	6.38E-139	0.607	0.098	8.62E-135	26
DPYSL2	1.10929636	1.08E-150	0.577	0.084	1.46E-146	26
OGFRL1	1.10861589	2.12E-134	0.582	0.092	2.87E-130	26
MRC1L1	1.107543578	0	0.456	0.011	0	26
HSBP1	1.106380686	2.97E-95	0.87	0.27	4.01E-91	26
C3AR1	1.103341147	3.44E-180	0.481	0.05	4.65E-176	26
FAM129B	1.099614077	0	0.464	0.025	0	26
KCNN4	1.099338609	1.27E-172	0.615	0.083	1.72E-168	26
RAB32	1.096326312	6.77E-259	0.485	0.036	9.15E-255	26
CYP27A1	1.096220209	0	0.322	0.006	0	26
SH3PXD2B	1.095788496	0	0.477	0.017	0	26
ARFGAP3	1.091562662	2.52E-84	0.849	0.28	3.41E-80	26
CD36	1.091215184	0	0.402	0.019	0	26
QPCT	1.090960663	1.34E-242	0.477	0.037	1.81E-238	26
LACTB	1.088517256	1.63E-126	0.682	0.13	2.20E-122	26
CDC42EP3	1.086070779	7.13E-72	0.732	0.229	9.64E-68	26
DSE	1.084164533	2.91E-122	0.586	0.099	3.93E-118	26
SLC1A3	1.081762785	0	0.414	0.011	0	26
S100A12	1.081503607	3.61E-275	0.389	0.021	4.87E-271	26
CYFIP1	1.080866188	1.20E-222	0.519	0.047	1.62E-218	26
CREB5	1.077169155	1.14E-237	0.439	0.032	1.54E-233	26
RASGEF1B	1.076084105	2.12E-74	0.929	0.358	2.86E-70	26
C1orf54	1.072780853	2.47E-278	0.381	0.02	3.34E-274	26
P2RX4	1.072582025	4.69E-132	0.623	0.107	6.34E-128	26
RAPGEF2	1.0693493	2.22E-109	0.544	0.098	3.01E-105	26
CD93	1.067494468	1.89E-197	0.431	0.037	2.55E-193	26
PDPN	1.067163907	0	0.301	0.005	0	26
SGMS2	1.066875107	0	0.431	0.015	0	26
RNF13	1.065324569	1.36E-98	0.77	0.197	1.84E-94	26
MRC1	1.06182386	0	0.368	0.006	0	26
CD163	1.059809991	2.97E-217	0.36	0.023	4.02E-213	26
CD109	1.058791664	3.68E-241	0.431	0.03	4.98E-237	26
CYSTM1	1.056175901	2.92E-104	0.665	0.145	3.94E-100	26
RIT1	1.05560705	8.53E-102	0.732	0.173	1.15E-97	26
ALDOA	1.055571396	3.26E-99	0.996	0.564	4.40E-95	26
EMR2	1.054250511	1.06E-193	0.548	0.059	1.44E-189	26
MAP2K3	1.052555933	2.05E-88	0.741	0.2	2.77E-84	26
ENG	1.050759162	1.48E-227	0.473	0.038	2.00E-223	26
AK4	1.050707771	0	0.356	0.007	0	26
KLF10	1.050278367	2.82E-72	0.745	0.23	3.81E-68	26
PSTPIP2	1.045751172	1.20E-162	0.435	0.045	1.62E-158	26
SDCBP	1.045614549	2.17E-74	0.962	0.458	2.93E-70	26
GK	1.044260876	3.21E-110	0.762	0.166	4.33E-106	26
GLA	1.04380172	4.89E-101	0.791	0.196	6.61E-97	26
SLAMF9	1.039820469	0	0.28	0.003	0	26
BAG3	1.036920093	3.80E-71	0.582	0.15	5.13E-67	26
ATP2B1	1.036566636	2.82E-66	0.908	0.411	3.81E-62	26
ITGB2	1.036412086	1.19E-75	0.916	0.35	1.61E-71	26
NRP2	1.036340719	8.57E-297	0.423	0.023	1.16E-292	26
CASP1	1.036262152	2.80E-93	0.686	0.162	3.78E-89	26
ATF5	1.032952477	4.61E-99	0.582	0.118	6.23E-95	26
TMEM38B	1.031317697	2.53E-149	0.531	0.071	3.42E-145	26
ERO1L	1.030541897	1.09E-92	0.749	0.195	1.47E-88	26
NBPF10	1.03041851	6.22E-101	0.678	0.152	8.41E-97	26
B3GNT5	1.030372756	4.67E-247	0.439	0.03	6.32E-243	26
WARS	1.027184664	1.80E-100	0.657	0.145	2.43E-96	26
DOT1L	1.021742639	7.40E-152	0.561	0.078	1.00E-147	26
PTAFR	1.020677626	5.50E-240	0.46	0.035	7.43E-236	26
NPL	1.020287284	0	0.439	0.019	0	26
SLC11A2	1.014117828	4.19E-151	0.594	0.085	5.67E-147	26
HBEGF	1.011737231	3.39E-117	0.406	0.052	4.58E-113	26
TSC22D1	1.011143476	2.56E-66	0.464	0.106	3.47E-62	26
TUBB6	1.010652009	1.77E-258	0.473	0.034	2.39E-254	26
GPR84	1.010405592	0	0.402	0.019	0	26
TOM1	1.008591875	1.28E-145	0.569	0.081	1.73E-141	26
GPR137B	1.008007346	1.31E-108	0.515	0.088	1.78E-104	26
MPEG1	1.006084256	1.16E-168	0.477	0.051	1.57E-164	26
BCAP31	1.004896428	4.45E-75	0.82	0.277	6.01E-71	26
S100A6	1.0047399	1.35E-86	0.996	0.632	1.82E-82	26
BEST1	1.002023098	8.96E-256	0.485	0.036	1.21E-251	26
UBE2D1	1.001867033	1.26E-90	0.632	0.145	1.70E-86	26
KIAA1598	1.000096984	0	0.46	0.025	0	26
SEPP1	2.489203726	1.08E-244	0.252	0.009	1.46E-240	28
CST3	2.323490019	1.33E-82	0.46	0.098	1.79E-78	28
IFITM3	2.250569942	7.08E-76	0.407	0.085	9.57E-72	28
IFI27	2.245625448	5.46E-206	0.257	0.012	7.38E-202	28
LYZ	2.243762087	2.75E-47	0.341	0.086	3.71E-43	28
AIF1	2.040914494	1.26E-27	0.301	0.104	1.71E-23	28
FABP5	1.945290783	3.75E-34	0.509	0.257	5.07E-30	28
GSN	1.922314464	4.86E-54	0.323	0.071	6.57E-50	28
TYROBP	1.838904325	6.96E-24	0.283	0.103	9.41E-20	28
LGALS3	1.70745222	5.19E-22	0.456	0.254	7.01E-18	28
STMN1	1.628476869	7.99E-22	0.314	0.127	1.08E-17	28
FCGRT	1.616365653	1.67E-17	0.31	0.138	2.25E-13	28
S100A11	1.614117295	2.28E-34	0.65	0.437	3.08E-30	28
HLA-DRA	1.512661974	2.19E-46	0.748	0.408	2.96E-42	28
PTMS	1.499477894	2.20E-20	0.394	0.197	2.97E-16	28
HLA-DPB1	1.484906581	1.48E-34	0.664	0.409	2.01E-30	28
ANXA2	1.443380014	3.05E-17	0.442	0.275	4.12E-13	28
CTSB	1.442394385	8.83E-08	0.336	0.234	0.001193953	28
HLA-DPA1	1.408919341	1.31E-26	0.642	0.429	1.77E-22	28
TXN	1.356594976	6.82E-18	0.58	0.471	9.22E-14	28
HLA-DRB1	1.356161697	1.00E-27	0.655	0.44	1.35E-23	28
BRI3	1.334247653	2.64E-10	0.429	0.328	3.57E-06	28
NPC2	1.310388465	1.88E-08	0.394	0.303	0.000254565	28
ATOX1	1.303612588	1.55E-09	0.403	0.298	2.09E-05	28
CTSD	1.27428803	0.001592855	0.332	0.296	1	28
CSTB	1.265750725	7.91E-12	0.549	0.486	1.07E-07	28
GSTP1	1.260457486	1.65E-16	0.562	0.443	2.23E-12	28
TALDO1	1.236136688	1.64E-08	0.398	0.306	0.000222054	28
LGALS1	1.225169608	2.29E-12	0.496	0.392	3.09E-08	28
TUBB	1.220843701	8.11E-10	0.425	0.328	1.10E-05	28
AP2S1	1.213052566	5.62E-08	0.398	0.311	0.000759835	28
HLA-DQA1	1.209208603	8.60E-12	0.425	0.288	1.16E-07	28
PRDX1	1.204883785	1.31E-20	0.619	0.516	1.76E-16	28
GSTO1	1.190572848	6.09E-08	0.412	0.335	0.000822751	28
PSAP	1.181991535	0.001580041	0.354	0.329	1	28
CD63	1.175690802	9.88E-13	0.531	0.447	1.34E-08	28
CTSZ	1.164865514	3.65E-05	0.389	0.335	0.493456851	28
HLA-DRB5	1.163291358	8.60E-09	0.354	0.235	0.000116223	28
DBI	1.15572691	3.54E-16	0.615	0.556	4.79E-12	28
PKM	1.152144182	6.99E-08	0.429	0.355	0.000944386	28
YWHAH	1.152090655	1.23E-06	0.367	0.296	0.016621595	28
COX5A	1.145657205	1.77E-08	0.465	0.401	0.000239432	28
ENO1	1.130738078	2.75E-14	0.562	0.494	3.71E-10	28
GPX1	1.12909163	9.32E-07	0.469	0.447	0.012594024	28
TUBA1B	1.125098524	4.50E-14	0.588	0.554	6.09E-10	28
CTSH	1.104320877	8.42E-06	0.354	0.284	0.11380268	28
ANXA5	1.09183497	3.13E-07	0.447	0.375	0.004224636	28
RAC1	1.086702811	2.57E-10	0.491	0.434	3.48E-06	28
POMP	1.085453899	1.19E-10	0.549	0.53	1.61E-06	28
S100A10	1.084736632	3.85E-12	0.562	0.522	5.21E-08	28
ARPC5	1.072340599	5.83E-11	0.549	0.517	7.88E-07	28
FKBP1A	1.069495537	1.88E-07	0.398	0.331	0.002544924	28
ATP6V1F	1.054740899	8.28E-06	0.451	0.42	0.111877491	28
GAPDH	1.049277716	1.95E-47	0.832	0.803	2.63E-43	28
GNG5	1.043453185	2.05E-11	0.558	0.505	2.77E-07	28
HLA-DMA	1.037073985	1.21E-06	0.385	0.301	0.016348041	28
VAMP5	1.036670155	0.005977568	0.27	0.239	1	28
VAMP8	1.024634408	0.006963169	0.398	0.457	1	28
ARPC1B	1.01733365	4.63E-22	0.695	0.653	6.26E-18	28
ATP5J2	1.013229394	1.95E-07	0.496	0.487	0.002633197	28
PPA1	1.010738635	2.62E-06	0.447	0.436	0.035435588	28
PSMA4	1.007266387	3.20E-05	0.403	0.363	0.432890439	28
