# Supplementary material for: Identification and exploration of pharmacological pyroptosis-related biomarkers of ulcerative colitis
Source: Front Immunol. 2022 Oct 13;13:998470. doi: 10.3389/fimmu.2022.998470 (PMC9606687; doi:10.3389/fimmu.2022.998470)
Supplement: Supplementary file 1 [file DataSheet_1.zip › Supplementary Material 2.XLSX]

## Sheet: GSE87466
accession	title	platform	source	molecule	age	subject	tissue	disease	diseaseextent
GSM2332098	CO6_670606M	GPL13158	tissue biopsy	total RNA	--	CO6_670606M	Colon	Normal	--
GSM2332099	1021	GPL13158	tissue biopsy	total RNA	--	1021	Colon	Normal	--
GSM2332100	CO10_481222V	GPL13158	tissue biopsy	total RNA	--	CO10_481222V	Colon	Normal	--
GSM2332101	1014	GPL13158	tissue biopsy	total RNA	--	1014	Colon	Normal	--
GSM2332102	CO5_331020M	GPL13158	tissue biopsy	total RNA	--	CO5_331020M	Colon	Normal	--
GSM2332103	CO9_480129V	GPL13158	tissue biopsy	total RNA	--	CO9_480129V	Colon	Normal	--
GSM2332104	CO11_480308M	GPL13158	tissue biopsy	total RNA	--	CO11_480308M	Colon	Normal	--
GSM2332105	CO8_360412M	GPL13158	tissue biopsy	total RNA	--	CO8_360412M	Colon	Normal	--
GSM2332106	CO16_300823M	GPL13158	tissue biopsy	total RNA	--	CO16_300823M	Colon	Normal	--
GSM2332107	CO13_500128V	GPL13158	tissue biopsy	total RNA	--	CO13_500128V	Colon	Normal	--
GSM2332108	1017	GPL13158	tissue biopsy	total RNA	--	1017	Colon	Normal	--
GSM2332109	CO2_550922M	GPL13158	tissue biopsy	total RNA	--	CO2_550922M	Colon	Normal	--
GSM2332110	1022	GPL13158	tissue biopsy	total RNA	--	1022	Colon	Normal	--
GSM2332111	CO3_500130M	GPL13158	tissue biopsy	total RNA	--	CO3_500130M	Colon	Normal	--
GSM2332112	CO7_671221M	GPL13158	tissue biopsy	total RNA	--	CO7_671221M	Colon	Normal	--
GSM2332113	1015	GPL13158	tissue biopsy	total RNA	--	1015	Colon	Normal	--
GSM2332114	1016	GPL13158	tissue biopsy	total RNA	--	1016	Colon	Normal	--
GSM2332115	CO1_390209M	GPL13158	tissue biopsy	total RNA	--	CO1_390209M	Colon	Normal	--
GSM2332116	1020	GPL13158	tissue biopsy	total RNA	--	1020	Colon	Normal	--
GSM2332117	CO12_550710M	GPL13158	tissue biopsy	total RNA	--	CO12_550710M	Colon	Normal	--
GSM2332118	1019	GPL13158	tissue biopsy	total RNA	--	1019	Colon	Normal	--
GSM2332119	A8595463-1	GPL13158	tissue biopsy	total RNA	51	7755-00004	Colon	Ulcerative Colitis (UC)	Limited
GSM2332120	P0436076-5	GPL13158	tissue biopsy	total RNA	44	7532-00001	Colon	Ulcerative Colitis (UC)	Extensive
GSM2332121	E5613747-1	GPL13158	tissue biopsy	total RNA	41	7407-00025	Colon	Ulcerative Colitis (UC)	Limited
GSM2332122	E5666158-1	GPL13158	tissue biopsy	total RNA	77	6402-00008	Colon	Ulcerative Colitis (UC)	Limited
GSM2332123	A8532026-5	GPL13158	tissue biopsy	total RNA	34	7783-00005	Colon	Ulcerative Colitis (UC)	Limited
GSM2332124	A8347533-1	GPL13158	tissue biopsy	total RNA	27	7781-00002	Colon	Ulcerative Colitis (UC)	Limited
GSM2332125	E5953467-5	GPL13158	tissue biopsy	total RNA	27	6502-00028	Colon	Ulcerative Colitis (UC)	Extensive
GSM2332126	A8745461-1	GPL13158	tissue biopsy	total RNA	63	7796-00003	Colon	Ulcerative Colitis (UC)	Limited
GSM2332127	E5672502-1	GPL13158	tissue biopsy	total RNA	39	7602-00001	Colon	Ulcerative Colitis (UC)	Limited
GSM2332128	E5613725-1	GPL13158	tissue biopsy	total RNA	28	7414-00018	Colon	Ulcerative Colitis (UC)	Limited
GSM2332129	E5667256-5	GPL13158	tissue biopsy	total RNA	59	7601-00001	Colon	Ulcerative Colitis (UC)	Limited
GSM2332130	A8328819-1	GPL13158	tissue biopsy	total RNA	50	6705-00016	Colon	Ulcerative Colitis (UC)	Limited
GSM2332131	E5921401-5	GPL13158	tissue biopsy	total RNA	51	6404-00026	Colon	Ulcerative Colitis (UC)	Limited
GSM2332132	E5687712-5	GPL13158	tissue biopsy	total RNA	28	7460-00003	Colon	Ulcerative Colitis (UC)	Limited
GSM2332133	A8335678-1	GPL13158	tissue biopsy	total RNA	46	7756-00011	Colon	Ulcerative Colitis (UC)	Extensive
GSM2332134	A8869822-5	GPL13158	tissue biopsy	total RNA	30	7785-00003	Colon	Ulcerative Colitis (UC)	Limited
GSM2332135	E5524611-5	GPL13158	tissue biopsy	total RNA	38	7204-00011	Colon	Ulcerative Colitis (UC)	Limited
GSM2332136	E5815559-5	GPL13158	tissue biopsy	total RNA	49	6402-00007	Colon	Ulcerative Colitis (UC)	Limited
GSM2332137	P0436145-1	GPL13158	tissue biopsy	total RNA	56	7530-00008	Colon	Ulcerative Colitis (UC)	Extensive
GSM2332138	P0454349-1	GPL13158	tissue biopsy	total RNA	63	7530-00011	Colon	Ulcerative Colitis (UC)	Extensive
GSM2332139	E5524808-5	GPL13158	tissue biopsy	total RNA	27	7207-00021	Colon	Ulcerative Colitis (UC)	Extensive
GSM2332140	P0443223-5	GPL13158	tissue biopsy	total RNA	42	7530-00004	Colon	Ulcerative Colitis (UC)	Limited
GSM2332141	E5592645-8	GPL13158	tissue biopsy	total RNA	20	6501-00019	Colon	Ulcerative Colitis (UC)	Extensive
GSM2332142	E5921400-5	GPL13158	tissue biopsy	total RNA	30	6404-00030	Colon	Ulcerative Colitis (UC)	Extensive
GSM2332143	A8358427-7	GPL13158	tissue biopsy	total RNA	69	6716-00010	Colon	Ulcerative Colitis (UC)	Limited
GSM2332144	E5528001-5	GPL13158	tissue biopsy	total RNA	44	7213-00007	Colon	Ulcerative Colitis (UC)	Limited
GSM2332145	A8347468-5	GPL13158	tissue biopsy	total RNA	51	7783-00002	Colon	Ulcerative Colitis (UC)	Limited
GSM2332146	E5665634-5	GPL13158	tissue biopsy	total RNA	39	7506-00001	Colon	Ulcerative Colitis (UC)	Limited
GSM2332147	E5921399-1	GPL13158	tissue biopsy	total RNA	21	6404-00029	Colon	Ulcerative Colitis (UC)	Limited
GSM2332148	E5613782-5	GPL13158	tissue biopsy	total RNA	63	6404-00017	Colon	Ulcerative Colitis (UC)	Limited
GSM2332149	E5687747-5	GPL13158	tissue biopsy	total RNA	45	7460-00004	Colon	Ulcerative Colitis (UC)	Limited
GSM2332150	E5672501-5	GPL13158	tissue biopsy	total RNA	36	7602-00004	Colon	Ulcerative Colitis (UC)	Limited
GSM2332151	E5525553-1	GPL13158	tissue biopsy	total RNA	19	6207-00002	Colon	Ulcerative Colitis (UC)	Extensive
GSM2332152	E5528002-1	GPL13158	tissue biopsy	total RNA	25	7213-00008	Colon	Ulcerative Colitis (UC)	Extensive
GSM2332153	E5688772-1	GPL13158	tissue biopsy	total RNA	47	7460-00005	Colon	Ulcerative Colitis (UC)	Limited
GSM2332154	E5921398-5	GPL13158	tissue biopsy	total RNA	46	6404-00028	Colon	Ulcerative Colitis (UC)	Limited
GSM2332155	E5671977-5	GPL13158	tissue biopsy	total RNA	63	7085-00002	Colon	Ulcerative Colitis (UC)	Limited
GSM2332156	P0463292-5	GPL13158	tissue biopsy	total RNA	33	7530-00009	Colon	Ulcerative Colitis (UC)	Limited
GSM2332157	A8347534-5	GPL13158	tissue biopsy	total RNA	36	7781-00003	Colon	Ulcerative Colitis (UC)	Extensive
GSM2332158	E5625771-5	GPL13158	tissue biopsy	total RNA	23	6177-00015	Colon	Ulcerative Colitis (UC)	Limited
GSM2332159	E5625764-5	GPL13158	tissue biopsy	total RNA	41	6179-00007	Colon	Ulcerative Colitis (UC)	Limited
GSM2332160	P0436077-1	GPL13158	tissue biopsy	total RNA	26	7532-00002	Colon	Ulcerative Colitis (UC)	Extensive
GSM2332161	A8849313-1	GPL13158	tissue biopsy	total RNA	51	7753-00004	Colon	Ulcerative Colitis (UC)	Extensive
GSM2332162	E5613726-1	GPL13158	tissue biopsy	total RNA	24	7414-00019	Colon	Ulcerative Colitis (UC)	Limited
GSM2332163	A8278372-5	GPL13158	tissue biopsy	total RNA	19	7746-00009	Colon	Ulcerative Colitis (UC)	Limited
GSM2332164	E5696061-1	GPL13158	tissue biopsy	total RNA	52	7213-00010	Colon	Ulcerative Colitis (UC)	Limited
GSM2332165	E5666159-1	GPL13158	tissue biopsy	total RNA	52	6402-00006	Colon	Ulcerative Colitis (UC)	Limited
GSM2332166	E5674359-5	GPL13158	tissue biopsy	total RNA	63	6404-00021	Colon	Ulcerative Colitis (UC)	Limited
GSM2332167	E5613746-1	GPL13158	tissue biopsy	total RNA	38	7407-00024	Colon	Ulcerative Colitis (UC)	Limited
GSM2332168	P0443222-5	GPL13158	tissue biopsy	total RNA	57	7530-00002	Colon	Ulcerative Colitis (UC)	Limited
GSM2332169	A8226349-1	GPL13158	tissue biopsy	total RNA	20	6705-00018	Colon	Ulcerative Colitis (UC)	Limited
GSM2332170	E5902681-1	GPL13158	tissue biopsy	total RNA	27	7414-00020	Colon	Ulcerative Colitis (UC)	Extensive
GSM2332171	E5528512-5	GPL13158	tissue biopsy	total RNA	30	6502-00022	Colon	Ulcerative Colitis (UC)	Extensive
GSM2332172	A8357932-5	GPL13158	tissue biopsy	total RNA	29	7785-00001	Colon	Ulcerative Colitis (UC)	Extensive
GSM2332173	E6126340-5	GPL13158	tissue biopsy	total RNA	31	7601-00005	Colon	Ulcerative Colitis (UC)	Extensive
GSM2332174	S1692415-5	GPL13158	tissue biopsy	total RNA	42	7376-00004	Colon	Ulcerative Colitis (UC)	Extensive
GSM2332175	A8355535-5	GPL13158	tissue biopsy	total RNA	46	7787-00002	Colon	Ulcerative Colitis (UC)	Limited
GSM2332176	E6126341-5	GPL13158	tissue biopsy	total RNA	33	7601-00004	Colon	Ulcerative Colitis (UC)	Limited
GSM2332177	E6139867-1	GPL13158	tissue biopsy	total RNA	46	6404-00031	Colon	Ulcerative Colitis (UC)	Limited
GSM2332178	E5625808-1	GPL13158	tissue biopsy	total RNA	46	7179-00002	Colon	Ulcerative Colitis (UC)	Limited
GSM2332179	E5666732-1	GPL13158	tissue biopsy	total RNA	30	7084-00001	Colon	Ulcerative Colitis (UC)	Extensive
GSM2332180	E5668791-6	GPL13158	tissue biopsy	total RNA	40	7430-00001	Colon	Ulcerative Colitis (UC)	Limited
GSM2332181	E5669879-5	GPL13158	tissue biopsy	total RNA	34	7416-00009	Colon	Ulcerative Colitis (UC)	Limited
GSM2332182	P0443221-5	GPL13158	tissue biopsy	total RNA	67	7530-00007	Colon	Ulcerative Colitis (UC)	Limited
GSM2332183	E5589384-5	GPL13158	tissue biopsy	total RNA	50	7026-00028	Colon	Ulcerative Colitis (UC)	Extensive
GSM2332184	E5688736-5	GPL13158	tissue biopsy	total RNA	40	7460-00006	Colon	Ulcerative Colitis (UC)	Limited
GSM2332185	P0436600-5	GPL13158	tissue biopsy	total RNA	63	7528-00001	Colon	Ulcerative Colitis (UC)	Limited
GSM2332186	E5528464-5	GPL13158	tissue biopsy	total RNA	33	7502-00003	Colon	Ulcerative Colitis (UC)	Limited
GSM2332187	E5667255-5	GPL13158	tissue biopsy	total RNA	27	7601-00002	Colon	Ulcerative Colitis (UC)	Extensive
GSM2332188	E5616213-1	GPL13158	tissue biopsy	total RNA	44	7354-00009	Colon	Ulcerative Colitis (UC)	Limited
GSM2332189	E5674360-1	GPL13158	tissue biopsy	total RNA	38	6404-00023	Colon	Ulcerative Colitis (UC)	Limited
GSM2332190	E5687711-5	GPL13158	tissue biopsy	total RNA	54	7460-00002	Colon	Ulcerative Colitis (UC)	Extensive
GSM2332191	A8168418-1	GPL13158	tissue biopsy	total RNA	22	7734-00011	Colon	Ulcerative Colitis (UC)	Limited
GSM2332192	E5921403-5	GPL13158	tissue biopsy	total RNA	51	6404-00024	Colon	Ulcerative Colitis (UC)	Limited
GSM2332193	S1692529-5	GPL13158	tissue biopsy	total RNA	58	7377-00009	Colon	Ulcerative Colitis (UC)	Limited
GSM2332194	A8532027-5	GPL13158	tissue biopsy	total RNA	71	7783-00003	Colon	Ulcerative Colitis (UC)	Limited
GSM2332195	A8347774-1	GPL13158	tissue biopsy	total RNA	47	7753-00001	Colon	Ulcerative Colitis (UC)	Extensive
GSM2332196	E5524610-5	GPL13158	tissue biopsy	total RNA	39	7204-00013	Colon	Ulcerative Colitis (UC)	Limited
GSM2332197	A8595462-9	GPL13158	tissue biopsy	total RNA	49	7755-00003	Colon	Ulcerative Colitis (UC)	Extensive
GSM2332198	A8621077-5	GPL13158	tissue biopsy	total RNA	45	6101-00008	Colon	Ulcerative Colitis (UC)	Limited
GSM2332199	A8347469-13	GPL13158	tissue biopsy	total RNA	25	7783-00001	Colon	Ulcerative Colitis (UC)	Limited
GSM2332200	A8226350-1	GPL13158	tissue biopsy	total RNA	36	6705-00017	Colon	Ulcerative Colitis (UC)	Limited
GSM2332201	E5625763-5	GPL13158	tissue biopsy	total RNA	32	6179-00009	Colon	Ulcerative Colitis (UC)	Extensive
GSM2332202	A8357931-1	GPL13158	tissue biopsy	total RNA	64	7785-00002	Colon	Ulcerative Colitis (UC)	Extensive
GSM2332203	E6089807-5	GPL13158	tissue biopsy	total RNA	53	7407-00026	Colon	Ulcerative Colitis (UC)	Limited
GSM2332204	A8776924-5	GPL13158	tissue biopsy	total RNA	27	7790-00002	Colon	Ulcerative Colitis (UC)	Limited
GSM2332205	A8278373-5	GPL13158	tissue biopsy	total RNA	69	7746-00010	Colon	Ulcerative Colitis (UC)	Extensive

## Sheet: GSE92415
accession	title	platform	source	molecule	age	subject	tissue	visit	disease	treatment	wk6response	mayo score
GSM2429455	Colon-NHC-UC_E1	GPL13158	tissue biopsy	total RNA			colon mucosa	Healthy	Healthy	Healthy	Healthy	.
GSM2429456	Colon-NHC-UC_G4	GPL13158	tissue biopsy	total RNA			colon mucosa	Healthy	Healthy	Healthy	Healthy	.
GSM2429457	Colon-NHC-UC_A2	GPL13158	tissue biopsy	total RNA			colon mucosa	Healthy	Healthy	Healthy	Healthy	.
GSM2429458	Colon-NHC-UC_A4	GPL13158	tissue biopsy	total RNA			colon mucosa	Healthy	Healthy	Healthy	Healthy	.
GSM2429459	Colon-NHC-UC_D1	GPL13158	tissue biopsy	total RNA			colon mucosa	Healthy	Healthy	Healthy	Healthy	.
GSM2429460	Colon-NHC-UC_H1	GPL13158	tissue biopsy	total RNA			colon mucosa	Healthy	Healthy	Healthy	Healthy	.
GSM2429461	Colon-NHC-UC_B2	GPL13158	tissue biopsy	total RNA			colon mucosa	Healthy	Healthy	Healthy	Healthy	.
GSM2429462	Colon-NHC-UC_G1	GPL13158	tissue biopsy	total RNA			colon mucosa	Healthy	Healthy	Healthy	Healthy	.
GSM2429463	Colon-NHC-UC_F2	GPL13158	tissue biopsy	total RNA			colon mucosa	Healthy	Healthy	Healthy	Healthy	.
GSM2429464	Colon-NHC-UC_D2	GPL13158	tissue biopsy	total RNA			colon mucosa	Healthy	Healthy	Healthy	Healthy	.
GSM2429465	Colon-NHC-UC_D4	GPL13158	tissue biopsy	total RNA			colon mucosa	Healthy	Healthy	Healthy	Healthy	.
GSM2429466	Colon-NHC-UC_B1	GPL13158	tissue biopsy	total RNA			colon mucosa	Healthy	Healthy	Healthy	Healthy	.
GSM2429467	Colon-NHC-UC_H4	GPL13158	tissue biopsy	total RNA			colon mucosa	Healthy	Healthy	Healthy	Healthy	.
GSM2429468	Colon-NHC-UC_C1	GPL13158	tissue biopsy	total RNA			colon mucosa	Healthy	Healthy	Healthy	Healthy	.
GSM2429469	Colon-NHC-UC_F1	GPL13158	tissue biopsy	total RNA			colon mucosa	Healthy	Healthy	Healthy	Healthy	.
GSM2429470	Colon-NHC-UC_B4	GPL13158	tissue biopsy	total RNA			colon mucosa	Healthy	Healthy	Healthy	Healthy	.
GSM2429471	Colon-NHC-UC_C4	GPL13158	tissue biopsy	total RNA			colon mucosa	Healthy	Healthy	Healthy	Healthy	.
GSM2429472	Colon-NHC-UC_A1	GPL13158	tissue biopsy	total RNA			colon mucosa	Healthy	Healthy	Healthy	Healthy	.
GSM2429473	Colon-NHC-UC_F4	GPL13158	tissue biopsy	total RNA			colon mucosa	Healthy	Healthy	Healthy	Healthy	.
GSM2429474	Colon-NHC-UC_C2	GPL13158	tissue biopsy	total RNA			colon mucosa	Healthy	Healthy	Healthy	Healthy	.
GSM2429475	Colon-NHC-UC_E4	GPL13158	tissue biopsy	total RNA			colon mucosa	Healthy	Healthy	Healthy	Healthy	.
GSM2429476	T17p2_G2	GPL13158	tissue biopsy	total RNA	44	7532-00001	colon mucosa	Week 0	Ulcerative Colitis (UC)	Placebo	Yes	12
GSM2429477	T17p1_H8	GPL13158	tissue biopsy	total RNA	41	7407-00025	colon mucosa	Week 0	Ulcerative Colitis (UC)	Placebo	No	10
GSM2429478	T17p2_G9	GPL13158	tissue biopsy	total RNA	27	7781-00002	colon mucosa	Week 0	Ulcerative Colitis (UC)	Placebo	No	7
GSM2429479	T17p2_F8	GPL13158	tissue biopsy	total RNA	28	7460-00003	colon mucosa	Week 0	Ulcerative Colitis (UC)	Placebo	No	7
GSM2429480	T17p1_D2	GPL13158	tissue biopsy	total RNA	44	7213-00007	colon mucosa	Week 0	Ulcerative Colitis (UC)	Placebo	No	10
GSM2429481	T17p1_G11	GPL13158	tissue biopsy	total RNA	51	7783-00002	colon mucosa	Week 0	Ulcerative Colitis (UC)	Placebo	No	9
GSM2429482	T17p1_F8	GPL13158	tissue biopsy	total RNA	21	6404-00029	colon mucosa	Week 0	Ulcerative Colitis (UC)	Placebo	No	9
GSM2429483	T17p1_F4	GPL13158	tissue biopsy	total RNA	19	6207-00002	colon mucosa	Week 0	Ulcerative Colitis (UC)	Placebo	No	7
GSM2429484	T17p1_E8	GPL13158	tissue biopsy	total RNA	46	6404-00028	colon mucosa	Week 0	Ulcerative Colitis (UC)	Placebo	Yes	6
GSM2429485	T17p2_F9	GPL13158	tissue biopsy	total RNA	63	7085-00002	colon mucosa	Week 0	Ulcerative Colitis (UC)	Placebo	No	7
GSM2429486	T17p1_H2	GPL13158	tissue biopsy	total RNA	41	6179-00007	colon mucosa	Week 0	Ulcerative Colitis (UC)	Placebo	No	8
GSM2429487	T17p1_A3	GPL13158	tissue biopsy	total RNA	52	6402-00006	colon mucosa	Week 0	Ulcerative Colitis (UC)	Placebo	Yes	10
GSM2429488	T17p1_G7	GPL13158	tissue biopsy	total RNA	38	7407-00024	colon mucosa	Week 0	Ulcerative Colitis (UC)	Placebo	No	9
GSM2429489	T17p1_A7	GPL13158	tissue biopsy	total RNA	42	7376-00004	colon mucosa	Week 0	Ulcerative Colitis (UC)	Placebo	No	7
GSM2429490	T17p1_E9	GPL13158	tissue biopsy	total RNA	30	7084-00001	colon mucosa	Week 0	Ulcerative Colitis (UC)	Placebo	Yes	10
GSM2429491	T17p2_D4	GPL13158	tissue biopsy	total RNA	40	7430-00001	colon mucosa	Week 0	Ulcerative Colitis (UC)	Placebo	No	6
GSM2429492	T17p2_C2	GPL13158	tissue biopsy	total RNA	67	7530-00007	colon mucosa	Week 0	Ulcerative Colitis (UC)	Placebo	No	9
GSM2429493	T17p1_H5	GPL13158	tissue biopsy	total RNA	38	6404-00023	colon mucosa	Week 0	Ulcerative Colitis (UC)	Placebo	Yes	7
GSM2429494	T17p2_A3	GPL13158	tissue biopsy	total RNA	22	7734-00011	colon mucosa	Week 0	Ulcerative Colitis (UC)	Placebo	No	5
GSM2429495	T17p1_G6	GPL13158	tissue biopsy	total RNA	51	6404-00024	colon mucosa	Week 0	Ulcerative Colitis (UC)	Placebo	Yes	7
GSM2429496	T17p1_B6	GPL13158	tissue biopsy	total RNA	58	7377-00009	colon mucosa	Week 0	Ulcerative Colitis (UC)	Placebo	No	7
GSM2429497	T17p1_G12	GPL13158	tissue biopsy	total RNA	47	7753-00001	colon mucosa	Week 0	Ulcerative Colitis (UC)	Placebo	No	11
GSM2429498	T17p1_D12	GPL13158	tissue biopsy	total RNA	49	7755-00003	colon mucosa	Week 0	Ulcerative Colitis (UC)	Placebo	Yes	6
GSM2429499	T17p1_B4	GPL13158	tissue biopsy	total RNA	45	6101-00008	colon mucosa	Week 0	Ulcerative Colitis (UC)	Placebo	No	7
GSM2429500	T17p2_E2	GPL13158	tissue biopsy	total RNA	51	7755-00004	colon mucosa	Week 0	Ulcerative Colitis (UC)	Placebo	Yes	7
GSM2429501	T17p2_E3	GPL13158	tissue biopsy	total RNA	39	7506-00001	colon mucosa	Week 0	Ulcerative Colitis (UC)	Placebo	Yes	6
GSM2429502	T17p2_E5	GPL13158	tissue biopsy	total RNA	26	7532-00002	colon mucosa	Week 0	Ulcerative Colitis (UC)	Placebo	Yes	9
GSM2429503	T17p2_D6	GPL13158	tissue biopsy	total RNA	33	7601-00004	colon mucosa	Week 0	Ulcerative Colitis (UC)	Placebo	Yes	8
GSM2429504	T17p1_B3	GPL13158	tissue biopsy	total RNA	52	6402-00006	colon mucosa	Week 6	Ulcerative Colitis (UC)	Placebo	Yes	6
GSM2429505	T17p1_E2	GPL13158	tissue biopsy	total RNA	44	7213-00007	colon mucosa	Week 6	Ulcerative Colitis (UC)	Placebo	No	9
GSM2429506	T17p1_C6	GPL13158	tissue biopsy	total RNA	58	7377-00009	colon mucosa	Week 6	Ulcerative Colitis (UC)	Placebo	No	7
GSM2429507	T17p2_E4	GPL13158	tissue biopsy	total RNA	40	7430-00001	colon mucosa	Week 6	Ulcerative Colitis (UC)	Placebo	No	5
GSM2429508	T17p1_G4	GPL13158	tissue biopsy	total RNA	19	6207-00002	colon mucosa	Week 6	Ulcerative Colitis (UC)	Placebo	No	6
GSM2429509	T17p1_C11	GPL13158	tissue biopsy	total RNA	27	7781-00002	colon mucosa	Week 6	Ulcerative Colitis (UC)	Placebo	No	5
GSM2429510	T17p1_H7	GPL13158	tissue biopsy	total RNA	38	7407-00024	colon mucosa	Week 6	Ulcerative Colitis (UC)	Placebo	No	9
GSM2429511	T17p1_A6	GPL13158	tissue biopsy	total RNA	38	6404-00023	colon mucosa	Week 6	Ulcerative Colitis (UC)	Placebo	Yes	3
GSM2429512	T17p2_G8	GPL13158	tissue biopsy	total RNA	28	7460-00003	colon mucosa	Week 6	Ulcerative Colitis (UC)	Placebo	No	7
GSM2429513	T17p2_H2	GPL13158	tissue biopsy	total RNA	44	7532-00001	colon mucosa	Week 6	Ulcerative Colitis (UC)	Placebo	Yes	6
GSM2429514	T17p1_H11	GPL13158	tissue biopsy	total RNA	51	7783-00002	colon mucosa	Week 6	Ulcerative Colitis (UC)	Placebo	No	8
GSM2429515	T17p1_G8	GPL13158	tissue biopsy	total RNA	21	6404-00029	colon mucosa	Week 6	Ulcerative Colitis (UC)	Placebo	No	8
GSM2429516	T17p1_A9	GPL13158	tissue biopsy	total RNA	41	7407-00025	colon mucosa	Week 6	Ulcerative Colitis (UC)	Placebo	No	9
GSM2429517	T17p2_D2	GPL13158	tissue biopsy	total RNA	67	7530-00007	colon mucosa	Week 6	Ulcerative Colitis (UC)	Placebo	No	8
GSM2429518	T17p1_H6	GPL13158	tissue biopsy	total RNA	51	6404-00024	colon mucosa	Week 6	Ulcerative Colitis (UC)	Placebo	Yes	3
GSM2429519	T17p2_F2	GPL13158	tissue biopsy	total RNA	51	7755-00004	colon mucosa	Week 6	Ulcerative Colitis (UC)	Placebo	Yes	3
GSM2429520	T17p1_H12	GPL13158	tissue biopsy	total RNA	47	7753-00001	colon mucosa	Week 6	Ulcerative Colitis (UC)	Placebo	No	11
GSM2429521	T17p2_B3	GPL13158	tissue biopsy	total RNA	22	7734-00011	colon mucosa	Week 6	Ulcerative Colitis (UC)	Placebo	No	3
GSM2429522	T17p2_H6	GPL13158	tissue biopsy	total RNA	24	7752-00012	colon mucosa	Week 6	Ulcerative Colitis (UC)	Placebo	Yes	7
GSM2429523	T17p1_C4	GPL13158	tissue biopsy	total RNA	45	6101-00008	colon mucosa	Week 6	Ulcerative Colitis (UC)	Placebo	No	8
GSM2429524	T17p1_F9	GPL13158	tissue biopsy	total RNA	30	7084-00001	colon mucosa	Week 6	Ulcerative Colitis (UC)	Placebo	Yes	6
GSM2429525	T17p1_B7	GPL13158	tissue biopsy	total RNA	42	7376-00004	colon mucosa	Week 6	Ulcerative Colitis (UC)	Placebo	No	6
GSM2429526	T17p2_H3	GPL13158	tissue biopsy	total RNA	22	7746-00011	colon mucosa	Week 6	Ulcerative Colitis (UC)	Placebo	Yes	1
GSM2429527	T17p2_F5	GPL13158	tissue biopsy	total RNA	26	7532-00002	colon mucosa	Week 6	Ulcerative Colitis (UC)	Placebo	Yes	1
GSM2429528	T17p2_F3	GPL13158	tissue biopsy	total RNA	39	7506-00001	colon mucosa	Week 6	Ulcerative Colitis (UC)	Placebo	Yes	1

## Sheet: GSE107499
accession	title	platform	source	molecule	age	Sex	patient id	secondary id	hospital site	disease	hybe kit	tissue state	tissue location
GSM2869369	Colon biopsy from UC [1B02_14072200005]	GPL15207	Human Colon Tissue Biopsy_Non-lesional	total RNA	56	Male	BWH10018854	8854A1	Brigham and Womens	Ulcerative Colitis	Nugen Ovation V2	Non-lesional	Intestine;Colon;Transverse
GSM2869370	Colon biopsy from UC [1B05_14072200008]	GPL15207	Human Colon Tissue Biopsy_Non-lesional	total RNA	56	Male	BWH10018854	8854A4	Brigham and Womens	Ulcerative Colitis	Nugen Ovation V2	Non-lesional	Intestine;Colon;Transverse
GSM2869371	Colon biopsy from UC [1D02_14072200019]	GPL15207	Human Colon Tissue Biopsy_Non-lesional	total RNA	29	Female	BWH10018878	8878B1	Brigham and Womens	Ulcerative Colitis	Nugen Ovation V2	Non-lesional	Intestine;Colon;Ascending
GSM2869372	Colon biopsy from UC [1D07_14072200024]	GPL15207	Human Colon Tissue Biopsy_Non-lesional	total RNA	52	Female	BWH10018855	8855D2	Brigham and Womens	Ulcerative Colitis	Nugen Ovation V2	Non-lesional	Intestine;Colon;Descending
GSM2869373	Colon biopsy from UC [1G02_14072200040]	GPL15207	Human Colon Tissue Biopsy_Non-lesional	total RNA	45	Male	BWH10018879	8879B2	Brigham and Womens	Ulcerative Colitis	Nugen Ovation V2	Non-lesional	Intestine;Colon;Transverse
GSM2869374	Colon biopsy from UC [1G05_14072200043]	GPL15207	Human Colon Tissue Biopsy_Non-lesional	total RNA	21	Male	BWH10018874	8874B1	Brigham and Womens	Ulcerative Colitis	Nugen Ovation V2	Non-lesional	Intestine;Colon;Sigmoid
GSM2869375	Colon biopsy from UC [2B05_14072200047]	GPL15207	Human Colon Tissue Biopsy_Non-lesional	total RNA	27	Female	BWH10018881	8881A1	Brigham and Womens	Ulcerative Colitis	Nugen Ovation V2	Non-lesional	Intestine;Colon;Ascending
GSM2869376	Colon biopsy from UC [2B06_14072200048]	GPL15207	Human Colon Tissue Biopsy_Non-lesional	total RNA	21	Male	BWH10018874	8874B2	Brigham and Womens	Ulcerative Colitis	Nugen Ovation V2	Non-lesional	Intestine;Colon;Sigmoid
GSM2869377	Colon biopsy from UC [2B09_14072200051]	GPL15207	Human Colon Tissue Biopsy_Non-lesional	total RNA	29	Female	BWH10018878	8878B2	Brigham and Womens	Ulcerative Colitis	Nugen Ovation V2	Non-lesional	Intestine;Colon;Ascending
GSM2869378	Colon biopsy from UC [2C06_14072200055]	GPL15207	Human Colon Tissue Biopsy_Non-lesional	total RNA	21	Male	BWH10018874	8874A1	Brigham and Womens	Ulcerative Colitis	Nugen Ovation V2	Non-lesional	Intestine;Colon;Sigmoid
GSM2869379	Colon biopsy from UC [2C09_14072200058]	GPL15207	Human Colon Tissue Biopsy_Non-lesional	total RNA	27	Female	BWH10018881	8881A2	Brigham and Womens	Ulcerative Colitis	Nugen Ovation V2	Non-lesional	Intestine;Colon;Ascending
GSM2869380	Colon biopsy from UC [2D06_14072200062]	GPL15207	Human Colon Tissue Biopsy_Non-lesional	total RNA	27	Female	BWH10018881	8881B1	Brigham and Womens	Ulcerative Colitis	Nugen Ovation V2	Non-lesional	Intestine;Colon;Ascending
GSM2869381	Colon biopsy from UC [2E07_14072200070]	GPL15207	Human Colon Tissue Biopsy_Non-lesional	total RNA	21	Male	BWH10018874	8874A2	Brigham and Womens	Ulcerative Colitis	Nugen Ovation V2	Non-lesional	Intestine;Colon;Sigmoid
GSM2869382	Colon biopsy from UC [2E09_14072200072]	GPL15207	Human Colon Tissue Biopsy_Non-lesional	total RNA	45	Male	BWH10018879	8879B1	Brigham and Womens	Ulcerative Colitis	Nugen Ovation V2	Non-lesional	Intestine;Colon;Transverse
GSM2869383	Colon biopsy from UC [2G11_14072200088]	GPL15207	Human Colon Tissue Biopsy_Non-lesional	total RNA	29	Female	BWH10018878	8878C2	Brigham and Womens	Ulcerative Colitis	Nugen Ovation V2	Non-lesional	Intestine;Colon;Ascending
GSM2869384	Colon biopsy from UC [3D03_14072200126]	GPL15207	Human Colon Tissue Biopsy_Non-lesional	total RNA	27	Female	BWH10018881	8881B2	Brigham and Womens	Ulcerative Colitis	Nugen Ovation V2	Non-lesional	Intestine;Colon;Ascending
GSM2869385	Colon biopsy from UC [3E04_14072200114]	GPL15207	Human Colon Tissue Biopsy_Non-lesional	total RNA	52	Female	BWH10018855	8855D1	Brigham and Womens	Ulcerative Colitis	Nugen Ovation V2	Non-lesional	Intestine;Colon;Descending
GSM2869386	Colon biopsy from UC [3E05_14072200117]	GPL15207	Human Colon Tissue Biopsy_Non-lesional	total RNA	45	Male	BWH10018879	8879A1	Brigham and Womens	Ulcerative Colitis	Nugen Ovation V2	Non-lesional	Intestine;Colon;Transverse
GSM2869387	Colon biopsy from UC [3E06_14072200118]	GPL15207	Human Colon Tissue Biopsy_Non-lesional	total RNA	45	Male	BWH10018879	8879A2	Brigham and Womens	Ulcerative Colitis	Nugen Ovation V2	Non-lesional	Intestine;Colon;Transverse
GSM2869388	Colon biopsy from UC [3F04_14072200125]	GPL15207	Human Colon Tissue Biopsy_Non-lesional	total RNA	29	Female	BWH10018878	8878C1	Brigham and Womens	Ulcerative Colitis	Nugen Ovation V2	Non-lesional	Intestine;Colon;Ascending
GSM2869389	Colon biopsy from UC [3F09_14072200115]	GPL15207	Human Colon Tissue Biopsy_Non-lesional	total RNA	56	Male	BWH10018854	8854A2	Brigham and Womens	Ulcerative Colitis	Nugen Ovation V2	Non-lesional	Intestine;Colon;Transverse
GSM2869390	Colon biopsy from UC [3G04_14072200116]	GPL15207	Human Colon Tissue Biopsy_Non-lesional	total RNA	56	Male	BWH10018854	8854A3	Brigham and Womens	Ulcerative Colitis	Nugen Ovation V2	Non-lesional	Intestine;Colon;Transverse
GSM2869432	Colon biopsy from UC [1C02_14072200012]	GPL15207	Human Colon Tissue Biopsy_Non-lesional	total RNA	19	Female	BCH-1214	1214-3	Children's Hospital Boston - Snapper	Ulcerative Colitis	Nugen Ovation V2	Non-lesional	Intestine;Colon;Descending
GSM2869433	Colon biopsy from UC [1C03_14072200013]	GPL15207	Human Colon Tissue Biopsy_Non-lesional	total RNA	13	Female	BCH-877	877-4	Children's Hospital Boston - Snapper	Ulcerative Colitis	Nugen Ovation V2	Non-lesional	Intestine;Colon;Transverse
GSM2869434	Colon biopsy from UC [1C04_14072200014]	GPL15207	Human Colon Tissue Biopsy_Non-lesional	total RNA	18	Male	BCH-157	157-3	Children's Hospital Boston - Snapper	Ulcerative Colitis	Nugen Ovation V2	Non-lesional	Intestine;Rectum
GSM2869435	Colon biopsy from UC [1D05_14072200022]	GPL15207	Human Colon Tissue Biopsy_Non-lesional	total RNA	17	Male	BCH-1057	1057-4	Children's Hospital Boston - Snapper	Ulcerative Colitis	Nugen Ovation V2	Non-lesional	Intestine;Colon;Ascending
GSM2869436	Colon biopsy from UC [1E03_14072200027]	GPL15207	Human Colon Tissue Biopsy_Non-lesional	total RNA	17	Male	BCH-1057	1057-1	Children's Hospital Boston - Snapper	Ulcerative Colitis	Nugen Ovation V2	Non-lesional	Intestine;Colon;Ascending
GSM2869437	Colon biopsy from UC [1E06_14072200030]	GPL15207	Human Colon Tissue Biopsy_Non-lesional	total RNA	20	Male	BCH-1192	1192-3	Children's Hospital Boston - Snapper	Ulcerative Colitis	Nugen Ovation V2	Non-lesional	Intestine;Colon;Transverse
GSM2869438	Colon biopsy from UC [1E07_14072200031]	GPL15207	Human Colon Tissue Biopsy_Non-lesional	total RNA	17	Male	BCH-1077	1077-4	Children's Hospital Boston - Snapper	Ulcerative Colitis	Nugen Ovation V2	Non-lesional	Intestine;Colon;Ascending
GSM2869439	Colon biopsy from UC [1E08_14072200032]	GPL15207	Human Colon Tissue Biopsy_Non-lesional	total RNA	20	Male	BCH-1192	1192-2	Children's Hospital Boston - Snapper	Ulcerative Colitis	Nugen Ovation V2	Non-lesional	Intestine;Colon;Transverse
GSM2869440	Colon biopsy from UC [1F07_14072200038]	GPL15207	Human Colon Tissue Biopsy_Non-lesional	total RNA	20	Male	BCH-1192	1192-1	Children's Hospital Boston - Snapper	Ulcerative Colitis	Nugen Ovation V2	Non-lesional	Intestine;Colon;Transverse
GSM2869441	Colon biopsy from UC [1G04_14072200042]	GPL15207	Human Colon Tissue Biopsy_Non-lesional	total RNA	17	Male	BCH-1077	1077-1	Children's Hospital Boston - Snapper	Ulcerative Colitis	Nugen Ovation V2	Non-lesional	Intestine;Colon;Ascending
GSM2869442	Colon biopsy from UC [1G06_14072200044]	GPL15207	Human Colon Tissue Biopsy_Non-lesional	total RNA	13	Female	BCH-877	877-2	Children's Hospital Boston - Snapper	Ulcerative Colitis	Nugen Ovation V2	Non-lesional	Intestine;Colon;Ascending
GSM2869443	Colon biopsy from UC [1G07_14072200045]	GPL15207	Human Colon Tissue Biopsy_Non-lesional	total RNA	13	Female	BCH-877	877-3	Children's Hospital Boston - Snapper	Ulcerative Colitis	Nugen Ovation V2	Non-lesional	Intestine;Colon;Transverse
GSM2869444	Colon biopsy from UC [2C07_14072200056]	GPL15207	Human Colon Tissue Biopsy_Non-lesional	total RNA	20	Male	BCH-1192	1192-4	Children's Hospital Boston - Snapper	Ulcerative Colitis	Nugen Ovation V2	Non-lesional	Intestine;Colon;Transverse
GSM2869445	Colon biopsy from UC [2D08_14072200064]	GPL15207	Human Colon Tissue Biopsy_Non-lesional	total RNA	18	Male	BCH-157	157-1	Children's Hospital Boston - Snapper	Ulcerative Colitis	Nugen Ovation V2	Non-lesional	Intestine;Rectum
GSM2869446	Colon biopsy from UC [2F09_14072200079]	GPL15207	Human Colon Tissue Biopsy_Non-lesional	total RNA	19	Female	BCH-1214	1214-4	Children's Hospital Boston - Snapper	Ulcerative Colitis	Nugen Ovation V2	Non-lesional	Intestine;Colon;Descending
GSM2869447	Colon biopsy from UC [2G09_14072200086]	GPL15207	Human Colon Tissue Biopsy_Non-lesional	total RNA	13	Female	BCH-877	877-1	Children's Hospital Boston - Snapper	Ulcerative Colitis	Nugen Ovation V2	Non-lesional	Intestine;Colon;Ascending
GSM2869448	Colon biopsy from UC [3B04_14072200092]	GPL15207	Human Colon Tissue Biopsy_Non-lesional	total RNA	18	Male	BCH-157	157-2	Children's Hospital Boston - Snapper	Ulcerative Colitis	Nugen Ovation V2	Non-lesional	Intestine;Rectum
GSM2869449	Colon biopsy from UC [3C08_14072200097]	GPL15207	Human Colon Tissue Biopsy_Non-lesional	total RNA	17	Male	BCH-1057	1057-2	Children's Hospital Boston - Snapper	Ulcerative Colitis	Nugen Ovation V2	Non-lesional	Intestine;Colon;Ascending
GSM2869450	Colon biopsy from UC [3F06_14072200098]	GPL15207	Human Colon Tissue Biopsy_Non-lesional	total RNA	17	Male	BCH-1057	1057-3	Children's Hospital Boston - Snapper	Ulcerative Colitis	Nugen Ovation V2	Non-lesional	Intestine;Colon;Ascending
GSM2869451	Colon biopsy from UC [3F07_14072200093]	GPL15207	Human Colon Tissue Biopsy_Non-lesional	total RNA	18	Male	BCH-157	157-4	Children's Hospital Boston - Snapper	Ulcerative Colitis	Nugen Ovation V2	Non-lesional	Intestine;Rectum
GSM2869452	Colon biopsy from UC [3G05_14072200104]	GPL15207	Human Colon Tissue Biopsy_Non-lesional	total RNA	17	Male	BCH-1077	1077-3	Children's Hospital Boston - Snapper	Ulcerative Colitis	Nugen Ovation V2	Non-lesional	Intestine;Colon;Ascending
GSM2869453	Colon biopsy from UC [3G07_14072200103]	GPL15207	Human Colon Tissue Biopsy_Non-lesional	total RNA	17	Male	BCH-1077	1077-2	Children's Hospital Boston - Snapper	Ulcerative Colitis	Nugen Ovation V2	Non-lesional	Intestine;Colon;Ascending
GSM2869335	Colon biopsy from UC [1B04_14072200007]	GPL15207	Human Colon Tissue Biopsy_Lesional	total RNA	29	Female	BWH10018878	8878 E4	Brigham and Womens	Ulcerative Colitis	Nugen Ovation V2	Lesional	Intestine;Colon;Transverse
GSM2869336	Colon biopsy from UC [1B06_14072200009]	GPL15207	Human Colon Tissue Biopsy_Lesional	total RNA	27	Female	BWH10018881	8881G2	Brigham and Womens	Ulcerative Colitis	Nugen Ovation V2	Lesional	Intestine;Colon;Sigmoid
GSM2869337	Colon biopsy from UC [1C06_14072200016]	GPL15207	Human Colon Tissue Biopsy_Lesional	total RNA	52	Female	BWH10018855	8855B1	Brigham and Womens	Ulcerative Colitis	Nugen Ovation V2	Lesional	Intestine;Colon;Descending
GSM2869338	Colon biopsy from UC [1C07_14072200017]	GPL15207	Human Colon Tissue Biopsy_Lesional	total RNA	45	Male	BWH10018879	8879F2	Brigham and Womens	Ulcerative Colitis	Nugen Ovation V2	Lesional	Intestine;Colon;Sigmoid
GSM2869339	Colon biopsy from UC [1D06_14072200023]	GPL15207	Human Colon Tissue Biopsy_Lesional	total RNA	29	Female	BWH10018878	8878 E3	Brigham and Womens	Ulcerative Colitis	Nugen Ovation V2	Lesional	Intestine;Colon;Transverse
GSM2869340	Colon biopsy from UC [1D08_14072200025]	GPL15207	Human Colon Tissue Biopsy_Lesional	total RNA	27	Female	BWH10018881	8881F2	Brigham and Womens	Ulcerative Colitis	Nugen Ovation V2	Lesional	Intestine;Colon;Sigmoid
GSM2869341	Colon biopsy from UC [1F02_14072200033]	GPL15207	Human Colon Tissue Biopsy_Lesional	total RNA	29	Female	BWH10018878	8878D1	Brigham and Womens	Ulcerative Colitis	Nugen Ovation V2	Lesional	Intestine;Colon;Transverse
GSM2869342	Colon biopsy from UC [1F06_14072200037]	GPL15207	Human Colon Tissue Biopsy_Lesional	total RNA	52	Female	BWH10018855	8855A1	Brigham and Womens	Ulcerative Colitis	Nugen Ovation V2	Lesional	Intestine;Colon;Descending
GSM2869343	Colon biopsy from UC [1F08_14072200039]	GPL15207	Human Colon Tissue Biopsy_Lesional	total RNA	56	Male	BWH10018854	8854D1	Brigham and Womens	Ulcerative Colitis	Nugen Ovation V2	Lesional	Intestine;Colon;Descending
GSM2869344	Colon biopsy from UC [1G03_14072200041]	GPL15207	Human Colon Tissue Biopsy_Lesional	total RNA	56	Male	BWH10018854	8854C1	Brigham and Womens	Ulcerative Colitis	Nugen Ovation V2	Lesional	Intestine;Colon;Descending
GSM2869345	Colon biopsy from UC [2B11_14072200053]	GPL15207	Human Colon Tissue Biopsy_Lesional	total RNA	56	Male	BWH10018854	8854C2	Brigham and Womens	Ulcerative Colitis	Nugen Ovation V2	Lesional	Intestine;Colon;Descending
GSM2869346	Colon biopsy from UC [2C08_14072200057]	GPL15207	Human Colon Tissue Biopsy_Lesional	total RNA	29	Female	BWH10018878	8878D2	Brigham and Womens	Ulcerative Colitis	Nugen Ovation V2	Lesional	Intestine;Colon;Transverse
GSM2869347	Colon biopsy from UC [2D09_14072200065]	GPL15207	Human Colon Tissue Biopsy_Lesional	total RNA	56	Male	BWH10018854	8854D2	Brigham and Womens	Ulcerative Colitis	Nugen Ovation V2	Lesional	Intestine;Colon;Descending
GSM2869348	Colon biopsy from UC [2E06_14072200069]	GPL15207	Human Colon Tissue Biopsy_Lesional	total RNA	21	Male	BWH10018874	8874D1	Brigham and Womens	Ulcerative Colitis	Nugen Ovation V2	Lesional	Intestine;Large
GSM2869349	Colon biopsy from UC [2E10_14072200073]	GPL15207	Human Colon Tissue Biopsy_Lesional	total RNA	27	Female	BWH10018881	8881 E2	Brigham and Womens	Ulcerative Colitis	Nugen Ovation V2	Lesional	Intestine;Colon;Sigmoid
GSM2869350	Colon biopsy from UC [2F08_14072200078]	GPL15207	Human Colon Tissue Biopsy_Lesional	total RNA	21	Male	BWH10018874	8874D2	Brigham and Womens	Ulcerative Colitis	Nugen Ovation V2	Lesional	Intestine;Large
GSM2869351	Colon biopsy from UC [2F10_14072200080]	GPL15207	Human Colon Tissue Biopsy_Lesional	total RNA	52	Female	BWH10018855	8855A3	Brigham and Womens	Ulcerative Colitis	Nugen Ovation V2	Lesional	Intestine;Colon;Descending
GSM2869352	Colon biopsy from UC [2G07_14072200084]	GPL15207	Human Colon Tissue Biopsy_Lesional	total RNA	45	Male	BWH10018879	8879F1	Brigham and Womens	Ulcerative Colitis	Nugen Ovation V2	Lesional	Intestine;Colon;Sigmoid
GSM2869353	Colon biopsy from UC [2G08_14072200085]	GPL15207	Human Colon Tissue Biopsy_Lesional	total RNA	45	Male	BWH10018879	8879D1	Brigham and Womens	Ulcerative Colitis	Nugen Ovation V2	Lesional	Intestine;Colon;Sigmoid
GSM2869354	Colon biopsy from UC [3B06_14072200132]	GPL15207	Human Colon Tissue Biopsy_Lesional	total RNA	27	Female	BWH10018881	8881G1	Brigham and Womens	Ulcerative Colitis	Nugen Ovation V2	Lesional	Intestine;Colon;Sigmoid
GSM2869355	Colon biopsy from UC [3B07_14072200127]	GPL15207	Human Colon Tissue Biopsy_Lesional	total RNA	45	Male	BWH10018879	8879D2	Brigham and Womens	Ulcerative Colitis	Nugen Ovation V2	Lesional	Intestine;Colon;Sigmoid
GSM2869356	Colon biopsy from UC [3B09_14072200131]	GPL15207	Human Colon Tissue Biopsy_Lesional	total RNA	27	Female	BWH10018881	8881F1	Brigham and Womens	Ulcerative Colitis	Nugen Ovation V2	Lesional	Intestine;Colon;Sigmoid
GSM2869357	Colon biopsy from UC [3C04_14072200129]	GPL15207	Human Colon Tissue Biopsy_Lesional	total RNA	45	Male	BWH10018879	8879 E2	Brigham and Womens	Ulcerative Colitis	Nugen Ovation V2	Lesional	Intestine;Colon;Sigmoid
GSM2869358	Colon biopsy from UC [3C06_14072200113]	GPL15207	Human Colon Tissue Biopsy_Lesional	total RNA	52	Female	BWH10018855	8855B3	Brigham and Womens	Ulcerative Colitis	Nugen Ovation V2	Lesional	Intestine;Colon;Descending
GSM2869359	Colon biopsy from UC [3C09_14072200122]	GPL15207	Human Colon Tissue Biopsy_Lesional	total RNA	21	Male	BWH10018874	8874F2	Brigham and Womens	Ulcerative Colitis	Nugen Ovation V2	Lesional	Intestine;Large
GSM2869360	Colon biopsy from UC [3C10_14072200121]	GPL15207	Human Colon Tissue Biopsy_Lesional	total RNA	21	Male	BWH10018874	8874F1	Brigham and Womens	Ulcerative Colitis	Nugen Ovation V2	Lesional	Intestine;Large
GSM2869361	Colon biopsy from UC [3D06_14072200119]	GPL15207	Human Colon Tissue Biopsy_Lesional	total RNA	21	Male	BWH10018874	8874 E1	Brigham and Womens	Ulcerative Colitis	Nugen Ovation V2	Lesional	Intestine;Large
GSM2869362	Colon biopsy from UC [3D08_14072200112]	GPL15207	Human Colon Tissue Biopsy_Lesional	total RNA	52	Female	BWH10018855	8855B2	Brigham and Womens	Ulcerative Colitis	Nugen Ovation V2	Lesional	Intestine;Colon;Descending
GSM2869363	Colon biopsy from UC [3D09_14072200111]	GPL15207	Human Colon Tissue Biopsy_Lesional	total RNA	52	Female	BWH10018855	8855A2	Brigham and Womens	Ulcerative Colitis	Nugen Ovation V2	Lesional	Intestine;Colon;Descending
GSM2869364	Colon biopsy from UC [3E03_14072200123]	GPL15207	Human Colon Tissue Biopsy_Lesional	total RNA	29	Female	BWH10018878	8878 E1	Brigham and Womens	Ulcerative Colitis	Nugen Ovation V2	Lesional	Intestine;Colon;Transverse
GSM2869365	Colon biopsy from UC [3F03_14072200130]	GPL15207	Human Colon Tissue Biopsy_Lesional	total RNA	27	Female	BWH10018881	8881 E1	Brigham and Womens	Ulcerative Colitis	Nugen Ovation V2	Lesional	Intestine;Colon;Sigmoid
GSM2869366	Colon biopsy from UC [3F05_14072200120]	GPL15207	Human Colon Tissue Biopsy_Lesional	total RNA	21	Male	BWH10018874	8874 E2	Brigham and Womens	Ulcerative Colitis	Nugen Ovation V2	Lesional	Intestine;Large
GSM2869367	Colon biopsy from UC [3F08_14072200128]	GPL15207	Human Colon Tissue Biopsy_Lesional	total RNA	45	Male	BWH10018879	8879 E1	Brigham and Womens	Ulcerative Colitis	Nugen Ovation V2	Lesional	Intestine;Colon;Sigmoid
GSM2869368	Colon biopsy from UC [3G09_14072200124]	GPL15207	Human Colon Tissue Biopsy_Lesional	total RNA	29	Female	BWH10018878	8878 E2	Brigham and Womens	Ulcerative Colitis	Nugen Ovation V2	Lesional	Intestine;Colon;Transverse
GSM2869391	Colon biopsy from UC [1B08_14072200011]	GPL15207	Human Colon Tissue Biopsy_Lesional	total RNA	18	Male	BCH-157	157+3	Children's Hospital Boston - Snapper	Ulcerative Colitis	Nugen Ovation V2	Lesional	Intestine;Colon;Transverse
GSM2869392	Colon biopsy from UC [1C05_14072200015]	GPL15207	Human Colon Tissue Biopsy_Lesional	total RNA	19	Female	BCH-1214	1214+1	Children's Hospital Boston - Snapper	Ulcerative Colitis	Nugen Ovation V2	Lesional	Intestine;Colon;Sigmoid
GSM2869393	Colon biopsy from UC [1C08_14072200018]	GPL15207	Human Colon Tissue Biopsy_Lesional	total RNA	18	Male	BCH-157	157+2	Children's Hospital Boston - Snapper	Ulcerative Colitis	Nugen Ovation V2	Lesional	Intestine;Colon;Ascending
GSM2869394	Colon biopsy from UC [1D03_14072200020]	GPL15207	Human Colon Tissue Biopsy_Lesional	total RNA	17	Male	BCH-1077	1077+6	Children's Hospital Boston - Snapper	Ulcerative Colitis	Nugen Ovation V2	Lesional	Intestine;Colon;Sigmoid
GSM2869395	Colon biopsy from UC [1E02_14072200026]	GPL15207	Human Colon Tissue Biopsy_Lesional	total RNA	20	Male	BCH-1192	1192+2	Children's Hospital Boston - Snapper	Ulcerative Colitis	Nugen Ovation V2	Lesional	Intestine;Rectum
GSM2869396	Colon biopsy from UC [1E04_14072200028]	GPL15207	Human Colon Tissue Biopsy_Lesional	total RNA	20	Male	BCH-1192	1192+5	Children's Hospital Boston - Snapper	Ulcerative Colitis	Nugen Ovation V2	Lesional	Intestine;Rectum
GSM2869397	Colon biopsy from UC [1F05_14072200036]	GPL15207	Human Colon Tissue Biopsy_Lesional	total RNA	19	Female	BCH-1214	1214+3	Children's Hospital Boston - Snapper	Ulcerative Colitis	Nugen Ovation V2	Lesional	Intestine;Colon;Sigmoid
GSM2869398	Colon biopsy from UC [1G08_14072200046]	GPL15207	Human Colon Tissue Biopsy_Lesional	total RNA	20	Male	BCH-1192	1192+1	Children's Hospital Boston - Snapper	Ulcerative Colitis	Nugen Ovation V2	Lesional	Intestine;Rectum
GSM2869399	Colon biopsy from UC [2B07_14072200049]	GPL15207	Human Colon Tissue Biopsy_Lesional	total RNA	20	Male	BCH-1192	1192+6	Children's Hospital Boston - Snapper	Ulcerative Colitis	Nugen Ovation V2	Lesional	Intestine;Rectum
GSM2869400	Colon biopsy from UC [2B08_14072200050]	GPL15207	Human Colon Tissue Biopsy_Lesional	total RNA	20	Male	BCH-1192	1192+3	Children's Hospital Boston - Snapper	Ulcerative Colitis	Nugen Ovation V2	Lesional	Intestine;Rectum
GSM2869401	Colon biopsy from UC [2B10_14072200052]	GPL15207	Human Colon Tissue Biopsy_Lesional	total RNA	18	Male	BCH-157	157+6	Children's Hospital Boston - Snapper	Ulcerative Colitis	Nugen Ovation V2	Lesional	Intestine;Colon;Descending
GSM2869402	Colon biopsy from UC [2C10_14072200059]	GPL15207	Human Colon Tissue Biopsy_Lesional	total RNA	13	Female	BCH-877	877+2	Children's Hospital Boston - Snapper	Ulcerative Colitis	Nugen Ovation V2	Lesional	Intestine;Rectum
GSM2869403	Colon biopsy from UC [2C11_14072200060]	GPL15207	Human Colon Tissue Biopsy_Lesional	total RNA	20	Female	BCH-1120	1120+6	Children's Hospital Boston - Snapper	Ulcerative Colitis	Nugen Ovation V2	Lesional	Intestine;Cecum
GSM2869404	Colon biopsy from UC [2D05_14072200061]	GPL15207	Human Colon Tissue Biopsy_Lesional	total RNA	13	Female	BCH-877	877+5	Children's Hospital Boston - Snapper	Ulcerative Colitis	Nugen Ovation V2	Lesional	Intestine;Colon;Sigmoid
GSM2869405	Colon biopsy from UC [2D07_14072200063]	GPL15207	Human Colon Tissue Biopsy_Lesional	total RNA	19	Female	BCH-1214	1214+5	Children's Hospital Boston - Snapper	Ulcerative Colitis	Nugen Ovation V2	Lesional	Intestine;Colon;Sigmoid
GSM2869406	Colon biopsy from UC [2D10_14072200066]	GPL15207	Human Colon Tissue Biopsy_Lesional	total RNA	18	Male	BCH-157	157+5	Children's Hospital Boston - Snapper	Ulcerative Colitis	Nugen Ovation V2	Lesional	Intestine;Colon;Descending
GSM2869407	Colon biopsy from UC [2D11_14072200067]	GPL15207	Human Colon Tissue Biopsy_Lesional	total RNA	17	Male	BCH-1057	1057+3	Children's Hospital Boston - Snapper	Ulcerative Colitis	Nugen Ovation V2	Lesional	Intestine;Rectum
GSM2869408	Colon biopsy from UC [2E05_14072200068]	GPL15207	Human Colon Tissue Biopsy_Lesional	total RNA	17	Male	BCH-1077	1077+2	Children's Hospital Boston - Snapper	Ulcerative Colitis	Nugen Ovation V2	Lesional	Intestine;Colon;Sigmoid
GSM2869409	Colon biopsy from UC [2E08_14072200071]	GPL15207	Human Colon Tissue Biopsy_Lesional	total RNA	20	Female	BCH-1120	1120+3	Children's Hospital Boston - Snapper	Ulcerative Colitis	Nugen Ovation V2	Lesional	Intestine;Cecum
GSM2869410	Colon biopsy from UC [2E11_14072200074]	GPL15207	Human Colon Tissue Biopsy_Lesional	total RNA	17	Male	BCH-1057	1057+5	Children's Hospital Boston - Snapper	Ulcerative Colitis	Nugen Ovation V2	Lesional	Intestine;Rectum
GSM2869411	Colon biopsy from UC [2F05_14072200075]	GPL15207	Human Colon Tissue Biopsy_Lesional	total RNA	18	Male	BCH-157	157+1	Children's Hospital Boston - Snapper	Ulcerative Colitis	Nugen Ovation V2	Lesional	Intestine;Colon;Ascending
GSM2869412	Colon biopsy from UC [2F07_14072200077]	GPL15207	Human Colon Tissue Biopsy_Lesional	total RNA	17	Male	BCH-1057	1057+4	Children's Hospital Boston - Snapper	Ulcerative Colitis	Nugen Ovation V2	Lesional	Intestine;Rectum
GSM2869413	Colon biopsy from UC [2F11_14072200081]	GPL15207	Human Colon Tissue Biopsy_Lesional	total RNA	13	Female	BCH-877	877+1	Children's Hospital Boston - Snapper	Ulcerative Colitis	Nugen Ovation V2	Lesional	Intestine;Rectum
GSM2869414	Colon biopsy from UC [2G05_14072200082]	GPL15207	Human Colon Tissue Biopsy_Lesional	total RNA	17	Male	BCH-1077	1077+1	Children's Hospital Boston - Snapper	Ulcerative Colitis	Nugen Ovation V2	Lesional	Intestine;Colon;Sigmoid
GSM2869415	Colon biopsy from UC [2G06_14072200083]	GPL15207	Human Colon Tissue Biopsy_Lesional	total RNA	20	Female	BCH-1120	1120+4	Children's Hospital Boston - Snapper	Ulcerative Colitis	Nugen Ovation V2	Lesional	Intestine;Cecum
GSM2869416	Colon biopsy from UC [2G10_14072200087]	GPL15207	Human Colon Tissue Biopsy_Lesional	total RNA	13	Female	BCH-877	877+3	Children's Hospital Boston - Snapper	Ulcerative Colitis	Nugen Ovation V2	Lesional	Intestine;Rectum
GSM2869417	Colon biopsy from UC [3B03_14072200101]	GPL15207	Human Colon Tissue Biopsy_Lesional	total RNA	17	Male	BCH-1057	1057+6	Children's Hospital Boston - Snapper	Ulcerative Colitis	Nugen Ovation V2	Lesional	Intestine;Rectum
GSM2869418	Colon biopsy from UC [3B05_14072200090]	GPL15207	Human Colon Tissue Biopsy_Lesional	total RNA	20	Female	BCH-1120	1120+2	Children's Hospital Boston - Snapper	Ulcerative Colitis	Nugen Ovation V2	Lesional	Intestine;Cecum
GSM2869419	Colon biopsy from UC [3B08_14072200105]	GPL15207	Human Colon Tissue Biopsy_Lesional	total RNA	17	Male	BCH-1077	1077+3	Children's Hospital Boston - Snapper	Ulcerative Colitis	Nugen Ovation V2	Lesional	Intestine;Colon;Sigmoid
GSM2869420	Colon biopsy from UC [3B10_14072200102]	GPL15207	Human Colon Tissue Biopsy_Lesional	total RNA	20	Male	BCH-1192	1192+4	Children's Hospital Boston - Snapper	Ulcerative Colitis	Nugen Ovation V2	Lesional	Intestine;Rectum
GSM2869421	Colon biopsy from UC [3C03_14072200094]	GPL15207	Human Colon Tissue Biopsy_Lesional	total RNA	18	Male	BCH-157	157+4	Children's Hospital Boston - Snapper	Ulcerative Colitis	Nugen Ovation V2	Lesional	Intestine;Colon;Transverse
GSM2869422	Colon biopsy from UC [3C07_14072200096]	GPL15207	Human Colon Tissue Biopsy_Lesional	total RNA	13	Female	BCH-877	877+6	Children's Hospital Boston - Snapper	Ulcerative Colitis	Nugen Ovation V2	Lesional	Intestine;Colon;Sigmoid
GSM2869423	Colon biopsy from UC [3D04_14072200099]	GPL15207	Human Colon Tissue Biopsy_Lesional	total RNA	17	Male	BCH-1057	1057+1	Children's Hospital Boston - Snapper	Ulcerative Colitis	Nugen Ovation V2	Lesional	Intestine;Rectum
GSM2869424	Colon biopsy from UC [3D05_14072200106]	GPL15207	Human Colon Tissue Biopsy_Lesional	total RNA	17	Male	BCH-1077	1077+4	Children's Hospital Boston - Snapper	Ulcerative Colitis	Nugen Ovation V2	Lesional	Intestine;Colon;Sigmoid
GSM2869425	Colon biopsy from UC [3D07_14072200110]	GPL15207	Human Colon Tissue Biopsy_Lesional	total RNA	19	Female	BCH-1214	1214+6	Children's Hospital Boston - Snapper	Ulcerative Colitis	Nugen Ovation V2	Lesional	Intestine;Colon;Sigmoid
GSM2869426	Colon biopsy from UC [3E07_14072200095]	GPL15207	Human Colon Tissue Biopsy_Lesional	total RNA	13	Female	BCH-877	877+4	Children's Hospital Boston - Snapper	Ulcerative Colitis	Nugen Ovation V2	Lesional	Intestine;Rectum
GSM2869427	Colon biopsy from UC [3E08_14072200107]	GPL15207	Human Colon Tissue Biopsy_Lesional	total RNA	17	Male	BCH-1077	1077+5	Children's Hospital Boston - Snapper	Ulcerative Colitis	Nugen Ovation V2	Lesional	Intestine;Colon;Sigmoid
GSM2869428	Colon biopsy from UC [3E09_14072200091]	GPL15207	Human Colon Tissue Biopsy_Lesional	total RNA	20	Female	BCH-1120	1120+5	Children's Hospital Boston - Snapper	Ulcerative Colitis	Nugen Ovation V2	Lesional	Intestine;Cecum
GSM2869429	Colon biopsy from UC [3G03_14072200089]	GPL15207	Human Colon Tissue Biopsy_Lesional	total RNA	20	Female	BCH-1120	1120+1	Children's Hospital Boston - Snapper	Ulcerative Colitis	Nugen Ovation V2	Lesional	Intestine;Cecum
GSM2869430	Colon biopsy from UC [3G06_14072200109]	GPL15207	Human Colon Tissue Biopsy_Lesional	total RNA	19	Female	BCH-1214	1214+4	Children's Hospital Boston - Snapper	Ulcerative Colitis	Nugen Ovation V2	Lesional	Intestine;Colon;Sigmoid
GSM2869431	Colon biopsy from UC [3G08_14072200100]	GPL15207	Human Colon Tissue Biopsy_Lesional	total RNA	17	Male	BCH-1057	1057+2	Children's Hospital Boston - Snapper	Ulcerative Colitis	Nugen Ovation V2	Lesional	Intestine;Rectum

## Sheet: GSE59071
accession	title	platform	source	molecule	disease activity	tissue	disease
GSM1426079	control_colon_76	GPL6244	Biopsy from normal colonic mucosa of control individual	total RNA	normal	colon	control
GSM1426080	control_colon_77	GPL6244	Biopsy from normal colonic mucosa of control individual	total RNA	normal	colon	control
GSM1426081	control_colon_78	GPL6244	Biopsy from normal colonic mucosa of control individual	total RNA	normal	colon	control
GSM1426082	control_colon_79	GPL6244	Biopsy from normal colonic mucosa of control individual	total RNA	normal	colon	control
GSM1426083	control_colon_80	GPL6244	Biopsy from normal colonic mucosa of control individual	total RNA	normal	colon	control
GSM1426084	control_colon_81	GPL6244	Biopsy from normal colonic mucosa of control individual	total RNA	normal	colon	control
GSM1426085	control_colon_82	GPL6244	Biopsy from normal colonic mucosa of control individual	total RNA	normal	colon	control
GSM1426086	control_colon_83	GPL6244	Biopsy from normal colonic mucosa of control individual	total RNA	normal	colon	control
GSM1426087	control_colon_84	GPL6244	Biopsy from normal colonic mucosa of control individual	total RNA	normal	colon	control
GSM1426088	control_colon_85	GPL6244	Biopsy from normal colonic mucosa of control individual	total RNA	normal	colon	control
GSM1426089	control_colon_86	GPL6244	Biopsy from normal colonic mucosa of control individual	total RNA	normal	colon	control
GSM1426090	UC_colon_active_105	GPL6244	Biopsy from inflamed colonic mucosa of active UC patient	total RNA	active	colon	ulcerative colitis
GSM1426091	UC_colon_active_106	GPL6244	Biopsy from inflamed colonic mucosa of active UC patient	total RNA	active	colon	ulcerative colitis
GSM1426092	UC_colon_active_107	GPL6244	Biopsy from inflamed colonic mucosa of active UC patient	total RNA	active	colon	ulcerative colitis
GSM1426093	UC_colon_active_108	GPL6244	Biopsy from inflamed colonic mucosa of active UC patient	total RNA	active	colon	ulcerative colitis
GSM1426094	UC_colon_active_109	GPL6244	Biopsy from inflamed colonic mucosa of active UC patient	total RNA	active	colon	ulcerative colitis
GSM1426095	UC_colon_active_110	GPL6244	Biopsy from inflamed colonic mucosa of active UC patient	total RNA	active	colon	ulcerative colitis
GSM1426096	UC_colon_active_111	GPL6244	Biopsy from inflamed colonic mucosa of active UC patient	total RNA	active	colon	ulcerative colitis
GSM1426097	UC_colon_active_112	GPL6244	Biopsy from inflamed colonic mucosa of active UC patient	total RNA	active	colon	ulcerative colitis
GSM1426098	UC_colon_active_113	GPL6244	Biopsy from inflamed colonic mucosa of active UC patient	total RNA	active	colon	ulcerative colitis
GSM1426099	UC_colon_active_114	GPL6244	Biopsy from inflamed colonic mucosa of active UC patient	total RNA	active	colon	ulcerative colitis
GSM1426100	UC_colon_active_115	GPL6244	Biopsy from inflamed colonic mucosa of active UC patient	total RNA	active	colon	ulcerative colitis
GSM1426101	UC_colon_active_116	GPL6244	Biopsy from inflamed colonic mucosa of active UC patient	total RNA	active	colon	ulcerative colitis
GSM1426102	UC_colon_active_117	GPL6244	Biopsy from inflamed colonic mucosa of active UC patient	total RNA	active	colon	ulcerative colitis
GSM1426103	UC_colon_active_118	GPL6244	Biopsy from inflamed colonic mucosa of active UC patient	total RNA	active	colon	ulcerative colitis
GSM1426104	UC_colon_active_119	GPL6244	Biopsy from inflamed colonic mucosa of active UC patient	total RNA	active	colon	ulcerative colitis
GSM1426105	UC_colon_active_120	GPL6244	Biopsy from inflamed colonic mucosa of active UC patient	total RNA	active	colon	ulcerative colitis
GSM1426106	UC_colon_active_121	GPL6244	Biopsy from inflamed colonic mucosa of active UC patient	total RNA	active	colon	ulcerative colitis
GSM1426107	UC_colon_active_122	GPL6244	Biopsy from inflamed colonic mucosa of active UC patient	total RNA	active	colon	ulcerative colitis
GSM1426108	UC_colon_active_123	GPL6244	Biopsy from inflamed colonic mucosa of active UC patient	total RNA	active	colon	ulcerative colitis
GSM1426109	UC_colon_active_124	GPL6244	Biopsy from inflamed colonic mucosa of active UC patient	total RNA	active	colon	ulcerative colitis
GSM1426110	UC_colon_active_125	GPL6244	Biopsy from inflamed colonic mucosa of active UC patient	total RNA	active	colon	ulcerative colitis
GSM1426111	UC_colon_active_126	GPL6244	Biopsy from inflamed colonic mucosa of active UC patient	total RNA	active	colon	ulcerative colitis
GSM1426112	UC_colon_active_127	GPL6244	Biopsy from inflamed colonic mucosa of active UC patient	total RNA	active	colon	ulcerative colitis
GSM1426113	UC_colon_active_128	GPL6244	Biopsy from inflamed colonic mucosa of active UC patient	total RNA	active	colon	ulcerative colitis
GSM1426114	UC_colon_active_129	GPL6244	Biopsy from inflamed colonic mucosa of active UC patient	total RNA	active	colon	ulcerative colitis
GSM1426115	UC_colon_active_130	GPL6244	Biopsy from inflamed colonic mucosa of active UC patient	total RNA	active	colon	ulcerative colitis
GSM1426116	UC_colon_active_131	GPL6244	Biopsy from inflamed colonic mucosa of active UC patient	total RNA	active	colon	ulcerative colitis
GSM1426117	UC_colon_active_132	GPL6244	Biopsy from inflamed colonic mucosa of active UC patient	total RNA	active	colon	ulcerative colitis
GSM1426118	UC_colon_active_133	GPL6244	Biopsy from inflamed colonic mucosa of active UC patient	total RNA	active	colon	ulcerative colitis
GSM1426119	UC_colon_active_134	GPL6244	Biopsy from inflamed colonic mucosa of active UC patient	total RNA	active	colon	ulcerative colitis
GSM1426120	UC_colon_active_135	GPL6244	Biopsy from inflamed colonic mucosa of active UC patient	total RNA	active	colon	ulcerative colitis
GSM1426121	UC_colon_active_136	GPL6244	Biopsy from inflamed colonic mucosa of active UC patient	total RNA	active	colon	ulcerative colitis
GSM1426122	UC_colon_active_137	GPL6244	Biopsy from inflamed colonic mucosa of active UC patient	total RNA	active	colon	ulcerative colitis
GSM1426123	UC_colon_active_138	GPL6244	Biopsy from inflamed colonic mucosa of active UC patient	total RNA	active	colon	ulcerative colitis
GSM1426124	UC_colon_active_139	GPL6244	Biopsy from inflamed colonic mucosa of active UC patient	total RNA	active	colon	ulcerative colitis
GSM1426125	UC_colon_active_140	GPL6244	Biopsy from inflamed colonic mucosa of active UC patient	total RNA	active	colon	ulcerative colitis
GSM1426126	UC_colon_active_141	GPL6244	Biopsy from inflamed colonic mucosa of active UC patient	total RNA	active	colon	ulcerative colitis
GSM1426127	UC_colon_active_142	GPL6244	Biopsy from inflamed colonic mucosa of active UC patient	total RNA	active	colon	ulcerative colitis
GSM1426128	UC_colon_active_143	GPL6244	Biopsy from inflamed colonic mucosa of active UC patient	total RNA	active	colon	ulcerative colitis
GSM1426129	UC_colon_active_144	GPL6244	Biopsy from inflamed colonic mucosa of active UC patient	total RNA	active	colon	ulcerative colitis
GSM1426130	UC_colon_active_145	GPL6244	Biopsy from inflamed colonic mucosa of active UC patient	total RNA	active	colon	ulcerative colitis
GSM1426131	UC_colon_active_146	GPL6244	Biopsy from inflamed colonic mucosa of active UC patient	total RNA	active	colon	ulcerative colitis
GSM1426132	UC_colon_active_147	GPL6244	Biopsy from inflamed colonic mucosa of active UC patient	total RNA	active	colon	ulcerative colitis
GSM1426133	UC_colon_active_148	GPL6244	Biopsy from inflamed colonic mucosa of active UC patient	total RNA	active	colon	ulcerative colitis
GSM1426134	UC_colon_active_149	GPL6244	Biopsy from inflamed colonic mucosa of active UC patient	total RNA	active	colon	ulcerative colitis
GSM1426135	UC_colon_active_150	GPL6244	Biopsy from inflamed colonic mucosa of active UC patient	total RNA	active	colon	ulcerative colitis
GSM1426136	UC_colon_active_151	GPL6244	Biopsy from inflamed colonic mucosa of active UC patient	total RNA	active	colon	ulcerative colitis
GSM1426137	UC_colon_active_152	GPL6244	Biopsy from inflamed colonic mucosa of active UC patient	total RNA	active	colon	ulcerative colitis
GSM1426138	UC_colon_active_153	GPL6244	Biopsy from inflamed colonic mucosa of active UC patient	total RNA	active	colon	ulcerative colitis
GSM1426139	UC_colon_active_154	GPL6244	Biopsy from inflamed colonic mucosa of active UC patient	total RNA	active	colon	ulcerative colitis
GSM1426140	UC_colon_active_155	GPL6244	Biopsy from inflamed colonic mucosa of active UC patient	total RNA	active	colon	ulcerative colitis
GSM1426141	UC_colon_active_156	GPL6244	Biopsy from inflamed colonic mucosa of active UC patient	total RNA	active	colon	ulcerative colitis
GSM1426142	UC_colon_active_157	GPL6244	Biopsy from inflamed colonic mucosa of active UC patient	total RNA	active	colon	ulcerative colitis
GSM1426143	UC_colon_active_158	GPL6244	Biopsy from inflamed colonic mucosa of active UC patient	total RNA	active	colon	ulcerative colitis
GSM1426144	UC_colon_active_159	GPL6244	Biopsy from inflamed colonic mucosa of active UC patient	total RNA	active	colon	ulcerative colitis
GSM1426145	UC_colon_active_160	GPL6244	Biopsy from inflamed colonic mucosa of active UC patient	total RNA	active	colon	ulcerative colitis
GSM1426146	UC_colon_active_161	GPL6244	Biopsy from inflamed colonic mucosa of active UC patient	total RNA	active	colon	ulcerative colitis
GSM1426147	UC_colon_active_162	GPL6244	Biopsy from inflamed colonic mucosa of active UC patient	total RNA	active	colon	ulcerative colitis
GSM1426148	UC_colon_active_163	GPL6244	Biopsy from inflamed colonic mucosa of active UC patient	total RNA	active	colon	ulcerative colitis
GSM1426149	UC_colon_active_164	GPL6244	Biopsy from inflamed colonic mucosa of active UC patient	total RNA	active	colon	ulcerative colitis
GSM1426150	UC_colon_active_165	GPL6244	Biopsy from inflamed colonic mucosa of active UC patient	total RNA	active	colon	ulcerative colitis
GSM1426151	UC_colon_active_166	GPL6244	Biopsy from inflamed colonic mucosa of active UC patient	total RNA	active	colon	ulcerative colitis
GSM1426152	UC_colon_active_167	GPL6244	Biopsy from inflamed colonic mucosa of active UC patient	total RNA	active	colon	ulcerative colitis
GSM1426153	UC_colon_active_168	GPL6244	Biopsy from inflamed colonic mucosa of active UC patient	total RNA	active	colon	ulcerative colitis
GSM1426154	UC_colon_active_169	GPL6244	Biopsy from inflamed colonic mucosa of active UC patient	total RNA	active	colon	ulcerative colitis
GSM1426155	UC_colon_active_170	GPL6244	Biopsy from inflamed colonic mucosa of active UC patient	total RNA	active	colon	ulcerative colitis
GSM1426156	UC_colon_active_171	GPL6244	Biopsy from inflamed colonic mucosa of active UC patient	total RNA	active	colon	ulcerative colitis
GSM1426157	UC_colon_active_172	GPL6244	Biopsy from inflamed colonic mucosa of active UC patient	total RNA	active	colon	ulcerative colitis
GSM1426158	UC_colon_active_173	GPL6244	Biopsy from inflamed colonic mucosa of active UC patient	total RNA	active	colon	ulcerative colitis
GSM1426159	UC_colon_active_174	GPL6244	Biopsy from inflamed colonic mucosa of active UC patient	total RNA	active	colon	ulcerative colitis
GSM1426160	UC_colon_active_175	GPL6244	Biopsy from inflamed colonic mucosa of active UC patient	total RNA	active	colon	ulcerative colitis
GSM1426161	UC_colon_active_176	GPL6244	Biopsy from inflamed colonic mucosa of active UC patient	total RNA	active	colon	ulcerative colitis
GSM1426162	UC_colon_active_177	GPL6244	Biopsy from inflamed colonic mucosa of active UC patient	total RNA	active	colon	ulcerative colitis
GSM1426163	UC_colon_active_178	GPL6244	Biopsy from inflamed colonic mucosa of active UC patient	total RNA	active	colon	ulcerative colitis
GSM1426164	UC_colon_inactive_179	GPL6244	Biopsy from uninflamed colonic mucosa of inactive UC patient	total RNA	inactive	colon	ulcerative colitis
GSM1426165	UC_colon_inactive_180	GPL6244	Biopsy from uninflamed colonic mucosa of inactive UC patient	total RNA	inactive	colon	ulcerative colitis
GSM1426166	UC_colon_inactive_181	GPL6244	Biopsy from uninflamed colonic mucosa of inactive UC patient	total RNA	inactive	colon	ulcerative colitis
GSM1426167	UC_colon_inactive_182	GPL6244	Biopsy from uninflamed colonic mucosa of inactive UC patient	total RNA	inactive	colon	ulcerative colitis
GSM1426168	UC_colon_inactive_183	GPL6244	Biopsy from uninflamed colonic mucosa of inactive UC patient	total RNA	inactive	colon	ulcerative colitis
GSM1426169	UC_colon_inactive_184	GPL6244	Biopsy from uninflamed colonic mucosa of inactive UC patient	total RNA	inactive	colon	ulcerative colitis
GSM1426170	UC_colon_inactive_185	GPL6244	Biopsy from uninflamed colonic mucosa of inactive UC patient	total RNA	inactive	colon	ulcerative colitis
GSM1426171	UC_colon_inactive_186	GPL6244	Biopsy from uninflamed colonic mucosa of inactive UC patient	total RNA	inactive	colon	ulcerative colitis
GSM1426172	UC_colon_inactive_187	GPL6244	Biopsy from uninflamed colonic mucosa of inactive UC patient	total RNA	inactive	colon	ulcerative colitis
GSM1426173	UC_colon_inactive_188	GPL6244	Biopsy from uninflamed colonic mucosa of inactive UC patient	total RNA	inactive	colon	ulcerative colitis
GSM1426174	UC_colon_inactive_189	GPL6244	Biopsy from uninflamed colonic mucosa of inactive UC patient	total RNA	inactive	colon	ulcerative colitis
GSM1426175	UC_colon_inactive_190	GPL6244	Biopsy from uninflamed colonic mucosa of inactive UC patient	total RNA	inactive	colon	ulcerative colitis
GSM1426176	UC_colon_inactive_191	GPL6244	Biopsy from uninflamed colonic mucosa of inactive UC patient	total RNA	inactive	colon	ulcerative colitis
GSM1426177	UC_colon_inactive_192	GPL6244	Biopsy from uninflamed colonic mucosa of inactive UC patient	total RNA	inactive	colon	ulcerative colitis
GSM1426178	UC_colon_inactive_193	GPL6244	Biopsy from uninflamed colonic mucosa of inactive UC patient	total RNA	inactive	colon	ulcerative colitis
GSM1426179	UC_colon_inactive_194	GPL6244	Biopsy from uninflamed colonic mucosa of inactive UC patient	total RNA	inactive	colon	ulcerative colitis
GSM1426180	UC_colon_inactive_195	GPL6244	Biopsy from uninflamed colonic mucosa of inactive UC patient	total RNA	inactive	colon	ulcerative colitis
GSM1426181	UC_colon_inactive_196	GPL6244	Biopsy from uninflamed colonic mucosa of inactive UC patient	total RNA	inactive	colon	ulcerative colitis
GSM1426182	UC_colon_inactive_197	GPL6244	Biopsy from uninflamed colonic mucosa of inactive UC patient	total RNA	inactive	colon	ulcerative colitis
GSM1426183	UC_colon_inactive_198	GPL6244	Biopsy from uninflamed colonic mucosa of inactive UC patient	total RNA	inactive	colon	ulcerative colitis
GSM1426184	UC_colon_inactive_199	GPL6244	Biopsy from uninflamed colonic mucosa of inactive UC patient	total RNA	inactive	colon	ulcerative colitis
GSM1426185	UC_colon_inactive_200	GPL6244	Biopsy from uninflamed colonic mucosa of inactive UC patient	total RNA	inactive	colon	ulcerative colitis
GSM1426186	UC_colon_inactive_201	GPL6244	Biopsy from uninflamed colonic mucosa of inactive UC patient	total RNA	inactive	colon	ulcerative colitis

## Sheet: GSE73661
accession	title	platform	type	source	molecule	study individual number	tissue	induction therapy_maintenance therapy	week (w)	mayo endoscopic subscore
GSM1900148	Bp069_Active UC W0_IFX_43	GPL6244		Colonic mucosal biopsy from active UC patient 43 before infliximab (IFX) therapy	total RNA	43	colonic mucosal biopsy	IFX	W0	3
GSM1900149	Bp072_UC NR W4/6_IFX_43	GPL6244		Colonic mucosal biopsy from UC non-responder (NR) 43 week (W) 4-6 after infliximab (IFX) therapy	total RNA	43	colonic mucosal biopsy	IFX	W4_W6	3
GSM1900150	Bp073_Control_2	GPL6244		Colonic mucosal biopsy from control individual 2	total RNA	2	colonic mucosal biopsy	CO	CO	CO
GSM1900151	Bp075_Control_3	GPL6244		Colonic mucosal biopsy from control individual 3	total RNA	3	colonic mucosal biopsy	CO	CO	CO
GSM1900152	Bp076_Control_4	GPL6244		Colonic mucosal biopsy from control individual 2	total RNA	4	colonic mucosal biopsy	CO	CO	CO
GSM1900153	Bp077_Control_7	GPL6244		Colonic mucosal biopsy from control individual 2	total RNA	7	colonic mucosal biopsy	CO	CO	CO
GSM1900154	Bp079_Active UC W0_IFX_5	GPL6244		Colonic mucosal biopsy from active UC patient 5 before infliximab (IFX) therapy	total RNA	5	colonic mucosal biopsy	IFX	W0	3
GSM1900155	Bp080_Active UC W0_IFX_45	GPL6244		Colonic mucosal biopsy from active UC patient 45 before infliximab (IFX) therapy	total RNA	45	colonic mucosal biopsy	IFX	W0	3
GSM1900156	Bp083_UC NR W4/6_IFX_5	GPL6244		Colonic mucosal biopsy from UC non-responder (NR) 5 week (W) 4-6 after infliximab (IFX) therapy	total RNA	5	colonic mucosal biopsy	IFX	W4_W6	3
GSM1900157	Bp084_UC NR W4/6_IFX_45	GPL6244		Colonic mucosal biopsy from UC non-responder (NR) 45 week (W) 4-6 after infliximab (IFX) therapy	total RNA	45	colonic mucosal biopsy	IFX	W4_W6	3
GSM1900158	Bp086_Active UC W0_IFX_57	GPL6244		Colonic mucosal biopsy from active UC patient 57 before infliximab (IFX) therapy	total RNA	57	colonic mucosal biopsy	IFX	W0	3
GSM1900159	Bp089_Control_1	GPL6244		Colonic mucosal biopsy from control individual 1	total RNA	1	colonic mucosal biopsy	CO	CO	CO
GSM1900160	Bp093_UC R W4/6_IFX_57	GPL6244		Colonic mucosal biopsy from UC responder (R) 57 week (W) 4-6 after infliximab (IFX) therapy	total RNA	57	colonic mucosal biopsy	IFX	W4_W6	1
GSM1900161	Bp1014_UC NR W12_vdz4w_35	GPL6244		Colonic mucosal biopsy from UC non-responder (NR) 35 week (W) 12 after vedolizumab (VDZ) therapy	total RNA	35	colonic mucosal biopsy	vdz4w	W12	2
GSM1900162	Bp1021_UC NR W12_vdz4w_75	GPL6244		Colonic mucosal biopsy from UC non-responder (NR) 75 week (W) 12 after vedolizumab (VDZ) therapy	total RNA	75	colonic mucosal biopsy	vdz4w	W12	3
GSM1900163	Bp1024_UC R W12_vdz4w_37	GPL6244		Colonic mucosal biopsy from UC responder (R) 75 week (W) 12 after vedolizumab (VDZ) therapy	total RNA	37	colonic mucosal biopsy	vdz4w	W12	0
GSM1900164	Bp1025_UC R W12_vdz4w_44	GPL6244		Colonic mucosal biopsy from UC responder (R) 44 week (W) 12 after vedolizumab (VDZ) therapy	total RNA	44	colonic mucosal biopsy	vdz4w	W12	1
GSM1900165	Bp1026_UC NR W12_vdz4w_24	GPL6244		Colonic mucosal biopsy from UC non-responder (NR) 78 week (W) 12 after vedolizumab (VDZ) therapy	total RNA	24	colonic mucosal biopsy	vdz4w	W12	3
GSM1900166	Bp1029_UC NR W12_vdz4w_78	GPL6244		Colonic mucosal biopsy from UC non-responder (NR) 32 week (W) 12 after vedolizumab (VDZ) therapy	total RNA	78	colonic mucosal biopsy	vdz4w	W12	2
GSM1900167	Bp1032_UC NR W12_vdz4w_32	GPL6244		Colonic mucosal biopsy from UC non-responder (NR) 51 week (W) 12 after vedolizumab (VDZ) therapy	total RNA	32	colonic mucosal biopsy	vdz4w	W12	3
GSM1900168	Bp1035_UC NR W12_vdz4w_51	GPL6244		Colonic mucosal biopsy from UC non-responder (NR) 70 week (W) 12 after vedolizumab (VDZ) therapy	total RNA	51	colonic mucosal biopsy	vdz4w	W12	2
GSM1900169	Bp1036_UC NR W12_vdz4w_70	GPL6244		Colonic mucosal biopsy from UC non-responder (NR) 56 week (W) 12 after vedolizumab (VDZ) therapy	total RNA	70	colonic mucosal biopsy	vdz4w	W12	3
GSM1900170	Bp1038_UC R W12_vdz4w_56	GPL6244		Colonic mucosal biopsy from UC responder (R) 56 week (W) 12 after vedolizumab (VDZ) therapy	total RNA	56	colonic mucosal biopsy	vdz4w	W12	0
GSM1900171	Bp1040_UC NR W12_vdz4w_64	GPL6244		Colonic mucosal biopsy from UC non-responder (NR) 64 week (W) 12 after vedolizumab (VDZ) therapy	total RNA	64	colonic mucosal biopsy	vdz4w	W12	3
GSM1900172	Bp106_Active UC W0_IFX_33	GPL6244		Colonic mucosal biopsy from active UC patient 33 before infliximab (IFX) therapy	total RNA	33	colonic mucosal biopsy	IFX	W0	3
GSM1900173	Bp1060_UC NR W12_vdz4w_71	GPL6244		Colonic mucosal biopsy from UC non-responder (NR) 71 week (W) 12 after vedolizumab (VDZ) therapy	total RNA	71	colonic mucosal biopsy	vdz4w	W12	3
GSM1900174	Bp1075_UC NR W12_vdz4w_26	GPL6244		Colonic mucosal biopsy from UC non-responder (NR) 26 week (W) 12 after vedolizumab (VDZ) therapy	total RNA	26	colonic mucosal biopsy	vdz4w	W12	3
GSM1900175	Bp109_Active UC W0_IFX_10	GPL6244		Colonic mucosal biopsy from active UC patient 10 before infliximab (IFX) therapy	total RNA	10	colonic mucosal biopsy	IFX	W0	3
GSM1900176	Bp110_Active UC W0_IFX_19	GPL6244		Colonic mucosal biopsy from active UC patient 19 before infliximab (IFX) therapy	total RNA	19	colonic mucosal biopsy	IFX	W0	3
GSM1900177	Bp112_UC R W4/6_IFX_33	GPL6244		Colonic mucosal biopsy from UC responder (R) 33 week (W) 4-6 after infliximab (IFX) therapy	total RNA	33	colonic mucosal biopsy	IFX	W4_W6	1
GSM1900178	Bp113_UC NR W4/6_IFX_10	GPL6244		Colonic mucosal biopsy from UC non-responder (NR) 10 week (W) 4-6 after infliximab (IFX) therapy	total RNA	10	colonic mucosal biopsy	IFX	W4_W6	3
GSM1900179	Bp114_UC NR W4/6_IFX_19	GPL6244		Colonic mucosal biopsy from UC non-responder (NR) 19 week (W) 4-6 after infliximab (IFX) therapy	total RNA	19	colonic mucosal biopsy	IFX	W4_W6	2
GSM1900180	Bp115_Active UC W0_IFX_65	GPL6244		Colonic mucosal biopsy from active UC patient 65 before infliximab (IFX) therapy	total RNA	65	colonic mucosal biopsy	IFX	W0	3
GSM1900181	Bp116_Active UC W0_IFX_53	GPL6244		Colonic mucosal biopsy from active UC patient 53 before infliximab (IFX) therapy	total RNA	53	colonic mucosal biopsy	IFX	W0	2
GSM1900182	Bp119_UC R W4/6_IFX_65	GPL6244		Colonic mucosal biopsy from UC responder (R) 65 week (W) 4-6 after infliximab (IFX) therapy	total RNA	65	colonic mucosal biopsy	IFX	W4_W6	1
GSM1900183	Bp121_UC NR W4/6_IFX_53	GPL6244		Colonic mucosal biopsy from UC non-responder (NR) 53 week (W) 4-6 after infliximab (IFX) therapy	total RNA	53	colonic mucosal biopsy	IFX	W4_W6	2
GSM1900184	Bp127_Active UC W0_IFX_67	GPL6244		Colonic mucosal biopsy from active UC patient 67 before infliximab (IFX) therapy	total RNA	67	colonic mucosal biopsy	IFX	W0	2
GSM1900185	Bp128_Active UC W0_IFX_36	GPL6244		Colonic mucosal biopsy from active UC patient 36 before infliximab (IFX) therapy	total RNA	36	colonic mucosal biopsy	IFX	W0	3
GSM1900186	Bp131_Active UC W0_IFX_60	GPL6244		Colonic mucosal biopsy from active UC patient 60 before infliximab (IFX) therapy	total RNA	60	colonic mucosal biopsy	IFX	W0	2
GSM1900187	Bp133_UC NR W4/6_IFX_67	GPL6244		Colonic mucosal biopsy from UC non-responder (NR) 67 week (W) 4-6 after infliximab (IFX) therapy	total RNA	67	colonic mucosal biopsy	IFX	W4_W6	3
GSM1900188	Bp134_UC NR W4/6_IFX_36	GPL6244		Colonic mucosal biopsy from UC non-responder (NR) 36 week (W) 4-6 after infliximab (IFX) therapy	total RNA	36	colonic mucosal biopsy	IFX	W4_W6	3
GSM1900189	Bp1340_UC NR W52_vdz4w_35	GPL6244		Colonic mucosal biopsy from UC non-responder (NR) 35 week (W) 52 after vedolizumab (VDZ) therapy	total RNA	35	colonic mucosal biopsy	vdz4w	W52	2
GSM1900190	Bp135_UC R W4/6_IFX_60	GPL6244		Colonic mucosal biopsy from UC responder (R) 60 week (W) 4-6 after infliximab (IFX) therapy	total RNA	60	colonic mucosal biopsy	IFX	W4_W6	0
GSM1900191	Bp1356_UC NR W52_vdz4w_24	GPL6244		Colonic mucosal biopsy from UC non-responder (NR) 24 week (W) 52 after vedolizumab (VDZ) therapy	total RNA	24	colonic mucosal biopsy	vdz4w	W52	3
GSM1900192	Bp136_Active UC W0_IFX_66	GPL6244		Colonic mucosal biopsy from active UC patient 66 before infliximab (IFX) therapy	total RNA	66	colonic mucosal biopsy	IFX	W0	3
GSM1900193	Bp140_UC R W4/6_IFX_66	GPL6244		Colonic mucosal biopsy from UC responder (R) 66 week (W) 4-6 after infliximab (IFX) therapy	total RNA	66	colonic mucosal biopsy	IFX	W4_W6	1
GSM1900194	Bp1408_UC R W12_vdz4w_37	GPL6244		Colonic mucosal biopsy from UC responder (R) 37 week (W) 12 after vedolizumab (VDZ) therapy	total RNA	37	colonic mucosal biopsy	vdz4w	W52	0
GSM1900195	Bp141_Active UC W0_IFX_31	GPL6244		Colonic mucosal biopsy from active UC patient 31 before infliximab (IFX) therapy	total RNA	31	colonic mucosal biopsy	IFX	W0	3
GSM1900196	Bp1410_UC NR W52_vdz4w_78	GPL6244		Colonic mucosal biopsy from UC non-responder (NR) 78 week (W) 52 after vedolizumab (VDZ) therapy	total RNA	78	colonic mucosal biopsy	vdz4w	W52	3
GSM1900197	Bp1428_UC R W12_vdz4w_71	GPL6244		Colonic mucosal biopsy from UC responder (R) 71 week (W) 12 after vedolizumab (VDZ) therapy	total RNA	71	colonic mucosal biopsy	vdz4w	W52	0
GSM1900198	Bp1429_UC R W12_vdz4w_26	GPL6244		Colonic mucosal biopsy from UC responder (R) 26 week (W) 12 after vedolizumab (VDZ) therapy	total RNA	26	colonic mucosal biopsy	vdz4w	W52	1
GSM1900199	Bp144_UC NR W4/6_IFX_31	GPL6244		Colonic mucosal biopsy from UC non-responder (NR) 31 week (W) 4-6 after infliximab (IFX) therapy	total RNA	31	colonic mucosal biopsy	IFX	W4_W6	3
GSM1900200	Bp1450_UC NR W52_vdz4w_64	GPL6244		Colonic mucosal biopsy from UC non-responder (NR) 64 week (W) 52 after vedolizumab (VDZ) therapy	total RNA	64	colonic mucosal biopsy	vdz4w	W52	3
GSM1900201	Bp1473_UC R W52_vdz4w_56	GPL6244		Colonic mucosal biopsy from UC responder (R) 56 week (W) 52 after vedolizumab (VDZ) therapy	total RNA	56	colonic mucosal biopsy	vdz4w	W52	1
GSM1900202	Bp148_Active UC W0_IFX_23	GPL6244		Colonic mucosal biopsy from active UC patient 23 before infliximab (IFX) therapy	total RNA	23	colonic mucosal biopsy	IFX	W0	3
GSM1900203	Bp151_UC NR W4/6_IFX_23	GPL6244		Colonic mucosal biopsy from UC non-responder (NR) 23 week (W) 4-6 after infliximab (IFX) therapy	total RNA	23	colonic mucosal biopsy	IFX	W4_W6	3
GSM1900204	Bp154_Active UC W0_IFX_38	GPL6244		Colonic mucosal biopsy from active UC patient 38 before infliximab (IFX) therapy	total RNA	38	colonic mucosal biopsy	IFX	W0	3
GSM1900205	Bp155_UC R W4/6_IFX_38	GPL6244		Colonic mucosal biopsy from UC responder (R) 38 week (W) 4-6 after infliximab (IFX) therapy	total RNA	38	colonic mucosal biopsy	IFX	W4_W6	0
GSM1900206	Bp156_Active UC W0_IFX_9	GPL6244		Colonic mucosal biopsy from active UC patient 9 before infliximab (IFX) therapy	total RNA	9	colonic mucosal biopsy	IFX	W0	3
GSM1900207	Bp159_UC NR W4/6_IFX_9	GPL6244		Colonic mucosal biopsy from UC non-responder (NR) 9 week (W) 4-6 after infliximab (IFX) therapy	total RNA	9	colonic mucosal biopsy	IFX	W4_W6	2
GSM1900208	Bp164_Active UC W0_IFX_11	GPL6244		Colonic mucosal biopsy from active UC patient 11 before infliximab (IFX) therapy	total RNA	11	colonic mucosal biopsy	IFX	W0	3
GSM1900209	Bp167_UC NR W4/6_IFX_11	GPL6244		Colonic mucosal biopsy from UC non-responder (NR) 11 week (W) 4-6 after infliximab (IFX) therapy	total RNA	11	colonic mucosal biopsy	IFX	W4_W6	3
GSM1900210	Bp168_Active UC W0_IFX_46	GPL6244		Colonic mucosal biopsy from active UC patient 46 before infliximab (IFX) therapy	total RNA	46	colonic mucosal biopsy	IFX	W0	3
GSM1900211	Bp170_Control_7	GPL6244		Colonic mucosal biopsy from control individual 7	total RNA	7	colonic mucosal biopsy	CO	CO	CO
GSM1900212	Bp179_UC R W4/6_IFX_46	GPL6244		Colonic mucosal biopsy from UC responder (R) 46 week (W) 4-6 after infliximab (IFX) therapy	total RNA	46	colonic mucosal biopsy	IFX	W4_W6	1
GSM1900213	Bp185_Active UC W0_IFX_72	GPL6244		Colonic mucosal biopsy from active UC patient 72 before infliximab (IFX) therapy	total RNA	72	colonic mucosal biopsy	IFX	W0	2
GSM1900214	Bp190_Active UC W0_IFX_48	GPL6244		Colonic mucosal biopsy from active UC patient 48 before infliximab (IFX) therapy	total RNA	48	colonic mucosal biopsy	IFX	W0	3
GSM1900215	Bp191_Active UC W0_IFX_27	GPL6244		Colonic mucosal biopsy from active UC patient 27 before infliximab (IFX) therapy	total RNA	27	colonic mucosal biopsy	IFX	W0	3
GSM1900216	Bp192_UC R W4/6_IFX_72	GPL6244		Colonic mucosal biopsy from UC responder (R) 72 week (W) 4-6 after infliximab (IFX) therapy	total RNA	72	colonic mucosal biopsy	IFX	W4_W6	0
GSM1900217	Bp197_Active UC W0_IFX_8	GPL6244		Colonic mucosal biopsy from active UC patient 8 before infliximab (IFX) therapy	total RNA	8	colonic mucosal biopsy	IFX	W0	3
GSM1900218	Bp201_UC NR W4/6_IFX_27	GPL6244		Colonic mucosal biopsy from UC non-responder (NR) 27 week (W) 4-6 after infliximab (IFX) therapy	total RNA	27	colonic mucosal biopsy	IFX	W4_W6	3
GSM1900219	Bp204_UC NR W4/6_IFX_48	GPL6244		Colonic mucosal biopsy from UC non-responder (NR) 48 week (W) 4-6 after infliximab (IFX) therapy	total RNA	48	colonic mucosal biopsy	IFX	W4_W6	3
GSM1900220	Bp207_UC NR W4/6_IFX_8	GPL6244		Colonic mucosal biopsy from UC non-responder (NR) 8 week (W) 4-6 after infliximab (IFX) therapy	total RNA	8	colonic mucosal biopsy	IFX	W4_W6	2
GSM1900221	Bp607_Control_21	GPL6244		Colonic mucosal biopsy from control individual 21	total RNA	21	colonic mucosal biopsy	CO	CO	CO
GSM1900222	Bp609_Control_14	GPL6244		Colonic mucosal biopsy from control individual 14	total RNA	14	colonic mucosal biopsy	CO	CO	CO
GSM1900223	Bp610_Control_52	GPL6244		Colonic mucosal biopsy from control individual 52	total RNA	52	colonic mucosal biopsy	CO	CO	CO
GSM1900224	Bp611_Control_25	GPL6244		Colonic mucosal biopsy from control individual 25	total RNA	25	colonic mucosal biopsy	CO	CO	CO
GSM1900225	Bp615_Control_12	GPL6244		Colonic mucosal biopsy from control individual 12	total RNA	12	colonic mucosal biopsy	CO	CO	CO
GSM1900226	Bp616_Control_6	GPL6244		Colonic mucosal biopsy from control individual 6	total RNA	6	colonic mucosal biopsy	CO	CO	CO
GSM1900227	Bp771_Active UC W0_vdz_vdz8w_15	GPL6244		Colonic mucosal biopsy from active UC patient 15 before vedolizumab (VDZ) therapy	total RNA	15	colonic mucosal biopsy	vdz_vdz8w	W0	3
GSM1900228	BP772_UC NR W6_vdz_vdz8w_15	GPL6244		Colonic mucosal biopsy from UC non-responder (NR) 15 week (W) 6 after vedolizumab (VDZ) therapy	total RNA	15	colonic mucosal biopsy	vdz_vdz8w	W6	2
GSM1900229	Bp773_UC R W52_vdz_vdz8w_15	GPL6244		Colonic mucosal biopsy from UC responder (R) 15 week (W) 52 after vedolizumab (VDZ) therapy	total RNA	15	colonic mucosal biopsy	vdz_vdz8w	W52	0
GSM1900230	Bp774_Active UC W0_vdz_vdz4w_20	GPL6244		Colonic mucosal biopsy from active UC patient 20 before vedolizumab (VDZ) therapy	total RNA	20	colonic mucosal biopsy	vdz_vdz4w	W0	3
GSM1900231	Bp775_UC NR W6_vdz_vdz4w_20	GPL6244		Colonic mucosal biopsy from UC non-responder (NR) 20 week (W) 6 after vedolizumab (VDZ) therapy	total RNA	20	colonic mucosal biopsy	vdz_vdz4w	W6	3
GSM1900232	Bp776_UC other (earlier stop W8)_vdz_vdz4w_20	GPL6244		Colonic mucosal biopsy from UC patient 20 week (W) 8 after vedolizumab (VDZ) therapy	total RNA	20	colonic mucosal biopsy	vdz_vdz4w	W8	3
GSM1900233	Bp778_Active UC W0_vdz_vdz4w_22	GPL6244		Colonic mucosal biopsy from active UC patient 22 before vedolizumab (VDZ) therapy	total RNA	22	colonic mucosal biopsy	vdz_vdz4w	W0	3
GSM1900234	Bp779_UC NR W6_vdz_vdz4w_22	GPL6244		Colonic mucosal biopsy from UC non-responder (NR) 22 week (W) 6 after vedolizumab (VDZ) therapy	total RNA	22	colonic mucosal biopsy	vdz_vdz4w	W6	3
GSM1900235	Bp780_UC other (earlier stop W8)_vdz_vdz4w_22	GPL6244		Colonic mucosal biopsy from UC patient 22 week (W) 8 after vedolizumab (VDZ) therapy	total RNA	22	colonic mucosal biopsy	vdz_vdz4w	W8	3
GSM1900236	Bp781_Active UC W0_vdz_vdz4w_28	GPL6244		Colonic mucosal biopsy from active UC patient 28 before vedolizumab (VDZ) therapy	total RNA	28	colonic mucosal biopsy	vdz_vdz4w	W0	3
GSM1900237	Bp782_UC R W6_vdz_vdz4w_28	GPL6244		Colonic mucosal biopsy from UC responder (R) 28 week (W) 6 after vedolizumab (VDZ) therapy	total RNA	28	colonic mucosal biopsy	vdz_vdz4w	W6	1
GSM1900238	Bp783_UC R W52_vdz_vdz4w_28	GPL6244		Colonic mucosal biopsy from UC responder (R) 28 week (W) 52 after vedolizumab (VDZ) therapy	total RNA	28	colonic mucosal biopsy	vdz_vdz4w	W52	0
GSM1900239	Bp784_Active UC W0_plac_plac_29	GPL6244		Colonic mucosal biopsy from active UC patient 29 before placebo (plac) therapy	total RNA	29	colonic mucosal biopsy	plac_plac	W0	3
GSM1900240	Bp785_UC other (W6 placebo)_plac_plac_29	GPL6244		Colonic mucosal biopsy from UC patient 29 week (W) 6 after placebo (plac) therapy	total RNA	29	colonic mucosal biopsy	plac_plac	W6	3
GSM1900241	Bp792_Active UC W0_vdz_vdz4w_54	GPL6244		Colonic mucosal biopsy from active UC patient 54 before vedolizumab (VDZ) therapy	total RNA	54	colonic mucosal biopsy	vdz_vdz4w	W0	3
GSM1900242	Bp793_UC NR W6_vdz_vdz4w_54	GPL6244		Colonic mucosal biopsy from UC non-responder (NR) 54 week (W) 6 after vedolizumab (VDZ) therapy	total RNA	54	colonic mucosal biopsy	vdz_vdz4w	W6	3
GSM1900243	Bp794_UC other (earlier stop W8)_vdz_vdz4w_54	GPL6244		Colonic mucosal biopsy from UC patient 54 week (W) 8 after vedolizumab (VDZ) therapy	total RNA	54	colonic mucosal biopsy	vdz_vdz4w	W8	3
GSM1900244	Bp795_Active UC W0_vdz_vdz8w_59	GPL6244		Colonic mucosal biopsy from active UC patient 59 before vedolizumab (VDZ) therapy	total RNA	59	colonic mucosal biopsy	vdz_vdz8w	W0	3
GSM1900245	Bp796_UC NR W6_vdz_vdz8w_59	GPL6244		Colonic mucosal biopsy from UC non-responder (NR) 59 week (W) 6 after vedolizumab (VDZ) therapy	total RNA	59	colonic mucosal biopsy	vdz_vdz8w	W6	3
GSM1900246	Bp797_Active UC W0_plac_plac_61	GPL6244		Colonic mucosal biopsy from active UC patient 61 before placebo (plac) therapy	total RNA	61	colonic mucosal biopsy	plac_plac	W0	3
GSM1900247	Bp798_UC other (W6 placebo)_plac_plac_61	GPL6244		Colonic mucosal biopsy from UC patient 61 week (W) 6 after placebo (plac) therapy	total RNA	61	colonic mucosal biopsy	plac_plac	W6	1
GSM1900248	Bp799_Active UC W0_vdz_vdz4w_63	GPL6244		Colonic mucosal biopsy from active UC patient 63 before vedolizumab (VDZ) therapy	total RNA	63	colonic mucosal biopsy	vdz_vdz4w	W0	3
GSM1900249	Bp800_UC NR W6_vdz_vdz4w_63	GPL6244		Colonic mucosal biopsy from UC non-responder (NR) 63 week (W) 6 after vedolizumab (VDZ) therapy	total RNA	63	colonic mucosal biopsy	vdz_vdz4w	W6	2
GSM1900250	Bp801_UC other (earlier stop W28)_vdz_vdz4w_63	GPL6244		Colonic mucosal biopsy from UC patient 63 week (W) 28 after vedolizumab (VDZ) therapy	total RNA	63	colonic mucosal biopsy	vdz_vdz4w	W28	3
GSM1900251	Bp802_Active UC W0_vdz_vdz4w_68	GPL6244		Colonic mucosal biopsy from active UC patient 68 before vedolizumab (VDZ) therapy	total RNA	68	colonic mucosal biopsy	vdz_vdz4w	W0	3
GSM1900252	Bp803_UC NR W6_vdz_vdz4w_68	GPL6244		Colonic mucosal biopsy from UC non-responder (NR) 68 week (W) 6 after vedolizumab (VDZ) therapy	total RNA	68	colonic mucosal biopsy	vdz_vdz4w	W6	3
GSM1900253	Bp804_UC other (earlier stop W9)_vdz_vdz4w_68	GPL6244		Colonic mucosal biopsy from UC patient 68 week (W) 9 after vedolizumab (VDZ) therapy	total RNA	68	colonic mucosal biopsy	vdz_vdz4w	W9	3
GSM1900254	Bp805_Active UC W0_plac_plac_69	GPL6244		Colonic mucosal biopsy from active UC patient 69 before placebo (plac) therapy	total RNA	69	colonic mucosal biopsy	plac_plac	W0	2
GSM1900255	Bp806_UC other (W6 placebo)_plac_plac_69	GPL6244		Colonic mucosal biopsy from UC patient 69 week (W) 6 after placebo (plac) therapy	total RNA	69	colonic mucosal biopsy	plac_plac	W6	3
GSM1900256	Bp807_UC other (W14 placebo)_plac_plac_69	GPL6244		Colonic mucosal biopsy from UC patient 69 week (W) 14 after placebo (plac) therapy	total RNA	69	colonic mucosal biopsy	plac_plac	W14	3
GSM1900257	Bp808_Active UC W0_vdz_vdz4w_74	GPL6244		Colonic mucosal biopsy from active UC patient 74 before vedolizumab (VDZ) therapy	total RNA	74	colonic mucosal biopsy	vdz_vdz4w	W0	3
GSM1900258	Bp809_UC NR W6_vdz_vdz4w_74	GPL6244		Colonic mucosal biopsy from UC non-responder (NR) 74 week (W) 6 after vedolizumab (VDZ) therapy	total RNA	74	colonic mucosal biopsy	vdz_vdz4w	W6	3
GSM1900259	Bp810_UC other (earlier stop W38)_vdz_vdz4w_74	GPL6244		Colonic mucosal biopsy from UC patient 74 week (W) 38 after vedolizumab (VDZ) therapy	total RNA	74	colonic mucosal biopsy	vdz_vdz4w	W38	2
GSM1900260	Bp813_Active UC W0_vdz_plac_73	GPL6244		Colonic mucosal biopsy from active UC patient 73 before vedolizumab (VDZ) therapy	total RNA	73	colonic mucosal biopsy	vdz_plac	W0	2
GSM1900261	Bp814_UC R W6_vdz_plac_73	GPL6244		Colonic mucosal biopsy from UC responder (R) 73 week (W) 6 after vedolizumab (VDZ) therapy	total RNA	73	colonic mucosal biopsy	vdz_plac	W6	0
GSM1900262	Bp815_UC R W52_vdz_plac_73	GPL6244		Colonic mucosal biopsy from UC responder (R) 73 week (W) 52 after VDZ_placebo therapy	total RNA	73	colonic mucosal biopsy	vdz_plac	W52	0
GSM1900263	Bp816_Active UC W0_vdz_plac_30	GPL6244		Colonic mucosal biopsy from active UC patient 30 before vedolizumab (VDZ) therapy	total RNA	30	colonic mucosal biopsy	vdz_plac	W0	3
GSM1900264	Bp818_UC NR W52_vdz_plac_30	GPL6244		Colonic mucosal biopsy from UC non-responder (NR) 30 week (W) 52 after VDZ_placebo therapy	total RNA	30	colonic mucosal biopsy	vdz_plac	W52	2
GSM1900265	Bp820_Active UC W0_vdz_vdz4w_34	GPL6244		Colonic mucosal biopsy from active UC patient 34 before vedolizumab (VDZ) therapy	total RNA	34	colonic mucosal biopsy	vdz_vdz4w	W0	2
GSM1900266	Bp821_UC R W6_vdz_vdz4w_34	GPL6244		Colonic mucosal biopsy from UC responder (R) 34 week (W) 6 after vedolizumab (VDZ) therapy	total RNA	34	colonic mucosal biopsy	vdz_vdz4w	W6	0
GSM1900267	Bp822_UC R W52_vdz_vdz4w_34	GPL6244		Colonic mucosal biopsy from UC responder (R) 34 week (W) 52 after vedolizumab (VDZ) therapy	total RNA	34	colonic mucosal biopsy	vdz_vdz4w	W52	1
GSM1900268	Bp823_Active UC W0_vdz_vdz4w_50	GPL6244		Colonic mucosal biopsy from active UC patient 50 before vedolizumab (VDZ) therapy	total RNA	50	colonic mucosal biopsy	vdz_vdz4w	W0	2
GSM1900269	Bp824_UC NR W6_vdz_vdz4w_50	GPL6244		Colonic mucosal biopsy from UC non-responder (NR) 50 week (W) 6 after vedolizumab (VDZ) therapy	total RNA	50	colonic mucosal biopsy	vdz_vdz4w	W6	3
GSM1900270	Bp825_UC R W52_vdz_vdz4w_50	GPL6244		Colonic mucosal biopsy from UC responder (R) 50 week (W) 52 after vedolizumab (VDZ) therapy	total RNA	50	colonic mucosal biopsy	vdz_vdz4w	W52	0
GSM1900271	Bp826_Active UC W0_vdz_vdz4w_42	GPL6244		Colonic mucosal biopsy from active UC patient 42 before vedolizumab (VDZ) therapy	total RNA	42	colonic mucosal biopsy	vdz_vdz4w	W0	3
GSM1900272	Bp827_UC NR W6_vdz_vdz4w_42	GPL6244		Colonic mucosal biopsy from UC non-responder (NR) 42 week (W) 6 after vedolizumab (VDZ) therapy	total RNA	42	colonic mucosal biopsy	vdz_vdz4w	W6	3
GSM1900273	Bp828_UC R W52_vdz_vdz4w_42	GPL6244		Colonic mucosal biopsy from UC responder (R) 42 week (W) 52 after vedolizumab (VDZ) therapy	total RNA	42	colonic mucosal biopsy	vdz_vdz4w	W52	1
GSM1900274	Bp829_Active UC W0_vdz_vdz4w_18	GPL6244		Colonic mucosal biopsy from active UC patient 18 before vedolizumab (VDZ) therapy	total RNA	18	colonic mucosal biopsy	vdz_vdz4w	W0	3
GSM1900275	Bp830_UC NR W6_vdz_vdz4w_18	GPL6244		Colonic mucosal biopsy from UC non-responder (NR) 18 week (W) 6 after vedolizumab (VDZ) therapy	total RNA	18	colonic mucosal biopsy	vdz_vdz4w	W6	3
GSM1900276	Bp831_UC other (earlier stop W32)_vdz_vdz4w_18	GPL6244		Colonic mucosal biopsy from UC patient 18 week (W) 32 after vedolizumab (VDZ) therapy	total RNA	18	colonic mucosal biopsy	vdz_vdz4w	W32	3
GSM1900277	Bp835_Active UC W0_vdz_vdz4w_47	GPL6244		Colonic mucosal biopsy from active UC patient 47 before vedolizumab (VDZ) therapy	total RNA	47	colonic mucosal biopsy	vdz_vdz4w	W0	3
GSM1900278	Bp836_UC NR W6_vdz_vdz4w_47	GPL6244		Colonic mucosal biopsy from UC non-responder (NR) 47 week (W) 6 after vedolizumab (VDZ) therapy	total RNA	47	colonic mucosal biopsy	vdz_vdz4w	W6	3
GSM1900279	Bp837_UC R W52_vdz_vdz4w_47	GPL6244		Colonic mucosal biopsy from UC responder (R) 47 week (W) 52 after vedolizumab (VDZ) therapy	total RNA	47	colonic mucosal biopsy	vdz_vdz4w	W52	0
GSM1900280	Bp838_Active UC W0_vdz_vdz4w_49	GPL6244		Colonic mucosal biopsy from active UC patient 49 before vedolizumab (VDZ) therapy	total RNA	49	colonic mucosal biopsy	vdz_vdz4w	W0	3
GSM1900281	Bp839_UC R W6_vdz_vdz4w_49	GPL6244		Colonic mucosal biopsy from UC responder (R) 49 week (W) 6 after vedolizumab (VDZ) therapy	total RNA	49	colonic mucosal biopsy	vdz_vdz4w	W6	1
GSM1900282	Bp840_UC R W52_vdz_vdz4w_49	GPL6244		Colonic mucosal biopsy from UC responder (R) 49 week (W) 52 after vedolizumab (VDZ) therapy	total RNA	49	colonic mucosal biopsy	vdz_vdz4w	W52	0
GSM1900283	Bp841_Active UC W0_vdz_vdz4w_58	GPL6244		Colonic mucosal biopsy from active UC patient 58 before vedolizumab (VDZ) therapy	total RNA	58	colonic mucosal biopsy	vdz_vdz4w	W0	2
GSM1900284	Bp842_UC NR W6_vdz_vdz4w_58	GPL6244		Colonic mucosal biopsy from UC non-responder (NR) 58 week (W) 6 after vedolizumab (VDZ) therapy	total RNA	58	colonic mucosal biopsy	vdz_vdz4w	W6	2
GSM1900285	Bp843_Active UC W0_vdz_vdz4w_39	GPL6244		Colonic mucosal biopsy from active UC patient 39 before vedolizumab (VDZ) therapy	total RNA	39	colonic mucosal biopsy	vdz_vdz4w	W0	3
GSM1900286	Bp844_UC NR W6_vdz_vdz4w_39	GPL6244		Colonic mucosal biopsy from UC non-responder (NR) 39 week (W) 6 after vedolizumab (VDZ) therapy	total RNA	39	colonic mucosal biopsy	vdz_vdz4w	W6	3
GSM1900287	Bp845_UC other (earlier stop W18)_vdz_vdz4w_39	GPL6244		Colonic mucosal biopsy from UC patient 39 week (W) 18 after vedolizumab (VDZ) therapy	total RNA	39	colonic mucosal biopsy	vdz_vdz4w	W18	3
GSM1900288	Bp850_Active UC W0_vdz_vdz4w_13	GPL6244		Colonic mucosal biopsy from active UC patient 13 before vedolizumab (VDZ) therapy	total RNA	13	colonic mucosal biopsy	vdz_vdz4w	W0	3
GSM1900289	Bp851_UC NR W6_vdz_vdz4w_13	GPL6244		Colonic mucosal biopsy from UC non-responder (NR) 13 week (W) 6 after vedolizumab (VDZ) therapy	total RNA	13	colonic mucosal biopsy	vdz_vdz4w	W6	3
GSM1900290	Bp852_UC other (earlier stop W16)_vdz_vdz4w_13	GPL6244		Colonic mucosal biopsy from UC patient 13 week (W) 16 after vedolizumab (VDZ) therapy	total RNA	13	colonic mucosal biopsy	vdz_vdz4w	W16	3
GSM1900291	Bp853_Active UC W0_vdz_vdz4w_16	GPL6244		Colonic mucosal biopsy from active UC patient 16 before vedolizumab (VDZ) therapy	total RNA	16	colonic mucosal biopsy	vdz_vdz4w	W0	2
GSM1900292	Bp854_UC NR W6_vdz_vdz4w_16	GPL6244		Colonic mucosal biopsy from UC non-responder (NR) 16 week (W) 6 after vedolizumab (VDZ) therapy	total RNA	16	colonic mucosal biopsy	vdz_vdz4w	W6	2
GSM1900293	Bp855_UC other (earlier stop W28)_vdz_vdz4w_16	GPL6244		Colonic mucosal biopsy from UC patient 16 week (W) 28 after vedolizumab (VDZ) therapy	total RNA	16	colonic mucosal biopsy	vdz_vdz4w	W28	1
GSM1900294	Bp856_Active UC W0_vdz_vdz4w_76	GPL6244		Colonic mucosal biopsy from active UC patient 76 before vedolizumab (VDZ) therapy	total RNA	76	colonic mucosal biopsy	vdz_vdz4w	W0	2
GSM1900295	Bp857_UC NR W6_vdz_vdz4w_76	GPL6244		Colonic mucosal biopsy from UC non-responder (NR) 76 week (W) 6 after vedolizumab (VDZ) therapy	total RNA	76	colonic mucosal biopsy	vdz_vdz4w	W6	2
GSM1900296	Bp858_UC NR W52_vdz_vdz4w_76	GPL6244		Colonic mucosal biopsy from UC non-responder (NR) 76 week (W) 52 after vedolizumab (VDZ) therapy	total RNA	76	colonic mucosal biopsy	vdz_vdz4w	W52	2
GSM1900297	Bp859_Active UC W0_vdz_vdz4w_55	GPL6244		Colonic mucosal biopsy from active UC patient 55 before vedolizumab (VDZ) therapy	total RNA	55	colonic mucosal biopsy	vdz_vdz4w	W0	2
GSM1900298	Bp860_UC NR W6_vdz_vdz4w_55	GPL6244		Colonic mucosal biopsy from UC non-responder (NR) 55 week (W) 6 after vedolizumab (VDZ) therapy	total RNA	55	colonic mucosal biopsy	vdz_vdz4w	W6	2
GSM1900299	Bp861_Active UC W0_vdz_plac_17	GPL6244		Colonic mucosal biopsy from active UC patient 17 before vedolizumab (VDZ) therapy	total RNA	17	colonic mucosal biopsy	vdz_plac	W0	3
GSM1900300	Bp862_UC R W6_vdz_plac_17	GPL6244		Colonic mucosal biopsy from UC responder (R) 17 week (W) 6 after vedolizumab (VDZ) therapy	total RNA	17	colonic mucosal biopsy	vdz_plac	W6	0
GSM1900301	Bp863_UC other (earlier stop W10, placebo)_vdz_plac_17	GPL6244		Colonic mucosal biopsy from UC patient 17 week (W) 10 after VDZ_placebo therapy	total RNA	17	colonic mucosal biopsy	vdz_plac	W10	3
GSM1900302	Bp864_Active UC W0_vdz_vdz4w_77	GPL6244		Colonic mucosal biopsy from active UC patient 77 before vedolizumab (VDZ) therapy	total RNA	77	colonic mucosal biopsy	vdz_vdz4w	W0	2
GSM1900303	Bp865_UC NR W6_vdz_vdz4w_77	GPL6244		Colonic mucosal biopsy from UC non-responder (NR) 77 week (W) 6 after vedolizumab (VDZ) therapy	total RNA	77	colonic mucosal biopsy	vdz_vdz4w	W6	2
GSM1900304	Bp866_UC R W52_vdz_vdz4w_77	GPL6244		Colonic mucosal biopsy from UC responder (R) 77 week (W) 52 after vedolizumab (VDZ) therapy	total RNA	77	colonic mucosal biopsy	vdz_vdz4w	W52	1
GSM1900305	Bp868_Active UC W0_vdz_plac_62	GPL6244		Colonic mucosal biopsy from active UC patient 62 before vedolizumab (VDZ) therapy	total RNA	62	colonic mucosal biopsy	vdz_plac	W0	2
GSM1900306	Bp869_UC R W6_vdz_plac_62	GPL6244		Colonic mucosal biopsy from UC responder (R) 62 week (W) 6 after vedolizumab (VDZ) therapy	total RNA	62	colonic mucosal biopsy	vdz_plac	W6	1
GSM1900307	Bp872_Active UC W0_vdz_vdz8w_41	GPL6244		Colonic mucosal biopsy from active UC patient 41 before vedolizumab (VDZ) therapy	total RNA	41	colonic mucosal biopsy	vdz_vdz8w	W0	3
GSM1900308	Bp873_UC NR W6_vdz_vdz8w_41	GPL6244		Colonic mucosal biopsy from UC non-responder (NR) 41 week (W) 6 after vedolizumab (VDZ) therapy	total RNA	41	colonic mucosal biopsy	vdz_vdz8w	W6	2
GSM1900309	Bp874_UC other (earlier stop W26)_vdz_vdz8w_41	GPL6244		Colonic mucosal biopsy from UC patient 41 week (W) 26 after vedolizumab (VDZ) therapy	total RNA	41	colonic mucosal biopsy	vdz_vdz8w	W26	3
GSM1900310	Bp878_Active UC W0_vdz_vdz8w_40	GPL6244		Colonic mucosal biopsy from active UC patient 40 before vedolizumab (VDZ) therapy	total RNA	40	colonic mucosal biopsy	vdz_vdz8w	W0	2
GSM1900311	Bp879_UC NR W6_vdz_vdz8w_40	GPL6244		Colonic mucosal biopsy from UC non-responder (NR) 40 week (W) 6 after vedolizumab (VDZ) therapy	total RNA	40	colonic mucosal biopsy	vdz_vdz8w	W6	2
GSM1900312	Bp880_UC other (earlier stop W8)_vdz_vdz8w_40	GPL6244		Colonic mucosal biopsy from UC patient 40 week (W) 8 after vedolizumab (VDZ) therapy	total RNA	40	colonic mucosal biopsy	vdz_vdz8w	W8	2
GSM1900313	Bp892_Active UC W0_vdz4w_37	GPL6244		Colonic mucosal biopsy from active UC patient 37 before vedolizumab (VDZ) therapy	total RNA	37	colonic mucosal biopsy	vdz4w	W0	3
GSM1900314	Bp898_Active UC W0_vdz4w_44	GPL6244		Colonic mucosal biopsy from active UC patient 44 before vedolizumab (VDZ) therapy	total RNA	44	colonic mucosal biopsy	vdz4w	W0	2
GSM1900315	Bp903_Active UC W0_vdz4w_75	GPL6244		Colonic mucosal biopsy from active UC patient 75 before vedolizumab (VDZ) therapy	total RNA	75	colonic mucosal biopsy	vdz4w	W0	3
GSM1900316	Bp904_Active UC W0_vdz4w_78	GPL6244		Colonic mucosal biopsy from active UC patient 78 before vedolizumab (VDZ) therapy	total RNA	78	colonic mucosal biopsy	vdz4w	W0	3
GSM1900317	Bp906_Active UC W0_vdz4w_24	GPL6244		Colonic mucosal biopsy from active UC patient 24 before vedolizumab (VDZ) therapy	total RNA	24	colonic mucosal biopsy	vdz4w	W0	2
GSM1900318	Bp913_Active UC W0_vdz4w_32	GPL6244		Colonic mucosal biopsy from active UC patient 32 before vedolizumab (VDZ) therapy	total RNA	32	colonic mucosal biopsy	vdz4w	W0	3
GSM1900319	Bp918_Active UC W0_vdz4w_51	GPL6244		Colonic mucosal biopsy from active UC patient 51 before vedolizumab (VDZ) therapy	total RNA	51	colonic mucosal biopsy	vdz4w	W0	2
GSM1900320	Bp925_Active UC W0_vdz4w_64	GPL6244		Colonic mucosal biopsy from active UC patient 64 before vedolizumab (VDZ) therapy	total RNA	64	colonic mucosal biopsy	vdz4w	W0	3
GSM1900321	Bp926_Active UC W0_vdz4w_56	GPL6244		Colonic mucosal biopsy from active UC patient 56 before vedolizumab (VDZ) therapy	total RNA	56	colonic mucosal biopsy	vdz4w	W0	3
GSM1900322	Bp932_Active UC W0_vdz4w_71	GPL6244		Colonic mucosal biopsy from active UC patient 71 before vedolizumab (VDZ) therapy	total RNA	71	colonic mucosal biopsy	vdz4w	W0	2
GSM1900323	Bp940_Active UC W0_vdz4w_35	GPL6244		Colonic mucosal biopsy from active UC patient 35 before vedolizumab (VDZ) therapy	total RNA	35	colonic mucosal biopsy	vdz4w	W0	2
GSM1900324	Bp941_Active UC W0_vdz4w_70	GPL6244		Colonic mucosal biopsy from active UC patient 70 before vedolizumab (VDZ) therapy	total RNA	70	colonic mucosal biopsy	vdz4w	W0	2
GSM1900325	Bp950_Active UC W0_vdz4w_26	GPL6244		Colonic mucosal biopsy from active UC patient 26 before vedolizumab (VDZ) therapy	total RNA	26	colonic mucosal biopsy	vdz4w	W0	3

## Sheet: GSE162335
accession	title	platform	type	source	molecule	inflammation	disease state	tissue	agent
GSM1130492	inflamed_no drug_rep1	GPL10558		rectal mucosa biopsy cultured ex vivo_inflamed_no drug	total RNA	yes	ulcerative colitis	rectal mucosa biopsy cultured ex vivo	no drug
GSM1130493	inflamed_no drug_rep2	GPL10558		rectal mucosa biopsy cultured ex vivo_inflamed_no drug	total RNA	yes	ulcerative colitis	rectal mucosa biopsy cultured ex vivo	no drug
GSM1130494	inflamed_no drug_rep3	GPL10558		rectal mucosa biopsy cultured ex vivo_inflamed_no drug	total RNA	yes	ulcerative colitis	rectal mucosa biopsy cultured ex vivo	no drug
GSM1130495	inflamed_5-ASA_rep1	GPL10558		rectal mucosa biopsy cultured ex vivo_inflamed_5-ASA	total RNA	yes	ulcerative colitis	rectal mucosa biopsy cultured ex vivo	5-ASA
GSM1130496	inflamed_5-ASA_rep2	GPL10558		rectal mucosa biopsy cultured ex vivo_inflamed_5-ASA	total RNA	yes	ulcerative colitis	rectal mucosa biopsy cultured ex vivo	5-ASA
GSM1130497	inflamed_5-ASA_rep3	GPL10558		rectal mucosa biopsy cultured ex vivo_inflamed_5-ASA	total RNA	yes	ulcerative colitis	rectal mucosa biopsy cultured ex vivo	5-ASA
GSM1130498	Non-inflamed_no drug_rep1	GPL10558		rectal mucosa biopsy cultured ex vivo_Non-inflamed_no drug	total RNA	no	ulcerative colitis	rectal mucosa biopsy cultured ex vivo	no drug
GSM1130499	Non-inflamed_no drug_rep2	GPL10558		rectal mucosa biopsy cultured ex vivo_Non-inflamed_no drug	total RNA	no	ulcerative colitis	rectal mucosa biopsy cultured ex vivo	no drug
GSM1130500	Non-inflamed_no drug_rep3	GPL10558		rectal mucosa biopsy cultured ex vivo_Non-inflamed_no drug	total RNA	no	ulcerative colitis	rectal mucosa biopsy cultured ex vivo	no drug
GSM1130501	Non-inflamed_5-ASA_rep1	GPL10558		rectal mucosa biopsy cultured ex vivo_Non-inflamed_5-ASA	total RNA	no	ulcerative colitis	rectal mucosa biopsy cultured ex vivo	5-ASA
GSM1130502	Non-inflamed_5-ASA_rep2	GPL10558		rectal mucosa biopsy cultured ex vivo_Non-inflamed_5-ASA	total RNA	no	ulcerative colitis	rectal mucosa biopsy cultured ex vivo	5-ASA
GSM1130503	Non-inflamed_5-ASA_rep3	GPL10558		rectal mucosa biopsy cultured ex vivo_Non-inflamed_5-ASA	total RNA	no	ulcerative colitis	rectal mucosa biopsy cultured ex vivo	5-ASA
